# Supplementary material for: Protein modification by a eukaryotic-like ubiquitin-related modifier in the hyperthermophilic archaeon Saccharolobus islandicus
Source: mSystems. 2025 Oct 20;10(11):e00580-25. doi: 10.1128/msystems.00580-25 (PMC12625751; doi:10.1128/msystems.00580-25)
Supplement: Table S2 — A list of the urmylated peptides identified. [file msystems.00580-25-s0002.xlsx]

## Sheet: Table S2a
Table S2a. A list of the urmylated peptides identified across three experiments.
Accession	Protein	Position	Amino acid	Protein description	Experiment 3										Experiment 2										Experiment 1
					Localization probability*	P-value	Score	Charge	Modified sequence	Mass error [ppm]	MS/MS Counts	Intensity	Acession ID to spectrum	Raw file	Localization probability	P-value	Score	Charge	Modified sequence	Mass error [ppm]	MS/MS Counts	Intensity	Acession ID to spectrum	Raw file	Localization probability	P-value	Score	Charge	Modified sequence	Mass error [ppm]	MS/MS Counts	Intensity	Acession ID to spectrum	Raw file
F0NB99	SiRe_0151	37	K	Geranylgeranyl reductase	1	0.000437565	72.042	2	VLAIDSK(1)PWNR	0.59917	1	11984	15058	BD021PIUb_Fr2_Slot2-32_1_6535
F0NB99	SiRe_0151	45	K	Geranylgeranyl reductase	1	0.010014	84.999	2	FGDK(1)PCGDAISK	-0.43238	1	42044	3392	BD021PIUb_Fr4_Slot2-34_1_6539
F0NB99	SiRe_0151	72	K	Geranylgeranyl reductase	0.999981	0.0336852	97.277	2	ELEEK(1)VEGIK	-1.7399	1	10989	2624	BD021PIUb_Fr1_Slot2-31_1_6533
F0NBA3	SiRe_0155	443	K	Succinate dehydrogenase or fumarate reductase,flavoprotein subunit	1	0.00101464	52.863	3	SESGVHFGQILEK(1)LR	-0.59826	1	9014.7	12505	BD021PIUb_Fr1_Slot2-31_1_6533
F0NBA3	SiRe_0155	552	K	Succinate dehydrogenase or fumarate reductase,flavoprotein subunit	0.982903	0.000287449	92.445	2	GNTVEVTFK(0.983)PVK(0.017)	0.29734	1	5651.9	5739	BD021PIUb_Fr2_Slot2-32_1_6535
F0NBA4	SiRe_0156	79	K	Succinate dehydrogenase and fumarate reductase iron-sulfur protein	1	0.000245865	84.309	2	LACK(1)TLVLDVAK	-1.5433	2	50385	8749	BD021PIUb_Fr1_Slot2-31_1_6533	0.999997	0.000623123	78.043	2	LACK(1)TLVLDVAK	-1.8116	1	3712.6	139	HD254PIUb_UbR_Slot2-52_1_13249
F0NBA4	SiRe_0156	45	K	Succinate dehydrogenase and fumarate reductase iron-sulfur protein	1	0.0570376	51.569	2	IK(1)SEQDPTLSYR	-2.4893	1	8886.2	7326	BD021PIUb_Fr4_Slot2-34_1_6539
F0NBA4	SiRe_0156	230	K	Succinate dehydrogenase and fumarate reductase iron-sulfur protein	0.5	0.0599661	67.507	2	DIEPVTAIK(0.5)K(0.5)	-1.8625	1	8219.6	1450	BD021PIUb_Fr1_Slot2-31_1_6533
F0NBA4	SiRe_0156	231	K	Succinate dehydrogenase and fumarate reductase iron-sulfur protein	0.5	0.0599661	67.507	2	DIEPVTAIK(0.5)K(0.5)	-1.8625	1	8219.6	1450	BD021PIUb_Fr1_Slot2-31_1_6533
F0NBA4	SiRe_0156	14	K	Succinate dehydrogenase and fumarate reductase iron-sulfur protein	0.5	1.56944e-08	103.69	2	TQSQEEEVILK(0.5)VK(0.5)	-1.1522	1	28317	14033	BD021PIUb_Fr1_Slot2-31_1_6533
F0NBA4	SiRe_0156	12	K	Succinate dehydrogenase and fumarate reductase iron-sulfur protein	0.5	1.56944e-08	103.69	2	TQSQEEEVILK(0.5)VK(0.5)	-1.1522	1	28317	14033	BD021PIUb_Fr1_Slot2-31_1_6533
F0NBA9	SiRe_0161	90	K	Nucleic acid binding OB-fold tRNA/helicase-type	0.961075	8.01344e-07	115.41	2	GQVQLNAGSK(0.961)TK(0.039)	-1.6927	2	36159	5826	BD021PIUb_Fr1_Slot2-31_1_6533											0.999737	5.72767e-14	183.57	2	GQVQLNAGSK(1)TK	-0.30223	1	11547	5897	HD254PIUb_UbR_Slot1-32_1_15039
F0NBA9	SiRe_0161	92	K	Nucleic acid binding OB-fold tRNA/helicase-type											0.736982	8.05612e-08	129.28	2	GQVQLNAGSK(0.263)TK(0.737)	-0.34182	1	22231	1077	HD254PIUb_UbR_Slot2-52_1_13249
F0NBA9	SiRe_0161	70	K	Nucleic acid binding OB-fold tRNA/helicase-type	0.999921	0.0236205	62.398	2	EGQVVK(1)IENAWTTAFK	-2.2011	1	9840.5	2341	BD021PIUb_Fr3_Slot2-33_1_6537
F0NBA9	SiRe_0161	64	K	Nucleic acid binding OB-fold tRNA/helicase-type	0.999989	0.0157671	86.243	2	HAGSIK(1)EGQVVK	-2.7853	1	16519	6220	BD021PIUb_Fr1_Slot2-31_1_6533
F0NBB0	SiRe_0162	30	K	Uncharacterized protein											0.991874	1.88797e-10	81.908	2	SEENENYIVK(0.992)VAEDK(0.008)	-1.0355	1	70273	2828	HD254PIUb_UbR_Slot2-52_1_13249	0.996717	0.000852299	53.051	2	SEENENYIVK(0.997)VAEDK(0.003)	-1.2939	1	48135	10150	HD254PIUb_UbR_Slot1-32_1_15039
F0NBB0	SiRe_0162	65	K	Uncharacterized protein	1	3.21337e-07	60.324	3	SVDEIVNELSK(1)EANLDISQVR	-1.8603	1	6865.1	13219	BD021PIUb_Fr3_Slot2-33_1_6537
F0NBC0	SiRe_0172	29	K	Translation initiation factor 1A	0.499965	0.0013925	40.224	3	DVPKPEEGQTICVVK(0.5)K(0.5)	-0.96065	1	17906	1893	BD021PIUb_Fr1_Slot2-31_1_6533
F0NBC0	SiRe_0172	28	K	Translation initiation factor 1A	0.499965	0.0013925	40.224	3	DVPKPEEGQTICVVK(0.5)K(0.5)	-0.96065	1	17906	1893	BD021PIUb_Fr1_Slot2-31_1_6533
F0NBC3	SiRe_0175	110	K	Translation initiation factor 2 subunit beta	0.999975	6.98606e-09	104.49	2	AYVECSTCK(1)SLDTILK	-4.3432	1	9786.6	1135	BD021PIUb_Fr1_Slot2-31_1_6533
F0NBD1	SiRe_0183	109	K	Inorganic pyrophosphatase	1	5.01576e-19	111.38	2	NK(1)TDPSFSNINDVK	-1.3159	1	61112	11258	BD021PIUb_Fr4_Slot2-34_1_6539
F0NBD1	SiRe_0183	101	K	Inorganic pyrophosphatase	1	8.18217e-36	150.44	2	DEEGEDAK(1)VIAVPR	-1.8242	1	60344	1292	BD021PIUb_Fr1_Slot2-31_1_6533
F0NBD4	SiRe_0186	210	K	MoaD family protein	1	0.000958789	83.438	2	HSTGIWK(1)LEIR	-0.54023	2	99228	6439	BD021PIUb_Fr2_Slot2-32_1_6535	1	0.00232292	99.855	3	HSTGIWK(1)LEIR	-2.9616	1	12947	1288	HD254PIUb_UbR_Slot2-52_1_13249	1	0.00283985	68.49	3	HSTGIWK(1)LEIR	-0.22447	1	3599.7	7269	HD254PIUb_UbR_Slot1-32_1_15039
F0NBD4	SiRe_0186	203	K	MoaD family protein	1	6.52135e-26	159.44	2	ETLELVK(1)HSTGIWK	-3.5758	2	171990	3012	BD021PIUb_Fr4_Slot2-34_1_6539	0.999997	0.000233186	93.162	2	ETLELVK(1)HSTGIWK	-0.70855	2	29880	501	HD254PIUb_UbR_Slot2-52_1_13249
F0NBF5	SiRe_0207	122	K	Dihydropteroate synthase-related protein	0.999918	0.0166841	47.561	2	IIGKMDNIEDK(1)	14.99	1	376300	7190	BD021PIUb_Fr1_Slot2-31_1_6533
F0NBF6	SiRe_0208	223	K	Thioredoxin reductase	0.999992	0.0808676	54.584	2	VVK(1)QVVVENLK	-0.22879	1	5749.5	15728	BD021PIUb_Fr4_Slot2-34_1_6539
F0NBF6	SiRe_0208	231	K	Thioredoxin reductase	0.98092	0.0538743	83.775	2	QVVVENLK(0.981)TGEIK(0.019)	0.032386	1	6060	12247	BD021PIUb_Fr2_Slot2-32_1_6535
F0NBF6	SiRe_0208	124	K	Thioredoxin reductase	1	0.000527825	98.009	2	ADSVILGIGVK(1)R	-1.3824	1	20319	121	BD021PIUb_Fr1_Slot2-31_1_6533
F0NBG2	SiRe_0214	200	K	Methylmalonyl-CoA mutase, large subunit	1	0.00310255	69.276	2	K(1)NFIYPPSPSMR	-1.5018	3	44671	8619	BD021PIUb_Fr4_Slot2-34_1_6539	1	0.000490597	81.335	2	K(1)NFIYPPSPSMR	-0.742	1	18968	1836	HD254PIUb_UbR_Slot2-52_1_13249	1	0.0285278	47.334	2	K(1)NFIYPPSPSMR	-0.61087	1	14736	8248	HD254PIUb_UbR_Slot1-32_1_15039
F0NBG2	SiRe_0214	194	K	Methylmalonyl-CoA mutase, large subunit	1	1.02403e-11	105.78	2	NVLDGTVQNDILK(1)EYIAR	-3.9171	3	26452	11607	BD021PIUb_Fr2_Slot2-32_1_6535	1	0.000153527	45.654	3	NVLDGTVQNDILK(1)EYIAR	-1.9574	1	5301.9	2548	HD254PIUb_UbR_Slot2-52_1_13249
F0NBG4	SiRe_0216	92	K	Heat shock protein Hsp20	0.999979	1.77536e-26	128.57	2	EPLADVIEK(1)GDEIK	0.63124	1	34078	2903	BD021PIUb_Fr1_Slot2-31_1_6533
F0NBG5	SiRe_1436	161	K	Proline--tRNA ligase	1	3.1056e-09	50.519	3	EITTFK(1)EAHTVHETYDDAQR	-3.3539	2	94509	2506	BD021PIUb_Fr1_Slot2-31_1_6533
F0NBG5	SiRe_1436	345	K	Proline--tRNA ligase	1	2.20317e-11	104.39	2	FYIWEIK(1)GVPIR	-0.20634	1	70142	3882	BD021PIUb_Fr4_Slot2-34_1_6539
F0NBH1	SiRe_1442	131	K	V-type proton ATPase subunit E											0.968751	0.00111985	44.045	3	ITVYCSPNDK(0.969)STVEK(0.031)	-0.89957	1	5417.9	1673	HD254PIUb_UbR_Slot2-52_1_13249
F0NBH1	SiRe_1442	136	K	V-type proton ATPase subunit E	1	1.40214e-11	159.11	2	STVEK(1)VVGNNK	-1.0749	1	26867	13209	BD021PIUb_Fr2_Slot2-32_1_6535	0.99986	0.00124054	78.932	2	STVEK(1)VVGNNK	0.8544	1	10824	2988	HD254PIUb_UbR_Slot2-52_1_13249
F0NBH1	SiRe_1442	84	K	V-type proton ATPase subunit E	1	0.000206461	90.263	2	EYWINK(1)VYER	-0.48143	1	17360	3228	BD021PIUb_Fr1_Slot2-31_1_6533
F0NBH3	SiRe_1444	117	K	V-type ATP synthase subunit I	1	0.000285664	66.664	2	AEK(1)DLYQQQLK	0.68665	1	4446.3	180	BD021PIUb_Fr4_Slot2-34_1_6539
F0NBH3	SiRe_1444	62	K	V-type ATP synthase subunit I	0.996465	4.79941e-07	117.21	2	LITAVQDHVSK(0.996)LK(0.004)	-3.5663	1	12620	9446	BD021PIUb_Fr3_Slot2-33_1_6537
F0NBH8	SiRe_1449	48	K	Protein-lysine N-methyltransferase	0.979408	0.0829221	65.933	2	IIITAAK(0.979)DFNVK(0.021)	-0.22728	1	26672	7222	BD021PIUb_Fr3_Slot2-33_1_6537	0.965015	0.00345094	56.202	2	IIITAAK(0.965)DFNVK(0.035)	-2.6861	1	10283	1470	HD254PIUb_UbR_Slot2-52_1_13249
F0NBH8	SiRe_1449	54	K	Protein-lysine N-methyltransferase	1	0.0110586	48.701	2	K(1)AVGVEINDER	-3.892	1	25977	8380	BD021PIUb_Fr1_Slot2-31_1_6533
F0NBH9	SiRe_1450	17	K	Uncharacterized protein	1	8.4781e-07	88.42	2	VTSEK(1)ITEGEISK	-3.4145	1	35170	15622	BD021PIUb_Fr1_Slot2-31_1_6533
F0NBI4	SiRe_1455	213	K	Phosphoglycerate kinase	1	0.000105441	84.309	3	IFTLGGGK(1)VHDTIR	-0.12606	3	115700	6994	BD021PIUb_Fr2_Slot2-32_1_6535	1	1.42428e-05	62.705	3	IFTLGGGK(1)VHDTIR	-2.1258	1	5609.1	1414	HD254PIUb_UbR_Slot2-52_1_13249
F0NBI4	SiRe_1455	247	K	Phosphoglycerate kinase	0.999042	9.48004e-15	150.93	3	ILTGGLVAELFSVAK(0.999)GINLNPK(0.001)	-1.2309	1	12098	7504	BD021PIUb_Fr4_Slot2-34_1_6539
F0NBI6	SiRe_1457	78	K	UspA domain protein											0.999305	0.0373281	64.547	2	IVK(0.999)INIK(0.001)	-2.0205	1	4694.6	1707	HD254PIUb_UbR_Slot2-52_1_13249
F0NBI6	SiRe_1457	82	K	UspA domain protein	1	1.94944e-12	126.17	2	INIK(1)ESSVSNEILK	-1.0708	1	47006	7601	BD021PIUb_Fr4_Slot2-34_1_6539
F0NBI7	SiRe_1458	303	K	Serine hydroxymethyltransferase	0.999999	0.00630284	68.108	2	GFK(1)VIGENLGYTK	0.73685	1	9584.1	4230	BD021PIUb_Fr1_Slot2-31_1_6533
F0NBI7	SiRe_1458	291	K	Serine hydroxymethyltransferase	1	0.000563369	97.594	2	NSK(1)ALAEALAER	-1.2163	1	16405	11497	BD021PIUb_Fr1_Slot2-31_1_6533
F0NBJ1	SiRe_1462	82	K	UPF0219 protein SiRe_1462	0.99838	0.000308117	97.175	2	LVLFGSESK(0.998)VYAVK(0.002)	-3.7618	1	10697	10276	BD021PIUb_Fr4_Slot2-34_1_6539
F0NBK1	SiRe_1473	254	K	ADP-ribosylation/Crystallin J1																					1	0.0498537	56.091	2	FTLIISK(1)	-0.55973	1	44406	1016	HD254PIUb_UbR_Slot1-32_1_15039
F0NBL3	SiRe_1486	19	K	Conserved lipothrixviral protein	1	2.80141e-90	208.23	2	LLLCTAK(1)EENTEVTATK	-4.573	5	1456500	9626	BD021PIUb_Fr1_Slot2-31_1_6533	0.999746	0.00536173	50.314	3	LLLCTAK(1)EENTEVTATK	-1.1201	1	13887	2087	HD254PIUb_UbR_Slot2-52_1_13249
F0NBM1	SiRe_1494	8	K	Transcriptional regulator, AbrB family	1	9.40387e-11	106.35	2	PVEEVVK(1)VSR	-2.8454	3	113950	11948	BD021PIUb_Fr2_Slot2-32_1_6535	1	0.0103565	62.271	2	PVEEVVK(1)VSR	-1.1704	1	26138	622	HD254PIUb_UbR_Slot2-52_1_13249	1	0.00287846	55.754	2	PVEEVVK(1)VSR	0.38196	1	11573	4587	HD254PIUb_UbR_Slot1-32_1_15039
F0NBM1	SiRe_1494	20	K	Transcriptional regulator, AbrB family	1	4.24258e-34	154.81	2	NYQVTIPAK(1)VR	-0.20781	3	469100	11683	BD021PIUb_Fr2_Slot2-32_1_6535											1	1.06826e-05	83.358	2	NYQVTIPAK(1)VR	-2.0579	1	65589	2895	HD254PIUb_UbR_Slot1-32_1_15039
F0NBM1	SiRe_1494	28	K	Transcriptional regulator, AbrB family	0.999924	0.0207579	51.872	2	FPVK(1)EGDLVK	-2.1838	1	91944	3698	BD021PIUb_Fr2_Slot2-32_1_6535
F0NBM1	SiRe_1494	34	K	Transcriptional regulator, AbrB family	1	1.025e-19	119.79	3	EGDLVK(1)VIYDENEGVVK	0.32513	2	123000	2294	BD021PIUb_Fr1_Slot2-31_1_6533
F0NBQ0	SiRe_1748	20	K	Histidine triad (HIT) protein	1	0.0631825	53.517	2	LK(1)QDECLFCR	-1.9798	1	6751.4	9512	BD021PIUb_Fr1_Slot2-31_1_6533
F0NBQ4	SiRe_1752	57	K	FAD dependent oxidoreductase	0.737294	0.0501125	63.397	2	TCPLLSPK(0.263)EK(0.737)	-0.62106	1	24596	13410	BD021PIUb_Fr4_Slot2-34_1_6539
F0NBR0	SiRe_1758	110	K	Radical SAM domain protein	0.999999	0.0486127	68.49	2	GPK(1)VPYVDLK	0.36052	1	11023	5783	BD021PIUb_Fr3_Slot2-33_1_6537
F0NBR0	SiRe_1758	77	K	Radical SAM domain protein	1	5.31652e-13	72.311	3	K(1)ICPEHGEFEDLYYGDSSLYYK	-1.3938	2	58743	8531	BD021PIUb_Fr1_Slot2-31_1_6533
F0NBR0	SiRe_1758	107	K	Radical SAM domain protein	0.823017	0.000636265	81.099	2	FDYWEYEGK(0.823)GPK(0.177)	-0.81101	1	11948	3320	BD021PIUb_Fr1_Slot2-31_1_6533
F0NBR7	SiRe_1765	49	K	Nucleoside diphosphate kinase	0.999997	0.0785123	67.548	2	DIAEK(1)LYDEHK	-4.2982	1	35804	1426	BD021PIUb_Fr1_Slot2-31_1_6533
F0NBR7	SiRe_1765	124	K	Nucleoside diphosphate kinase	1	5.9358e-05	69.224	3	SENVIHASDSIEK(1)AQR	-3.5405	1	6816.8	12498	BD021PIUb_Fr1_Slot2-31_1_6533
F0NBR7	SiRe_1765	111	K	Nucleoside diphosphate kinase	0.999926	5.5143e-09	74.778	3	GDYALSK(1)SENVIHASDSIEK	-1.4274	1	38600	4073	BD021PIUb_Fr3_Slot2-33_1_6537
F0NBS0	SiRe_1768	374	K	DNA-directed RNA polymerase subunit beta	0.733325	0.0786599	66.664	2	DLTYQLEK(0.733)SK(0.267)	0.46137	1	16896	1614	BD021PIUb_Fr4_Slot2-34_1_6539
F0NBS0	SiRe_1768	366	K	DNA-directed RNA polymerase subunit beta	1	0.0103727	99.276	2	AFVK(1)DLTYQLEK	0.74996	1	12074	269	BD021PIUb_Fr1_Slot2-31_1_6533
F0NBS0	SiRe_1768	291	K	DNA-directed RNA polymerase subunit beta	1	0.000303154	110.88	2	IEK(1)AQQIIDK	-0.48014	1	17663	6850	BD021PIUb_Fr4_Slot2-34_1_6539
F0NBS1	SiRe_1769	113	K	DNA-directed RNA polymerase subunit	1	4.56702e-07	130.79	2	ISEDEIEK(1)YSR	-2.2662	1	11930	7793	BD021PIUb_Fr1_Slot2-31_1_6533
F0NBS3	SiRe_1771	103	K	50S ribosomal protein L30e	1	0.0664973	60.589	2	ILDIIK(1)ER	0.12577	1	7057.5	7341	BD021PIUb_Fr3_Slot2-33_1_6537
F0NBS5	SiRe_1773	40	K	30S ribosomal protein S12	1	0.00279609	77.358	2	EK(1)YDPLGGAPMAR	-0.31941	2	5297.1	2574	BD021PIUb_Fr2_Slot2-32_1_6535
F0NBS5	SiRe_1773	57	K	30S ribosomal protein S12	1	0.000700541	86.243	2	GIVLEK(1)VGIESR	-0.87492	1	36759	5144	BD021PIUb_Fr1_Slot2-31_1_6533
F0NBS8	SiRe_1776	391	K	Elongation factor 1-alpha											0.999819	0.00898277	62.271	2	FK(1)PIKPLCVEK	-0.48399	1	20805	236	HD254PIUb_UbR_Slot2-52_1_13249	0.999392	0.0426591	41.796	2	FK(0.999)PIKPLCVEK	-2.0371	1	11622	7494	HD254PIUb_UbR_Slot1-32_1_15039
F0NBS8	SiRe_1776	400	K	Elongation factor 1-alpha											0.764657	0.0106826	53.051	4	FK(0.001)PIK(0.234)PLCVEK(0.765)YNEFPPLGR	-0.33032	1	113910	623	HD254PIUb_UbR_Slot2-52_1_13249	0.979175	8.10147e-05	62.494	4	FK(0.001)PIK(0.02)PLCVEK(0.979)YNEFPPLGR	-0.6121	1	72349	11399	HD254PIUb_UbR_Slot1-32_1_15039
F0NBS8	SiRe_1776	260	K	Elongation factor 1-alpha	0.999972	1.46286e-11	119.94	2	VESGVLK(1)VGDK	-0.17684	1	327560	14561	BD021PIUb_Fr4_Slot2-34_1_6539	0.991427	0.00703713	66.664	2	VESGVLK(0.991)VGDK(0.009)	0.97695	1	34686	3358	HD254PIUb_UbR_Slot2-52_1_13249	0.992656	0.00194304	65.879	2	VESGVLK(0.993)VGDK(0.007)	-1.0233	1	17436	4436	HD254PIUb_UbR_Slot1-32_1_15039
F0NBS8	SiRe_1776	381	K	Elongation factor 1-alpha	1	9.91541e-74	187.51	2	NPQFLK(1)QGDVAIVK	-2.6108	2	338690	11455	BD021PIUb_Fr3_Slot2-33_1_6537	1	7.89394e-11	140.57	2	NPQFLK(1)QGDVAIVK	-1.8981	1	92943	2514	HD254PIUb_UbR_Slot2-52_1_13249	1	1.18196e-10	104.04	2	NPQFLK(1)QGDVAIVK	-1.7664	1	51745	9203	HD254PIUb_UbR_Slot1-32_1_15039
F0NBS8	SiRe_1776	364	K	Elongation factor 1-alpha	1	8.3167e-26	130.79	2	VSELVSK(1)LDPR	-1.6276	3	352470	15462	BD021PIUb_Fr2_Slot2-32_1_6535	1	1.2824e-11	167.76	2	VSELVSK(1)LDPR	-0.6292	1	292810	3594	HD254PIUb_UbR_Slot2-52_1_13249	1	5.16903e-08	144.47	2	VSELVSK(1)LDPR	-0.81504	1	128830	6077	HD254PIUb_UbR_Slot1-32_1_15039
F0NBS8	SiRe_1776	272	K	Elongation factor 1-alpha	1	3.3802e-07	92.445	2	IVFMPAGK(1)VGEVR	-1.4726	2	71408	8049	BD021PIUb_Fr3_Slot2-33_1_6537	1	0.00234815	43.168	2	IVFMPAGK(1)VGEVR	-0.49187	1	13171	1685	HD254PIUb_UbR_Slot2-52_1_13249
F0NBS8	SiRe_1776	428	K	Elongation factor 1-alpha	0.98585	0.000347553	121.96	2	TVGVGIIVDVK(0.986)PAK(0.014)	2.1344	2	42676	14167	BD021PIUb_Fr1_Slot2-31_1_6533	0.782852	0.00506306	54.27	2	TVGVGIIVDVK(0.783)PAK(0.217)	-0.16013	1	6242.1	3260	HD254PIUb_UbR_Slot2-52_1_13249
F0NBS8	SiRe_1776	285	K	Elongation factor 1-alpha											0.881813	0.00339453	57.888	3	SIETHHTK(0.882)MDK(0.118)	-1.1527	1	5761.9	2874	HD254PIUb_UbR_Slot2-52_1_13249
F0NBS8	SiRe_1776	394	K	Elongation factor 1-alpha	0.997014	0.0158024	58.889	3	FK(0.001)PIK(0.997)PLCVEK(0.002)	-2.2748	1	65611	3497	BD021PIUb_Fr1_Slot2-31_1_6533	0.999863	0.000296508	85.622	3	FKPIK(1)PLCVEK	-0.19769	2	103020	620	HD254PIUb_UbR_Slot2-52_1_13249
F0NBS8	SiRe_1776	186	K	Elongation factor 1-alpha	1	0.0122409	92.732	2	SYGFNTNK(1)VR	-1.3258	1	17164	13301	BD021PIUb_Fr1_Slot2-31_1_6533	1	0.000763753	85.716	2	SYGFNTNK(1)VR	-0.96327	1	4379.6	3016	HD254PIUb_UbR_Slot2-52_1_13249
F0NBS8	SiRe_1776	4	K	Elongation factor 1-alpha	0.999992	3.63589e-05	51.577	3	SQK(1)PHLNLIVIGHIDHGK	-2.2178	1	13024	13089	BD021PIUb_Fr3_Slot2-33_1_6537
F0NBS8	SiRe_1776	417	K	Elongation factor 1-alpha	0.999999	0.0106025	62.711	2	DMGK(1)TVGVGIIVDVK	-1.1066	1	13597	1645	BD021PIUb_Fr2_Slot2-32_1_6535
F0NBS8	SiRe_1776	264	K	Elongation factor 1-alpha	0.999995	0.000802996	64.906	2	VGDK(1)IVFMPAGK	-1.8577	2	43818	14682	BD021PIUb_Fr2_Slot2-32_1_6535
F0NBS8	SiRe_1776	167	K	Elongation factor 1-alpha	1	0.0733454	69.276	2	YK(1)EIVDQVSK	-1.2862	1	22580	16517	BD021PIUb_Fr2_Slot2-32_1_6535
F0NBS8	SiRe_1776	389	K	Elongation factor 1-alpha	0.930983	0.0405479	74.269	2	QGDVAIVK(0.931)FK(0.069)	-1.2796	1	32938	12085	BD021PIUb_Fr2_Slot2-32_1_6535
F0NBS8	SiRe_1776	288	K	Elongation factor 1-alpha	1	0.00324566	79.795	2	MDK(1)AEPGDNIGFNVR	-2.3024	1	73418	10496	BD021PIUb_Fr4_Slot2-34_1_6539
F0NBS8	SiRe_1776	164	K	Elongation factor 1-alpha	1	0.000147929	85.622	2	MDLTEPPYDEK(1)R	-1.074	2	48949	10505	BD021PIUb_Fr1_Slot2-31_1_6533
F0NBS8	SiRe_1776	83	K	Elongation factor 1-alpha	1	1.79419e-07	86.838	2	K(1)YFFTIIDAPGHR	-0.35563	1	31022	8716	BD021PIUb_Fr4_Slot2-34_1_6539
F0NBS8	SiRe_1776	119	K	Elongation factor 1-alpha	0.5	4.99128e-07	95.263	3	NMITGASQADAAILVVSAK(0.5)K(0.5)	0.4851	1	14751	11390	BD021PIUb_Fr1_Slot2-31_1_6533
F0NBS8	SiRe_1776	118	K	Elongation factor 1-alpha	0.5	4.99128e-07	95.263	3	NMITGASQADAAILVVSAK(0.5)K(0.5)	0.4851	1	14751	11390	BD021PIUb_Fr1_Slot2-31_1_6533
F0NBS8	SiRe_1776	375	K	Elongation factor 1-alpha	1	3.82689e-26	150.44	2	TGQEAEK(1)NPQFLK	-0.79554	2	22267	13587	BD021PIUb_Fr4_Slot2-34_1_6539
F0NBS9	SiRe_1777	30	K	30S ribosomal protein S10	1	0.0785123	67.548	2	GIVEK(1)TGIEMR	-6.0623	1	11255	5143	BD021PIUb_Fr3_Slot2-33_1_6537
F0NBV0	SiRe_1800	395	K	Phosphoglucosamine mutase	0.929249	0.0173152	81.099	2	IYDEIIDK(0.929)YGK(0.071)	0.35616	1	13880	8231	BD021PIUb_Fr3_Slot2-33_1_6537
F0NBV0	SiRe_1800	25	K	Phosphoglucosamine mutase	0.806495	1.80206e-05	93.772	2	GVTNTELQPEFALK(0.806)LGK(0.194)	-4.1173	1	3730.7	6078	BD021PIUb_Fr2_Slot2-32_1_6535
F0NBV2	SiRe_1802	56	K	Uncharacterized protein	1	1.71966e-19	139.61	2	TLK(1)AFDQWLQDPMVIK	-0.40328	4	171420	13824	BD021PIUb_Fr2_Slot2-32_1_6535
F0NBV7	SiRe_1807	25	K	Like-Sm ribonucleoprotein core	1	0.00104714	78.932	2	LK(1)DGSEYIGK	-0.21495	1	70936	9506	BD021PIUb_Fr4_Slot2-34_1_6539	0.999996	0.057472	59.645	2	LK(1)DGSEYIGK	0.28826	1	22962	1854	HD254PIUb_UbR_Slot2-52_1_13249
F0NBV7	SiRe_1807	61	K	Like-Sm ribonucleoprotein core	1	1.12933e-07	126.29	2	EGTSEPVAK(1)YGR	-1.8259	1	77075	2349	BD021PIUb_Fr1_Slot2-31_1_6533	1	5.02717e-12	170.85	2	EGTSEPVAK(1)YGR	0.41427	1	14836	390	HD254PIUb_UbR_Slot2-52_1_13249
F0NBV7	SiRe_1807	4	K	Like-Sm ribonucleoprotein core	0.993291	0.0226177	47.561	2	MQAK(0.993)VENPLK(0.007)	-1.0233	2	70497	10809	BD021PIUb_Fr1_Slot2-31_1_6533
F0NBW7	SiRe_1965	37	K	Nitrilase/cyanide hydratase and apolipoprotein N-acyltransferase	0.999973	0.0103764	58.338	2	WTK(1)NIDDVPLVEFQK	-2.8409	1	24188	16047	BD021PIUb_Fr4_Slot2-34_1_6539
F0NBW7	SiRe_1965	143	K	Nitrilase/cyanide hydratase and apolipoprotein N-acyltransferase	1	0.0554402	60.547	2	GVEIILVPSK(1)VR	0.19782	1	15966	5999	BD021PIUb_Fr4_Slot2-34_1_6539
F0NBW8	SiRe_1966	282	K	CBS domain containing membrane protein	1	0.0347813	40.83	2	SNLDFK(1)ANIDDILER	-3.8276	1	17737	13006	BD021PIUb_Fr2_Slot2-32_1_6535
F0NBX0	SiRe_1968	108	K	Formate-dependent phosphoribosylglycinamide formyltransferase											1	0.00247083	70.389	2	VIPNANAVK(1)ACMNR	-0.41784	1	29480	3461	HD254PIUb_UbR_Slot2-52_1_13249
F0NBZ6	SiRe_1994	31	K	CRISPR-associated exonuclease Cas4	1	2.4003e-08	119.43	2	EENTIYVTDLVK(1)CPR	-3.5499	2	42797	2196	BD021PIUb_Fr3_Slot2-33_1_6537
F0NBZ6	SiRe_1994	10	K	CRISPR-associated exonuclease Cas4	1	1.02347e-06	127.93	2	K(1)LEEQLSHVK	-2.664	1	58928	8584	BD021PIUb_Fr1_Slot2-31_1_6533
F0NC04	SiRe_2002	183	K	Putative transcriptional regulator, GntR family	1	1.11464e-05	106.35	2	K(1)TLVELAEK	-1.2377	1	195700	8664	BD021PIUb_Fr1_Slot2-31_1_6533											1	0.051269	74.849	2	K(1)TLVELAEK	0.23947	1	11652	3077	HD254PIUb_UbR_Slot1-32_1_15039
F0NC06	SiRe_2004	15	K	Uncharacterized protein	0.5	0.000254894	118.91	2	LQDIVNILK(0.5)NK(0.5)	-2.1116	1	11867	9950	BD021PIUb_Fr2_Slot2-32_1_6535
F0NC06	SiRe_2004	17	K	Uncharacterized protein	0.5	0.000254894	118.91	2	LQDIVNILK(0.5)NK(0.5)	-2.1116	1	11867	9950	BD021PIUb_Fr2_Slot2-32_1_6535
F0NC11	SiRe_2009	334	K	Alcohol dehydrogenase GroES domain protein	1	0.00130258	115.86	2	VAK(1)EGNAIK	0.22819	3	649440	14346	BD021PIUb_Fr3_Slot2-33_1_6537											1	0.000291844	111.39	2	VAK(1)EGNAIK	0.66546	1	118560	1893	HD254PIUb_UbR_Slot1-32_1_15039
F0NC11	SiRe_2009	220	K	Alcohol dehydrogenase GroES domain protein	1	0.0113863	74.424	2	K(1)VSVVDEVK	-0.46128	1	29085	8683	BD021PIUb_Fr3_Slot2-33_1_6537
F0NC11	SiRe_2009	36	K	Alcohol dehydrogenase GroES domain protein	0.97471	0.000451791	101.48	2	LQQGDVLVK(0.975)MK(0.025)	-1.8644	1	9201.8	9969	BD021PIUb_Fr2_Slot2-32_1_6535
F0NC11	SiRe_2009	17	K	Alcohol dehydrogenase GroES domain protein	1	1.779e-05	104.39	2	SVVIENGK(1)VAIR	-1.0818	1	24102	13266	BD021PIUb_Fr3_Slot2-33_1_6537
F0NC14	SiRe_2012	359	K	GMP synthase [glutamine-hydrolyzing] subunit B	1	7.9832e-14	110.58	2	EVLYDVTSK(1)PPATIEFE	-3.5345	1	40058	3102	BD021PIUb_Fr4_Slot2-34_1_6539
F0NC18	SiRe_2016	233	K	Fructose-bisphosphate aldolase	1	6.04213e-13	128.41	2	DALEAGAK(1)GVTVGR	-0.80255	2	43375	1227	BD021PIUb_Fr1_Slot2-31_1_6533	1	0.00249596	71.219	2	DALEAGAK(1)GVTVGR	-0.79321	1	3491.3	343	HD254PIUb_UbR_Slot2-52_1_13249
F0NC18	SiRe_2016	170	K	Fructose-bisphosphate aldolase	1	0.0468108	67.881	2	ELDLVK(1)YVTR	-1.9081	1	7655.1	2616	BD021PIUb_Fr3_Slot2-33_1_6537
F0NC18	SiRe_2016	213	K	Fructose-bisphosphate aldolase	0.999994	0.000633359	80.623	2	GGPK(1)TNTNEEFLK	-2.7115	1	5624.6	4675	BD021PIUb_Fr3_Slot2-33_1_6537
F0NC18	SiRe_2016	192	K	Fructose-bisphosphate aldolase	1	0.000492728	81.335	2	VDYTGSK(1)ESFR	-0.41363	1	14762	14481	BD021PIUb_Fr4_Slot2-34_1_6539
F0NC21	SiRe_2019	164	K	UTP--glucose-1-phosphate uridylyltransferase	0.999574	0.00767706	46.358	3	LYK(1)VIDAEEKPLHPK	1.0401	1	5545	10395	BD021PIUb_Fr4_Slot2-34_1_6539
F0NC31	SiRe_2029	206	K	Aldo/keto reductase	1	0.0562683	48.785	2	NNK(1)ILDEIGR	-2.0258	1	16963	11409	BD021PIUb_Fr1_Slot2-31_1_6533
F0NC34	SiRe_2032	9	K	Endoribonuclease L-PSP	1	0.0501125	58.916	2	EIVFTDK(1)APR	-2.0907	1	27911	2515	BD021PIUb_Fr1_Slot2-31_1_6533
F0NC34	SiRe_2032	98	K	Endoribonuclease L-PSP	1	0.0083302	60.892	2	YFSK(1)NPPAR	-2.3402	1	64934	16323	BD021PIUb_Fr1_Slot2-31_1_6533
F0NC39	SiRe_2430	311	K	Alcohol dehydrogenase GroES domain protein	0.993694	0.0505878	67.464	2	LEEGK(0.994)QALK(0.006)	-2.3481	1	13326	8996	BD021PIUb_Fr1_Slot2-31_1_6533
F0NC65	SiRe_2456	44	K	2-oxoacid oxidoreductase (ferredoxin)	1	1.12006e-08	129.56	2	EYYSNIK(1)GR	-0.52167	1	42928	3230	BD021PIUb_Fr2_Slot2-32_1_6535	1	0.000549084	101.41	2	EYYSNIK(1)GR	1.4974	1	8802.2	541	HD254PIUb_UbR_Slot2-52_1_13249
F0NC66	SiRe_2457	49	K	2-oxoacid oxidoreductase (ferredoxin)											1	5.51526e-13	110.91	3	VVLVSGIGCSGK(1)IPHFIR	-1.4522	1	165720	3674	HD254PIUb_UbR_Slot2-52_1_13249	1	2.81288e-05	69.327	3	VVLVSGIGCSGK(1)IPHFIR	-0.72379	1	82704	10576	HD254PIUb_UbR_Slot1-32_1_15039
F0NC66	SiRe_2457	133	K	2-oxoacid oxidoreductase (ferredoxin)											0.979408	0.00752739	65.933	2	GQASPTLK(0.979)LGIK(0.021)	0.075634	1	3661.2	1069	HD254PIUb_UbR_Slot2-52_1_13249
F0NC66	SiRe_2457	37	K	2-oxoacid oxidoreductase (ferredoxin)											1	7.04973e-05	80.623	2	K(1)VVLVSGIGCSGK	0.3268	1	5244.3	1860	HD254PIUb_UbR_Slot2-52_1_13249
F0NC66	SiRe_2457	215	K	2-oxoacid oxidoreductase (ferredoxin)	0.999987	0.0411847	49.487	2	VYK(1)LDDDPGWDPVVK	-1.0806	1	11192	15884	BD021PIUb_Fr4_Slot2-34_1_6539
F0NC66	SiRe_2457	242	K	2-oxoacid oxidoreductase (ferredoxin)	1	0.0409604	53.028	2	AILK(1)STEWGDR	-2.1496	1	18626	442	BD021PIUb_Fr3_Slot2-33_1_6537
F0NC66	SiRe_2457	173	K	2-oxoacid oxidoreductase (ferredoxin)	0.995052	0.0356042	83.623	2	GYAYDVK(0.995)HLK(0.005)	-3.1407	1	29860	6109	BD021PIUb_Fr1_Slot2-31_1_6533
F0NC67	SiRe_2458	434	K	Electron transfer flavoprotein alpha subunit	1	8.32199e-18	135.63	2	EMSTIICPK(1)HR	-2.9815	1	16489	2826	BD021PIUb_Fr2_Slot2-32_1_6535
F0NC91	SiRe_2483	287	K	Alcohol dehydrogenase GroES domain protein	1	1.47057e-48	230.5	2	IVDK(1)VCSIDSINECFR	-4.0623	5	2399800	8018	BD021PIUb_Fr1_Slot2-31_1_6533	1	0.000699751	54.556	3	IVDK(1)VCSIDSINECFR	-0.86195	1	41541	1680	HD254PIUb_UbR_Slot2-52_1_13249
F0NC91	SiRe_2483	300	K	Alcohol dehydrogenase GroES domain protein	0.999998	0.0165452	57.888	2	K(1)CVIEQPNIK	-3.0177	1	28643	8383	BD021PIUb_Fr3_Slot2-33_1_6537
F0NCB7	SiRe_2669	150	K	HAD-superfamily hydrolase, subfamily IA, variant 1											0.975724	2.61193e-07	70.598	3	YFDGIVASCDLNVMK(0.976)PHPK(0.024)	-2.5491	1	3126.3	2588	HD254PIUb_UbR_Slot2-52_1_13249
F0NCC1	SiRe_2673	786	K	FAD linked oxidase domain protein	0.875813	0.000145626	73.891	2	IEGCSGAILEK(0.876)SLGK(0.124)	-1.8752	1	6250.8	6829	BD021PIUb_Fr4_Slot2-34_1_6539
F0NCD5	SiRe_2687	46	K	Putative transcriptional regulator	0.971776	0.000390096	51.829	3	LGLNYSTVK(0.972)YHLEILEK(0.028)	-1.3121	1	20141	9207	BD021PIUb_Fr2_Slot2-32_1_6535
F0NCE3	SiRe_2695	104	K	Isocitrate dehydrogenase (NADP(+))	0.966607	0.0292979	57.888	2	GPLETPIGK(0.967)GWK(0.033)	-1.2925	1	31288	5786	BD021PIUb_Fr1_Slot2-31_1_6533	0.993153	0.00509777	76.85	2	GPLETPIGK(0.993)GWK(0.007)	-0.92976	1	2383	1062	HD254PIUb_UbR_Slot2-52_1_13249
F0NCE3	SiRe_2695	176	K	Isocitrate dehydrogenase (NADP(+))	0.999983	0.0228799	48.363	2	K(1)ELGVEVEDDTGIGIK	-1.7829	1	13495	8448	BD021PIUb_Fr1_Slot2-31_1_6533
F0NCE3	SiRe_2695	141	K	Isocitrate dehydrogenase (NADP(+))	1	0.0634369	61.577	2	NADK(1)IDLIIFR	1.1163	1	12434	10948	BD021PIUb_Fr3_Slot2-33_1_6537
F0NCE3	SiRe_2695	341	K	Isocitrate dehydrogenase (NADP(+))	1	1.51577e-11	104.04	2	YAGK(1)NVANPTGIIK	-1.239	1	51925	16106	BD021PIUb_Fr2_Slot2-32_1_6535
F0NCE3	SiRe_2695	380	K	Isocitrate dehydrogenase (NADP(+))	0.5	3.22014e-13	114.93	2	AADLIDSAIMESIK(0.5)QK(0.5)	-3.1817	1	15952	11	BD021PIUb_Fr1_Slot2-31_1_6533
F0NCE3	SiRe_2695	378	K	Isocitrate dehydrogenase (NADP(+))	0.5	3.22014e-13	114.93	2	AADLIDSAIMESIK(0.5)QK(0.5)	-3.1817	1	15952	11	BD021PIUb_Fr1_Slot2-31_1_6533
F0NCE5	SiRe_2034	16	K	Glucose 1-dehydrogenase	1	0.000842294	66.953	2	GVEVK(1)EISDIDR	-1.9781	1	16577	6003	BD021PIUb_Fr1_Slot2-31_1_6533
F0NCF3	SiRe_2042	415	K	Aldehyde Dehydrogenase	1	0.000244159	73.502	2	VK(1)NIDEALEISNSR	-1.847	1	8023	15041	BD021PIUb_Fr1_Slot2-31_1_6533
F0NCF3	SiRe_2042	124	K	Aldehyde Dehydrogenase	1	0.00541175	81.48	2	TAAEGEVK(1)AAIER	-3.0067	1	22496	13333	BD021PIUb_Fr1_Slot2-31_1_6533
F0NCF7	SiRe_2046	198	K	Putative transcriptional regulator	0.73586	3.33457e-07	136.84	2	TSEGYMAEVK(0.736)K(0.264)	-0.25428	1	41244	14052	BD021PIUb_Fr2_Slot2-32_1_6535
F0NCG1	SiRe_2050	91	K	Helix-turn-helix type 11 domain protein	1	1.65565e-05	96.957	2	IYLNK(1)LESHGLIK	-2.8133	5	487470	8289	BD021PIUb_Fr3_Slot2-33_1_6537	0.998793	0.0106821	40.533	3	IYLNK(0.999)LESHGLIK(0.001)	-2.5975	1	8404.9	1756	HD254PIUb_UbR_Slot2-52_1_13249
F0NCG2	SiRe_2051	287	K	D-isomer specific 2-hydroxyacid dehydrogenase catalytic region	1	0.0546412	52.837	2	YIDK(1)GVADNEVR	-2.28	1	4244.7	16451	BD021PIUb_Fr1_Slot2-31_1_6533
F0NCG4	SiRe_2053	57	K	Uncharacterized protein	0.999807	0.000558156	57.042	2	EAYHDAYK(1)NENVAVEK	-4.6632	2	40953	2087	BD021PIUb_Fr1_Slot2-31_1_6533
F0NCG7	SiRe_2056	478	K	Serine/threonine protein kinase	0.993839	1.19269e-13	48.801	4	IAEALETIHSEGYVHCDIK(0.994)PQNILFNEK(0.006)	-0.83663	1	13891	6536	BD021PIUb_Fr1_Slot2-31_1_6533
F0NCH5	SiRe_2064	61	K	Uncharacterized protein	1	9.54428e-12	147.02	2	YK(1)GVIFAGSTIDGK	-0.77846	2	168180	16521	BD021PIUb_Fr1_Slot2-31_1_6533	0.999999	0.00449721	61.194	2	YK(1)GVIFAGSTIDGK	-1.5639	1	21518	3920	HD254PIUb_UbR_Slot2-52_1_13249
F0NCK1	SiRe_2092	236	K	Lipoyl synthase	1	0.0521672	84.064	2	KQLEVK(1)K(1)	13.33	3	463060	8649	BD021PIUb_Fr4_Slot2-34_1_6539
F0NCK1	SiRe_2092	235	K	Lipoyl synthase	1	0.0521672	84.064	2	KQLEVK(1)K(1)	13.33	3	463060	8649	BD021PIUb_Fr4_Slot2-34_1_6539
F0NCL4	SiRe_2105	448	K	Major facilitator superfamily MFS_1	1	0.030861	86.205	2	IELEELSK(1)	-0.659	1	39832	6854	BD021PIUb_Fr1_Slot2-31_1_6533
F0NCQ1	SiRe_2222	706	K	Alpha-glucosidase	0.735137	0.0268672	52.591	2	IMITWVEK(0.265)GK(0.735)	-2.7356	1	6541.1	7545	BD021PIUb_Fr3_Slot2-33_1_6537
F0NCQ1	SiRe_2222	627	K	Alpha-glucosidase	1	0.0773733	67.903	2	GGAVLPLLGK(1)	0.76213	1	26869	4288	BD021PIUb_Fr3_Slot2-33_1_6537
F0NCR3	SiRe_2234	153	K	Aldehyde oxidase and xanthine dehydrogenase molybdopterin binding protein	1	0.000288346	84.999	2	NAYK(1)VVEAEVINQR	-1.6149	1	10505	11012	BD021PIUb_Fr2_Slot2-32_1_6535
F0NCS1	SiRe_2243	345	K	Glucose 1-dehydrogenase	0.99901	2.03545e-05	86.243	2	TVSINDEK(0.999)ELLK(0.001)	-0.78936	1	15800	14193	BD021PIUb_Fr3_Slot2-33_1_6537
F0NCS1	SiRe_2243	49	K	Glucose 1-dehydrogenase	0.999999	0.00043496	91.939	2	EIVNGK(1)LTLSTLPK	-1.3396	1	10378	2518	BD021PIUb_Fr1_Slot2-31_1_6533
F0NCS1	SiRe_2243	133	K	Glucose 1-dehydrogenase	1	2.20317e-11	104.39	2	EWWYDDPK(1)YLVR	0.33863	1	49404	3174	BD021PIUb_Fr4_Slot2-34_1_6539
F0NCS1	SiRe_2243	167	K	Glucose 1-dehydrogenase	1	1.44875e-08	134.66	2	SIEEILEVQK(1)R	0.27167	1	8841.8	12656	BD021PIUb_Fr1_Slot2-31_1_6533
F0NCS3	SiRe_2245	495	K	Thermosome											0.999945	0.0568928	49.325	2	VK(1)EQVLK	0.32426	1	19783	3492	HD254PIUb_UbR_Slot2-52_1_13249
F0NCS3	SiRe_2245	476	K	Thermosome	1	0.0207608	60.892	2	NAGIDIVK(1)AR	2.0148	1	13198	10966	BD021PIUb_Fr4_Slot2-34_1_6539
F0NCS3	SiRe_2245	522	K	Thermosome	1	1.73841e-11	61.503	3	IDDMIAAAPAK(1)QQPQPQQPNPYLG	-0.24039	1	16279	6689	BD021PIUb_Fr3_Slot2-33_1_6537
F0NCS3	SiRe_2245	241	K	Thermosome	0.732875	0.0820454	62.271	2	VMLADFPLK(0.733)LEK(0.267)	-0.54554	1	14660	15251	BD021PIUb_Fr1_Slot2-31_1_6533
F0NCS3	SiRe_2245	250	K	Thermosome	0.999996	0.0156214	67.887	2	TEISMK(1)LGISDPTQIK	-3.8835	1	5754.2	13483	BD021PIUb_Fr2_Slot2-32_1_6535
F0NCS3	SiRe_2245	244	K	Thermosome	1	0.00643845	83.358	2	LEK(1)TEISMK	-1.0181	1	46349	9028	BD021PIUb_Fr4_Slot2-34_1_6539
F0NCV3	SiRe_2119	42	K	Fe-S oxidoreductase, GlpC	0.737455	4.15344e-07	90.306	2	SVCYEWANGLNLK(0.737)K(0.263)	-3.526	1	36018	13215	BD021PIUb_Fr1_Slot2-31_1_6533
F0NCW3	SiRe_2129	119	K	Fumarylacetoacetate (FAA) hydrolase	1	5.36694e-11	76.196	3	VYDAVRPEIFFK(1)ATPNR	-1.611	1	6518.8	15839	BD021PIUb_Fr4_Slot2-34_1_6539
F0NCW4	SiRe_2130	293	K	Aldehyde dehydrogenase	1	1.02276e-06	112.7	2	LIIHK(1)DVYTQFK	-5.477	1	2888	9393	BD021PIUb_Fr3_Slot2-33_1_6537
F0NCX5	SiRe_2141	186	K	Dihydroxy-acid dehydratase	1	1.59146e-11	151.66	2	ITENELYEIEK(1)R	-2.48	1	44661	7916	BD021PIUb_Fr1_Slot2-31_1_6533	1	2.41495e-12	199.59	2	ITENELYEIEK(1)R	-0.43137	1	10507	1648	HD254PIUb_UbR_Slot2-52_1_13249
F0NCX6	SiRe_2142	169	K	Metal-dependent carboxypeptidase	0.999634	0.0676004	60.589	2	ILNK(1)IDDK	-0.88744	1	11360	7470	BD021PIUb_Fr2_Slot2-32_1_6535
F0NCZ0	SiRe_2157	22	K	Uncharacterized protein	1	0.0707807	51.864	2	YASDFLMK(1)R	1.4823	1	41214	16116	BD021PIUb_Fr4_Slot2-34_1_6539
F0NCZ1	SiRe_2158	90	K	DsrE family protein	0.999981	0.00390208	61.067	2	LIEEAK(1)IGCFPDFYAK	-4.5931	1	9424.9	9348	BD021PIUb_Fr2_Slot2-32_1_6535
F0NCZ2	SiRe_2159	29	K	SirA family protein	0.735723	1.61628e-05	90.689	2	GEECPVPEMSASK(0.736)K(0.264)	-2.4788	1	12842	4095	BD021PIUb_Fr1_Slot2-31_1_6533
F0NCZ2	SiRe_2159	30	K	SirA family protein	0.964751	5.91091e-18	154.94	2	GEECPVPEMSASK(0.035)K(0.965)	-3.0002	1	409950	4094	BD021PIUb_Fr1_Slot2-31_1_6533
F0ND07	SiRe_2175	62	K	Dihydrodipicolinate synthetase	1	0.0774104	55.754	2	LVTK(1)IALDSR	-2.1289	1	10865	10313	BD021PIUb_Fr1_Slot2-31_1_6533
F0ND21	SiRe_2189	116	K	Aldo/keto reductase	1	0.0740113	42.075	2	ESLVLATK(1)VR	-0.96626	1	8958.2	2973	BD021PIUb_Fr2_Slot2-32_1_6535
F0ND56	SiRe_2303	585	K	5-oxoprolinase (ATP-hydrolyzing)	1	0.000206461	99.855	2	VTFGNCDK(1)PR	-1.6244	1	76756	15555	BD021PIUb_Fr3_Slot2-33_1_6537
F0ND67	SiRe_2314	11	K	Uncharacterized protein	1	0.0693414	51.531	2	LDK(1)FESCGSR	-1.1714	1	7830.5	8930	BD021PIUb_Fr3_Slot2-33_1_6537
F0ND77	SiRe_2324	252	K	Xanthine dehydrogenase accessory factor	0.5	1.19035e-05	77.696	2	NPYLLLDDALAGK(0.5)IEDK(0.5)	-2.4904	1	15050	11469	BD021PIUb_Fr2_Slot2-32_1_6535
F0ND77	SiRe_2324	256	K	Xanthine dehydrogenase accessory factor	0.999998	1.19035e-05	83.358	2	IEDK(1)CMFVPK	0.44772	3	71627	6787	BD021PIUb_Fr2_Slot2-32_1_6535
F0ND78	SiRe_2325	202	K	Alcohol dehydrogenase GroES domain protein	0.999913	0.0442148	40.83	2	SEK(1)FDTIFELVGSK	-1.9243	1	15254	12489	BD021PIUb_Fr2_Slot2-32_1_6535
F0ND80	SiRe_2327	397	K	AMP-dependent synthetase and ligase	0.937078	0.000272851	50.314	2	APWLTQEYYK(0.937)DPEK(0.063)	-4.42	1	2187.1	802	BD021PIUb_Fr2_Slot2-32_1_6535
F0ND83	SiRe_2330	253	K	3-hydroxybutyryl-CoA dehydrogenase											0.999993	0.0133884	58.286	2	GFK(1)AYPCK	-0.048909	1	6709.5	806	HD254PIUb_UbR_Slot2-52_1_13249
F0ND84	SiRe_2331	152	K	GCN5-related N-acetyltransferase											0.5	0.00432654	48.157	2	EIYCEFIK(0.5)K(0.5)	-1.2456	1	7413.4	424	HD254PIUb_UbR_Slot2-52_1_13249
F0ND84	SiRe_2331	153	K	GCN5-related N-acetyltransferase											0.5	0.00432654	48.157	2	EIYCEFIK(0.5)K(0.5)	-1.2456	1	7413.4	424	HD254PIUb_UbR_Slot2-52_1_13249
F0ND85	SiRe_2332	307	K	Malate dehydrogenase (Oxaloacetate-decarboxylating) (NADP(+))	1	0.0136642	75.474	2	EAGAK(1)IVATGR	-1.4973	1	22457	1999	BD021PIUb_Fr1_Slot2-31_1_6533
F0ND87	SiRe_2334	29	K	DrsE domain-containing protein											0.5	0.0145521	74.486	2	MAYNSVK(0.5)NK(0.5)	-1.4111	1	9742	2304	HD254PIUb_UbR_Slot2-52_1_13249	0.5	0.00100762	110.22	2	MAYNSVK(0.5)NK(0.5)	-0.18129	1	5151.6	3375	HD254PIUb_UbR_Slot1-32_1_15039
F0ND87	SiRe_2334	27	K	DrsE domain-containing protein											0.5	0.0145521	74.486	2	MAYNSVK(0.5)NK(0.5)	-1.4111	1	9742	2304	HD254PIUb_UbR_Slot2-52_1_13249	0.5	0.00100762	110.22	2	MAYNSVK(0.5)NK(0.5)	-0.18129	1	5151.6	3375	HD254PIUb_UbR_Slot1-32_1_15039
F0ND87	SiRe_2334	44	K	DrsE domain-containing protein											0.738653	0.0068035	65.404	2	VIYFGPSQK(0.739)K(0.261)	0.709	1	28839	2863	HD254PIUb_UbR_Slot2-52_1_13249
F0ND87	SiRe_2334	45	K	DrsE domain-containing protein	1	0.020407	75.474	2	K(1)LTQLDGDMK	0.51467	1	16292	8610	BD021PIUb_Fr4_Slot2-34_1_6539
F0ND87	SiRe_2334	35	K	DrsE domain-containing protein	1	0.000206161	100.69	2	YEDVK(1)VIYFGPSQK	-1.3016	2	115640	16199	BD021PIUb_Fr2_Slot2-32_1_6535
F0ND91	SiRe_2338	532	K	Acetate--CoA ligase	1	0.0192348	92.428	2	ADEVIK(1)VAGHR	-0.15986	1	14631	84	BD021PIUb_Fr4_Slot2-34_1_6539
F0NDA8	SiRe_2513	74	K	Uncharacterized protein	0.999993	0.0548141	51.829	3	NKGEEACFTVETSQPK(1)R	-2.1366	1	7027.5	11251	BD021PIUb_Fr3_Slot2-33_1_6537
F0NDB9	SiRe_2525	16	K	ExsB family protein	1	0.0223658	49.058	2	LLEIDIMK(1)	-5.3369	1	34418	9557	BD021PIUb_Fr2_Slot2-32_1_6535
F0NDC4	SiRe_2530	122	K	Uncharacterized protein	1	4.43949e-08	121.67	2	K(1)LDEIVQR	-2.3714	2	83838	8565	BD021PIUb_Fr1_Slot2-31_1_6533	1	0.0110677	56.378	2	K(1)LDEIVQR	-1.4509	1	2833.6	3494	HD254PIUb_UbR_Slot2-52_1_13249
F0NDC4	SiRe_2530	49	K	Uncharacterized protein	1	0.00464154	81.163	2	AIVQAQK(1)GGILR	-1.6393	1	15614	491	BD021PIUb_Fr4_Slot2-34_1_6539
F0NDC4	SiRe_2530	121	K	Uncharacterized protein	0.5	4.43949e-08	114.64	2	HVESELMK(0.5)K(0.5)	-1.1725	1	9227.4	6473	BD021PIUb_Fr3_Slot2-33_1_6537
F0NDC4	SiRe_2530	31	K	Uncharacterized protein	0.827074	3.40879e-26	135.21	2	VVNEFVSYLNSDK(0.827)WK(0.173)	-0.57099	2	112640	15761	BD021PIUb_Fr2_Slot2-32_1_6535
F0NDC4	SiRe_2530	42	K	Uncharacterized protein	1	3.37555e-18	164.31	2	VEGNK(1)AIVQAQK	-2.6788	1	44238	14510	BD021PIUb_Fr1_Slot2-31_1_6533
F0NDC5	SiRe_2532	262	K	Aminopeptidase	1	0.0122166	65.408	2	ETALLADDSSSVYQK(1)FR	-2.1755	1	11406	2993	BD021PIUb_Fr2_Slot2-32_1_6535
F0NDC5	SiRe_2532	471	K	Aminopeptidase	1	0.00769907	86.838	2	FSTLLLDK(1)EFTEIR	-2.5467	1	11403	3753	BD021PIUb_Fr2_Slot2-32_1_6535
F0NDF6	SiRe_2562	302	K	sn-glycerol-3-phosphate dehydrogenase subunit, glpC											1	0.000201396	65.173	3	NVYYHPPCHLK(1)FLQVGLPGVR	-1.4006	2	41568	2557	HD254PIUb_UbR_Slot2-52_1_13249
F0NDF7	SiRe_2563	132	K	Rubrerythrin	1	7.77872e-26	117.41	2	SHAEK(1)FTAVLNQLK	-1.5303	5	238660	12617	BD021PIUb_Fr4_Slot2-34_1_6539	1	4.73611e-10	126.17	2	SHAEK(1)FTAVLNQLK	-1.7332	2	90862	2866	HD254PIUb_UbR_Slot2-52_1_13249	0.999983	0.058884	59.731	2	SHAEK(1)FTAVLNQLK	-1.9984	1	50044	9378	HD254PIUb_UbR_Slot1-32_1_15039
F0NDF7	SiRe_2563	14	K	Rubrerythrin	1	1.15314e-17	142.03	2	TAENLK(1)HAFCGEAMANR	-2.4899	4	571660	13356	BD021PIUb_Fr4_Slot2-34_1_6539	1	1.01949e-18	199.84	3	TAENLK(1)HAFCGEAMANR	-0.34557	2	472740	3029	HD254PIUb_UbR_Slot2-52_1_13249	1	5.64439e-08	98.895	3	TAENLK(1)HAFCGEAMANR	0.24529	2	275490	10522	HD254PIUb_UbR_Slot1-32_1_15039
F0NDF7	SiRe_2563	141	K	Rubrerythrin	1	0.0349438	87.251	2	FTAVLNQLK(1)	-0.44586	2	32955	3776	BD021PIUb_Fr2_Slot2-32_1_6535											0.738733	6.70813e-07	118.91	2	FTAVLNQLK(0.739)GGK(0.261)	-0.76175	1	51537	6508	HD254PIUb_UbR_Slot1-32_1_15039
F0NDF7	SiRe_2563	144	K	Rubrerythrin											0.867121	5.9617e-18	174.8	2	FTAVLNQLK(0.133)GGK(0.867)	-0.40263	1	65562	694	HD254PIUb_UbR_Slot2-52_1_13249
F0NDG0	SiRe_2566	542	K	Aldehyde oxidase and xanthine dehydrogenase molybdopterin binding protein											0.499999	0.0332762	52.591	2	VAEKILDK(0.5)MK(0.5)R	-2.7008	1	14348	3309	HD254PIUb_UbR_Slot2-52_1_13249
F0NDG0	SiRe_2566	544	K	Aldehyde oxidase and xanthine dehydrogenase molybdopterin binding protein											0.499999	0.0332762	52.591	2	VAEKILDK(0.5)MK(0.5)R	-2.7008	1	14348	3309	HD254PIUb_UbR_Slot2-52_1_13249
F0NDG0	SiRe_2566	538	K	Aldehyde oxidase and xanthine dehydrogenase molybdopterin binding protein											0.999793	0.0447397	55.235	2	VAEK(1)ILDK	0.18702	1	9417.8	3056	HD254PIUb_UbR_Slot2-52_1_13249
F0NDG0	SiRe_2566	178	K	Aldehyde oxidase and xanthine dehydrogenase molybdopterin binding protein	1	0.025193	83.438	2	AFNEADK(1)VVR	-2.3997	1	14766	253	BD021PIUb_Fr4_Slot2-34_1_6539
F0NDG5	SiRe_2571	51	K	Transcriptional regulator-like protein	1	2.88469e-07	119.55	2	GLIK(1)TLPCLDDAR	0.19208	2	25431	5307	BD021PIUb_Fr2_Slot2-32_1_6535
F0NDG6	SiRe_2572	29	K	Uncharacterized protein	1	5.25909e-07	67.251	3	SQELKPLDEAEIIGIIDEEK(1)R	-1.1971	1	34062	13070	BD021PIUb_Fr3_Slot2-33_1_6537
F0NDG9	SiRe_2575	159	K	FAD-dependent pyridine nucleotide-disulfide oxidoreductase	1	6.70594e-64	209.43	3	FDGGTIVVNTAK(1)LPHR	0.15178	3	320070	3291	BD021PIUb_Fr1_Slot2-31_1_6533	1	4.02331e-18	163.59	3	FDGGTIVVNTAK(1)LPHR	1.2484	1	83213	557	HD254PIUb_UbR_Slot2-52_1_13249	1	8.97571e-08	97.594	3	FDGGTIVVNTAK(1)LPHR	0.021832	1	35445	8603	HD254PIUb_UbR_Slot1-32_1_15039
F0NDG9	SiRe_2575	67	K	FAD-dependent pyridine nucleotide-disulfide oxidoreductase	1	0.0580146	51.872	2	K(1)ESELLDPR	-4.161	1	17802	8457	BD021PIUb_Fr1_Slot2-31_1_6533
F0NDG9	SiRe_2575	24	K	FAD-dependent pyridine nucleotide-disulfide oxidoreductase	1	0.000248132	61.577	2	LVQK(1)LEHEVNR	-2.2668	1	12080	10294	BD021PIUb_Fr2_Slot2-32_1_6535
F0NDG9	SiRe_2575	243	K	FAD-dependent pyridine nucleotide-disulfide oxidoreductase	0.881815	0.0115351	69.276	2	VIESQEGEK(0.882)LK(0.118)	-2.1429	1	22054	3537	BD021PIUb_Fr2_Slot2-32_1_6535
F0NDG9	SiRe_2575	83	K	FAD-dependent pyridine nucleotide-disulfide oxidoreductase	0.999503	0.0634369	69.276	2	FLHGEK(1)GTISK	-0.23273	1	15997	14846	BD021PIUb_Fr1_Slot2-31_1_6533
F0NDG9	SiRe_2575	147	K	FAD-dependent pyridine nucleotide-disulfide oxidoreductase	1	1.00834e-08	83.061	2	EALEK(1)FDGGTIVVNTAK	-4.0016	1	13453	2023	BD021PIUb_Fr2_Slot2-32_1_6535
F0NDH0	SiRe_2576	12	K	SirA family protein	1	4.02795e-13	40.851	3	IYK(1)ELDLTSSSCAGPIGELSSVVDELR	-4.027	1	32332	8278	BD021PIUb_Fr1_Slot2-31_1_6533
F0NDH0	SiRe_2576	64	K	SirA family protein	1	6.53067e-07	82.437	2	GLK(1)IVQESQEGSK	-1.3468	1	33339	5313	BD021PIUb_Fr4_Slot2-34_1_6539
F0NDH0	SiRe_2576	42	K	SirA family protein	1	8.58538e-13	108.91	2	EGEAVK(1)VILGDDATK	-1.2617	1	22073	2304	BD021PIUb_Fr1_Slot2-31_1_6533
F0NDH2	SiRe_2578	13	K	Phenylacetate--CoA ligase	0.993187	0.00532217	83.214	2	LTYNEVDPK(0.993)ALTK(0.007)	-2.4022	2	51605	10205	BD021PIUb_Fr3_Slot2-33_1_6537	0.95577	0.00030322	99.589	2	LTYNEVDPK(0.956)ALTK(0.044)	-1.5439	1	10084	2230	HD254PIUb_UbR_Slot2-52_1_13249
F0NDH2	SiRe_2578	332	K	Phenylacetate--CoA ligase	1	0.0162487	48.822	3	DITSLIESDDEIPFPK(1)IR	-0.60061	1	3187.8	1499	BD021PIUb_Fr3_Slot2-33_1_6537
F0NDI2	SiRe_0220	134	K	Carbon monoxide dehydrogenase subunit G	1	0.000626593	106	2	IINDLFNCIK(1)ER	-0.49473	1	10665	7243	BD021PIUb_Fr2_Slot2-32_1_6535	1	0.000665768	81.799	2	IINDLFNCIK(1)ER	-1.578	1	7133.8	1478	HD254PIUb_UbR_Slot2-52_1_13249
F0NDI2	SiRe_0220	55	K	Carbon monoxide dehydrogenase subunit G	0.571744	0.0438386	51.569	2	VVGVTGIGFIK(0.572)GEYK(0.428)	-2.6438	1	18873	15714	BD021PIUb_Fr4_Slot2-34_1_6539
F0NDI4	SiRe_0222	159	K	(2Fe-2S)-binding domain protein											1	0.0679675	54.056	2	LASQK(1)LR	-0.40056	1	4243.4	1904	HD254PIUb_UbR_Slot2-52_1_13249
F0NDI4	SiRe_0222	6	K	(2Fe-2S)-binding domain protein	0.998126	0.0541717	81.32	2	VFEK(0.998)DQK(0.002)	0.16362	1	21622	14596	BD021PIUb_Fr2_Slot2-32_1_6535
F0NDI5	SiRe_0223	234	K	Molybdopterin dehydrogenase FAD-binding protein	1	0.000182976	76.255	2	ISEK(1)LIEEAATK	-0.25946	2	37415	7804	BD021PIUb_Fr4_Slot2-34_1_6539
F0NDI5	SiRe_0223	63	K	Molybdopterin dehydrogenase FAD-binding protein	0.999968	0.0189994	76.85	2	YIK(1)TEGNVVK	-2.0236	1	29593	16470	BD021PIUb_Fr3_Slot2-33_1_6537
F0NDJ3	SiRe_0231	115	K	Glutamine synthetase catalytic region	1	0.00139594	121.8	2	SILNK(1)AIEK	-1.7927	2	1182000	12695	BD021PIUb_Fr1_Slot2-31_1_6533	0.999928	0.00398632	95.311	2	SILNK(1)AIEK	-0.90443	1	245600	2887	HD254PIUb_UbR_Slot2-52_1_13249	0.997999	0.00554212	83.358	2	SILNK(0.998)AIEK(0.002)	0.13268	1	144190	6689	HD254PIUb_UbR_Slot1-32_1_15039
F0NDK0	SiRe_0238	136	K	DNA helicase	1	0.070058	49.16	2	LVYEGVVK(1)DR	0.84769	1	22001	10334	BD021PIUb_Fr2_Slot2-32_1_6535
F0NDK0	SiRe_0238	221	K	DNA helicase	1	2.95621e-30	148.62	2	TYDIETTK(1)VLEIPTGPVR	-4.6034	2	135040	14227	BD021PIUb_Fr4_Slot2-34_1_6539
F0NDL4	SiRe_0252	31	K	Carboxyl transferase	0.999981	0.0607693	74.849	2	GGGEEK(1)INFQHGK	-8.3334	1	6326.5	4349	BD021PIUb_Fr1_Slot2-31_1_6533
F0NDM6	SiRe_0264	19	K	DNA-binding protein	0.988204	8.77809e-10	111.98	2	LEIIQAILEACK(0.988)SGSPK(0.012)	0.89379	1	107410	9024	BD021PIUb_Fr4_Slot2-34_1_6539
F0NDM6	SiRe_0264	7	K	DNA-binding protein	1	1.98471e-26	124.24	2	SK(1)LEIIQAILEACK	0.25372	1	65178	12759	BD021PIUb_Fr3_Slot2-33_1_6537
F0NDN8	SiRe_0276	7	K	Succinate--CoA ligase [ADP-forming] subunit alpha	1	0.000183985	93.772	2	YGTK(1)IVAGVTPGK	-1.6068	1	17474	16392	BD021PIUb_Fr4_Slot2-34_1_6539
F0NDN9	SiRe_0277	38	K	Succinate--CoA ligase (ADP-forming)											1	0.00272406	60.547	2	AVVK(1)SQLLEGAR	-0.025658	1	4804.1	200	HD254PIUb_UbR_Slot2-52_1_13249
F0NDN9	SiRe_0277	256	K	Succinate--CoA ligase (ADP-forming)	0.999447	0.0747242	43.272	2	EHVK(0.999)ESVLK(0.001)	0.27764	1	13858	2394	BD021PIUb_Fr3_Slot2-33_1_6537
F0NDN9	SiRe_0277	261	K	Succinate--CoA ligase (ADP-forming)	1	7.72733e-08	92.445	2	ESVLK(1)VGSNPR	-0.11113	1	25242	2987	BD021PIUb_Fr3_Slot2-33_1_6537
F0NDP2	SiRe_0280	364	K	Threonine--tRNA ligase	1	0.0253852	66.953	2	EGAFYGPK(1)IDFEIR	-0.78611	1	17819	2288	BD021PIUb_Fr4_Slot2-34_1_6539
F0NDQ1	SiRe_0290	8	K	Alpha/beta hydrolase fold-3 domain protein	1	2.5115e-12	115.35	2	IK(1)ELLESGFIVPIGK	-0.79013	3	128190	7318	BD021PIUb_Fr2_Slot2-32_1_6535
F0NDQ1	SiRe_0290	21	K	Alpha/beta hydrolase fold-3 domain protein	1	5.78715e-33	157.54	2	ELLESGFIVPIGK(1)ASVDEVR	-2.0001	2	244750	2709	BD021PIUb_Fr4_Slot2-34_1_6539
F0NDR6	SiRe_0539	67	K	Cupin 2 conserved barrel domain protein	0.5	6.20877e-08	130.79	2	YQETVVVTK(0.5)GK(0.5)	-0.13084	1	19600	16712	BD021PIUb_Fr2_Slot2-32_1_6535
F0NDR6	SiRe_0539	69	K	Cupin 2 conserved barrel domain protein	0.5	6.20877e-08	130.79	2	YQETVVVTK(0.5)GK(0.5)	-0.13084	1	19600	16712	BD021PIUb_Fr2_Slot2-32_1_6535
F0NDV5	SiRe_0581	193	K	AAA ATPase-like protein	0.999905	0.0569673	40.203	1	LSK(1)EALK	-2.7389	1	313330	10045	BD021PIUb_Fr4_Slot2-34_1_6539
F0NDW7	SiRe_0593	389	K	ATPase (AAA+ superfamily)-like protein	0.907355	0.00421547	69.641	3	NPQIHDLLLK(0.907)DFK(0.093)	-0.48595	1	5983.7	11457	BD021PIUb_Fr4_Slot2-34_1_6539
F0NDX2	SiRe_0598	338	K	CRISPR-associated protein, Cmr2 family	0.977666	5.24426e-56	175.54	2	VQDDNCFISK(0.978)VK(0.022)	-4.1164	4	466810	15423	BD021PIUb_Fr1_Slot2-31_1_6533	0.5	0.000623123	86.243	2	VQDDNCFISK(0.5)VK(0.5)	-0.65571	1	30017	3587	HD254PIUb_UbR_Slot2-52_1_13249
F0NDX2	SiRe_0598	340	K	CRISPR-associated protein, Cmr2 family											0.5	0.000623123	86.243	2	VQDDNCFISK(0.5)VK(0.5)	-0.65571	1	30017	3587	HD254PIUb_UbR_Slot2-52_1_13249
F0NDX2	SiRe_0598	123	K	CRISPR-associated protein, Cmr2 family	1	1.13342e-08	82.437	2	SK(1)LDNLILEYK	0.35307	1	128310	12751	BD021PIUb_Fr1_Slot2-31_1_6533
F0NDX2	SiRe_0598	375	K	CRISPR-associated protein, Cmr2 family	1	6.02521e-62	218.58	2	VLK(1)LTEDLLQTTPLNIR	-3.4301	5	667430	15163	BD021PIUb_Fr3_Slot2-33_1_6537
F0NDX4	SiRe_0600	343	K	CRISPR-associated RAMP protein, Cmr1 family	0.999999	1.85588e-13	88.42	2	VLANIYK(1)AVSSEGCCIK	-1.7724	1	19661	15060	BD021PIUb_Fr4_Slot2-34_1_6539
F0NDX5	SiRe_0601	107	K	CRISPR type III-B/RAMP module-associated protein Cmr5	1	1.98747e-12	108.2	2	GIIEQK(1)FLIQALR	-2.2182	1	44329	5050	BD021PIUb_Fr4_Slot2-34_1_6539	1	1.6348e-09	103.69	2	GIIEQK(1)FLIQALR	-1.9467	1	21104	966	HD254PIUb_UbR_Slot2-52_1_13249	1	0.000639763	88.24	2	GIIEQK(1)FLIQALR	0.78606	1	9201.1	8982	HD254PIUb_UbR_Slot1-32_1_15039
F0NDX6	SiRe_0602	248	K	CRISPR-associated RAMP protein, Cmr4 family	1	5.37254e-18	126.17	2	ESK(1)ESAIFASCILR	-0.78266	2	136090	2965	BD021PIUb_Fr2_Slot2-32_1_6535	1	2.13006e-07	93.772	2	ESK(1)ESAIFASCILR	-1.6355	1	19789	495	HD254PIUb_UbR_Slot2-52_1_13249	1	1.42699e-06	75.5	2	ESK(1)ESAIFASCILR	-1.627	1	10216	9498	HD254PIUb_UbR_Slot1-32_1_15039
F0NDX7	SiRe_0603	124	K	CRISPR-associated protein Cmrx	1	0.000256968	79.795	3	TK(1)PVSISDDTIVNNIIK	-0.75139	2	41282	13764	BD021PIUb_Fr2_Slot2-32_1_6535
F0NDX7	SiRe_0603	67	K	CRISPR-associated protein Cmrx	1	7.97468e-31	120.29	3	LVPTLDPCDYVK(1)GILVAGTPQQAQSNDFLTLK	2.8584	1	124470	10292	BD021PIUb_Fr4_Slot2-34_1_6539
F0NDX7	SiRe_0603	151	K	CRISPR-associated protein Cmrx	0.991364	2.38311e-12	154.28	2	IYNITQK(0.991)EK(0.009)	1.5243	2	30750	8304	BD021PIUb_Fr2_Slot2-32_1_6535
F0NDX9	SiRe_0840	252	K	dTDP-D-glucose 4,6-dehydratase	1	0.011945	62.969	2	LLGEVMGK(1)EIK(1)	6.5129	4	42739000	9581	BD021PIUb_Fr3_Slot2-33_1_6537
F0NDX9	SiRe_0840	249	K	dTDP-D-glucose 4,6-dehydratase	1	0.011945	62.969	2	LLGEVMGK(1)EIK(1)	6.5129	4	42739000	9581	BD021PIUb_Fr3_Slot2-33_1_6537
F0NE12	SiRe_0875	360	K	Sulfatase-like protein	1	5.26761e-81	231.21	3	LIINNK(1)FVISESYGPQHSLK	-0.66404	1	637580	9395	BD021PIUb_Fr4_Slot2-34_1_6539	1	4.38571e-11	97.268	3	LIINNK(1)FVISESYGPQHSLK	0.6918	1	18624	2016	HD254PIUb_UbR_Slot2-52_1_13249
F0NE12	SiRe_0875	402	K	Sulfatase-like protein	0.999999	0.0200575	76.563	2	ISYTDK(1)HLIYDLDK	-3.0933	1	3671.3	7893	BD021PIUb_Fr2_Slot2-32_1_6535
F0NE16	SiRe_0879	288	K	Phosphoadenosine phosphosulfate reductase	1	0.000528105	102.03	2	AQDK(1)ENIMEILR	-0.31548	2	90706	808	BD021PIUb_Fr2_Slot2-32_1_6535
F0NE30	SiRe_0894	823	K	CRISPR-associated protein, Cmr2 family	0.635334	2.60837e-05	70.831	3	ISNSFIYDAISISEYK(0.365)GEK(0.635)	-0.4806	1	22602	7855	BD021PIUb_Fr3_Slot2-33_1_6537
F0NE30	SiRe_0894	820	K	CRISPR-associated protein, Cmr2 family	0.73476	2.58397e-22	137.89	2	ISNSFIYDAISISEYK(0.735)GEK(0.265)	-3.1996	1	20839	7856	BD021PIUb_Fr3_Slot2-33_1_6537
F0NE42	SiRe_0909	279	K	Aldehyde Dehydrogenase	1	9.97e-18	112.93	2	FEYAGQNCNAGK(1)R	-0.61071	1	5503.6	3355	BD021PIUb_Fr2_Slot2-32_1_6535
F0NE65	SiRe_0307	55	K	Enoyl-CoA hydratase	1	0.0686099	67.881	2	WSLSK(1)LQER	-2.1294	1	19577	16035	BD021PIUb_Fr1_Slot2-31_1_6533
F0NE77	SiRe_0319	347	K	FAD dependent oxidoreductase	1	3.47906e-05	88.734	2	GLVSVIGGK(1)FTTGR	-0.77083	1	26365	5388	BD021PIUb_Fr4_Slot2-34_1_6539	1	1.04508e-06	84.309	2	GLVSVIGGK(1)FTTGR	-1.7517	1	114400	1032	HD254PIUb_UbR_Slot2-52_1_13249	1	2.67803e-07	102.03	2	GLVSVIGGK(1)FTTGR	-1.6597	1	80045	7843	HD254PIUb_UbR_Slot1-32_1_15039
F0NE86	SiRe_0328	18	K	Uncharacterized protein	1	1.00876e-40	185.57	2	GLSAPTDVK(1)MCTVDDVVR	-2.6892	7	1122600	5351	BD021PIUb_Fr2_Slot2-32_1_6535	1	0.0159964	62.398	3	GLSAPTDVK(1)MCTVDDVVR	-0.98958	1	40138	1027	HD254PIUb_UbR_Slot2-52_1_13249	1	0.00011418	73.305	3	GLSAPTDVK(1)MCTVDDVVR	-0.97014	1	17607	10622	HD254PIUb_UbR_Slot1-32_1_15039
F0NE86	SiRe_0328	9	K	Uncharacterized protein	1	0.0157671	78.043	2	DLK(1)GLSAPTDVK	-1.0383	2	135910	1581	BD021PIUb_Fr1_Slot2-31_1_6533
F0NE87	SiRe_0329	42	K	Conserved hypothetical selenoprotein	1	0.00527428	100.07	2	NLTK(1)YVSPADLNK	-2.261	1	50025	11338	BD021PIUb_Fr3_Slot2-33_1_6537	1	0.000286677	82.437	2	NLTK(1)YVSPADLNK	-0.64756	1	9348.6	2485	HD254PIUb_UbR_Slot2-52_1_13249	0.999858	0.0627865	42.446	2	NLTK(1)YVSPADLNK	0.66697	1	4619.5	8438	HD254PIUb_UbR_Slot1-32_1_15039
F0NE87	SiRe_0329	37	K	Conserved hypothetical selenoprotein											0.740458	0.0596203	53.878	2	GCLDEFK(0.74)K(0.26)	1.3432	1	49204	2825	HD254PIUb_UbR_Slot2-52_1_13249	0.741432	0.058678	60.589	2	GCLDEFK(0.741)K(0.259)	6.2782	1	16289	2628	HD254PIUb_UbR_Slot1-32_1_15039
F0NE87	SiRe_0329	51	K	Conserved hypothetical selenoprotein	0.5	0.0229966	76.605	2	YVSPADLNK(0.5)K(0.5)	-2.6102	1	46051	16887	BD021PIUb_Fr1_Slot2-31_1_6533	0.5	0.000804484	81.642	2	YVSPADLNK(0.5)K(0.5)	1.2581	1	6907.4	4032	HD254PIUb_UbR_Slot2-52_1_13249
F0NE87	SiRe_0329	52	K	Conserved hypothetical selenoprotein	0.5	0.0229966	76.605	2	YVSPADLNK(0.5)K(0.5)	-2.6102	1	46051	16887	BD021PIUb_Fr1_Slot2-31_1_6533	0.5	0.000804484	81.642	2	YVSPADLNK(0.5)K(0.5)	1.2581	1	6907.4	4032	HD254PIUb_UbR_Slot2-52_1_13249
F0NE87	SiRe_0329	126	K	Conserved hypothetical selenoprotein	1	0.05162	65.933	2	SIGQK(1)LQLAR	1.0628	1	16422	12675	BD021PIUb_Fr4_Slot2-34_1_6539
F0NEB9	SiRe_0362	143	K	Phosphohistidine phosphatase SixA	1	0.00965003	72.042	2	GGVVIVDYDLK(1)	-0.631	1	56926	4787	BD021PIUb_Fr4_Slot2-34_1_6539
F0NEB9	SiRe_0362	131	K	Phosphohistidine phosphatase SixA	0.735055	0.0274479	72.922	2	AISGGNVEIK(0.735)K(0.265)	-0.38203	1	15248	463	BD021PIUb_Fr3_Slot2-33_1_6537
F0NEF5	SiRe_0634	4	K	UspA domain protein	0.999999	0.00116	62.454	2	VFK(1)NIVIAYDGSENAK	-3.0924	1	11245	14614	BD021PIUb_Fr3_Slot2-33_1_6537
F0NEF5	SiRe_0634	28	K	UspA domain protein	1	1.3419e-11	107.08	2	ALDVAIDLAK(1)R	0.35714	2	31714	531	BD021PIUb_Fr2_Slot2-32_1_6535
F0NEF5	SiRe_0634	17	K	UspA domain protein	1	1.15799e-07	110.52	2	NIVIAYDGSENAK(1)R	-3.4644	1	19307	11232	BD021PIUb_Fr1_Slot2-31_1_6533
F0NEF6	SiRe_0635	152	K	Peptidase M19 renal dipeptidase	1	0.0163387	70.598	2	K(1)DYGLTSEGEELVK	2.494	1	6674.9	8404	BD021PIUb_Fr1_Slot2-31_1_6533
F0NEI0	SiRe_0659	9	K	SirA family protein	1	0.0383475	74.486	2	IAK(1)TLDAR	-1.543	1	85216	6585	BD021PIUb_Fr3_Slot2-33_1_6537	1	0.0266417	69.716	2	IAK(1)TLDAR	0.031772	1	16069	3269	HD254PIUb_UbR_Slot2-52_1_13249
F0NEI0	SiRe_0659	27	K	SirA family protein	1	0.0273515	55.754	2	GMYCPGPVLETAK(1)	2.0963	2	150890	5544	BD021PIUb_Fr2_Slot2-32_1_6535
F0NEI9	SiRe_0668	13	K	DNA-binding 7 kDa protein											0.999707	0.0138911	62.271	2	GEEK(1)QVDTSK	1.3484	1	6065.1	2671	HD254PIUb_UbR_Slot2-52_1_13249
F0NEJ4	SiRe_0673	210	K	HAD-superfamily hydrolase, subfamily IA, variant1	1	0.00837777	46.835	2	EIIPMVTK(1)	-0.91993	1	43012	2460	BD021PIUb_Fr1_Slot2-31_1_6533
F0NEN4	SiRe_0950	142	K	MaoC domain protein dehydratase											1	0.00312268	87.251	2	MEILCSK(1)R	1.0569	1	39270	293	HD254PIUb_UbR_Slot2-52_1_13249	1	0.0630551	42.075	2	MEILCSK(1)R	-0.49167	1	5677.9	3145	HD254PIUb_UbR_Slot1-32_1_15039
F0NEN4	SiRe_0950	108	K	MaoC domain protein dehydratase	0.5	0.0564535	62.969	2	TVVEVTDK(0.5)K(0.5)	-0.61207	2	37913	14199	BD021PIUb_Fr1_Slot2-31_1_6533	0.5	0.00606065	69.716	2	TVVEVTDK(0.5)K(0.5)	-0.91457	1	12694	3269	HD254PIUb_UbR_Slot2-52_1_13249
F0NEN4	SiRe_0950	109	K	MaoC domain protein dehydratase	0.5	0.0564535	62.969	2	TVVEVTDK(0.5)K(0.5)	-0.61207	2	37913	14199	BD021PIUb_Fr1_Slot2-31_1_6533	0.5	0.00606065	69.716	2	TVVEVTDK(0.5)K(0.5)	-0.91457	1	12694	1330	HD254PIUb_UbR_Slot2-52_1_13249
F0NER5	SiRe_0981	113	K	Glutaredoxin related protein	1	3.42807e-36	113.63	3	LFVTPDCTK(1)CPITAEFLYQVSQINENVK	-0.82035	1	41114	9143	BD021PIUb_Fr2_Slot2-32_1_6535
F0NES3	SiRe_0989	138	K	CoA-binding domain protein	0.999999	5.39945e-12	72.846	2	K(1)IYNVNNPPPVSSLK	-2.7345	1	45600	8308	BD021PIUb_Fr4_Slot2-34_1_6539	1	3.63709e-07	83.214	2	K(1)IYNVNNPPPVSSLK	-0.92247	1	31890	1818	HD254PIUb_UbR_Slot2-52_1_13249
F0NES3	SiRe_0989	120	K	CoA-binding domain protein	1	0.0581986	60.547	2	K(1)AGLIVIQDR	-2.2494	1	11124	8373	BD021PIUb_Fr2_Slot2-32_1_6535
F0NES3	SiRe_0989	152	K	CoA-binding domain protein	1	0.00058716	72.846	2	IYNVNNPPPVSSLK(1)NS	-2.4752	1	51954	8561	BD021PIUb_Fr3_Slot2-33_1_6537
F0NES3	SiRe_0989	29	K	CoA-binding domain protein	1	6.72923e-05	87.942	2	DPSK(1)AAFQVPK	1.175	1	44898	1729	BD021PIUb_Fr4_Slot2-34_1_6539
F0NES3	SiRe_0989	25	K	CoA-binding domain protein	0.997314	2.36455e-07	97.594	2	NVATVGFSK(0.997)DPSK(0.003)	-0.89151	1	29041	11565	BD021PIUb_Fr4_Slot2-34_1_6539
F0NES4	SiRe_0990	17	K	Transcriptional regulator	0.999998	0.000101208	65.408	2	CCYK(1)ISDTDVECLFK	-3.8405	1	8652.7	1140	BD021PIUb_Fr3_Slot2-33_1_6537
F0NES4	SiRe_0990	104	K	Transcriptional regulator	1	5.99215e-28	163.09	2	QDLTSCASK(1)ILSATSS	-0.031153	1	31999	12046	BD021PIUb_Fr3_Slot2-33_1_6537
F0NES5	SiRe_0991	39	K	UPF0033 domain-containing protein											0.999997	0.0211329	66.087	2	YKDPK(1)CR	-0.32867	1	14017	3916	HD254PIUb_UbR_Slot2-52_1_13249
F0NES5	SiRe_0991	25	K	UPF0033 domain-containing protein	0.99999	0.0349058	64.064	2	LMK(1)IENGELK	-1.3651	1	21501	9730	BD021PIUb_Fr3_Slot2-33_1_6537
F0NES5	SiRe_0991	81	K	UPF0033 domain-containing protein	1	0.000172739	101.41	2	K(1)IELTGGC	0.52369	1	18917	8544	BD021PIUb_Fr4_Slot2-34_1_6539
F0NES7	SiRe_0993	102	K	Transcriptional regulator	1	0.0599215	81.335	2	ITEK(1)ISSDFK	-1.2806	2	14779	7914	BD021PIUb_Fr3_Slot2-33_1_6537
F0NES9	SiRe_1142	132	K	Uncharacterized protein	0.5	0.00054454	80.623	2	LQTSSLTLEEEK(0.5)K(0.5)	-2.7585	1	2872	9975	BD021PIUb_Fr2_Slot2-32_1_6535
F0NES9	SiRe_1142	131	K	Uncharacterized protein	0.5	0.00054454	80.623	2	LQTSSLTLEEEK(0.5)K(0.5)	-2.7585	1	2872	9975	BD021PIUb_Fr2_Slot2-32_1_6535
F0NET8	SiRe_1151	19	K	30S ribosomal protein S30e	0.999635	0.0505878	49.96	2	SQTPK(1)IQPK	-0.61929	1	5549	13100	BD021PIUb_Fr4_Slot2-34_1_6539
F0NEU6	SiRe_1159	249	K	FeS assembly protein SufB	0.999999	0.00167012	61.067	2	K(1)YSFHDGMVELYAK	-3.5039	2	29485	8735	BD021PIUb_Fr2_Slot2-32_1_6535
F0NEU6	SiRe_1159	124	K	FeS assembly protein SufB	0.5	0.00445697	67.548	2	YYDELGIPESEK(0.5)K(0.5)	-0.15231	1	15082	16923	BD021PIUb_Fr1_Slot2-31_1_6533
F0NEU6	SiRe_1159	125	K	FeS assembly protein SufB	0.999992	5.7447e-07	67.548	3	K(1)FLGGLVAVLESEPIYSNVK	-0.1945	2	24557	16923	BD021PIUb_Fr1_Slot2-31_1_6533
F0NEU6	SiRe_1159	112	K	FeS assembly protein SufB	1	0.0138897	69.641	2	K(1)YYDELGIPESEK	0.72494	1	12723	8743	BD021PIUb_Fr2_Slot2-32_1_6535
F0NEU6	SiRe_1159	466	K	FeS assembly protein SufB	0.989476	2.31113e-47	200.76	2	ELPFEYATMLNK(0.989)VIK(0.011)	-0.5343	9	1601300	2760	BD021PIUb_Fr3_Slot2-33_1_6537
F0NEU9	SiRe_1162	79	K	Uncharacterized protein	0.999981	1.18879e-11	138	2	VENNNSLK(1)ISCK	-2.4069	1	8771.7	14553	BD021PIUb_Fr2_Slot2-32_1_6535
F0NEV6	SiRe_1169	75	K	Uncharacterized protein	0.5	0.079809	65.933	2	AGGSSVEIEGK(0.5)K(0.5)	-2.6725	1	7695.3	306	BD021PIUb_Fr1_Slot2-31_1_6533
F0NEV6	SiRe_1169	76	K	Uncharacterized protein	0.5	0.079809	65.933	2	AGGSSVEIEGK(0.5)K(0.5)	-2.6725	1	7695.3	306	BD021PIUb_Fr1_Slot2-31_1_6533
F0NEV6	SiRe_1169	57	K	Uncharacterized protein	1	0.0771779	82.716	2	WK(1)SVVSK	-2.5806	1	14326	15997	BD021PIUb_Fr3_Slot2-33_1_6537
F0NEW0	SiRe_1173	260	K	Cell division protein CdvA	1	0.0207079	69.641	2	SEIPLPIPVK(1)VINTL	-2.1574	1	12495	12486	BD021PIUb_Fr2_Slot2-32_1_6535
F0NEW9	SiRe_1182	44	K	Uncharacterized protein	1	4.58747e-09	92.707	2	K(1)YSAYFCEADKR	-0.98536	2	69652	8733	BD021PIUb_Fr4_Slot2-34_1_6539	0.999968	0.00706878	48.785	2	K(1)YSAYFCEADK	1.4435	1	1768.9	1875	HD254PIUb_UbR_Slot2-52_1_13249
F0NEW9	SiRe_1182	54	K	Uncharacterized protein	1	2.50709e-18	136.84	2	YSAYFCEADK(1)R	-0.63718	2	175010	16729	BD021PIUb_Fr1_Slot2-31_1_6533	1	3.27579e-05	62.271	2	YSAYFCEADK(1)R	-2.1668	1	12363	783	HD254PIUb_UbR_Slot2-52_1_13249
F0NEW9	SiRe_1182	27	K	Uncharacterized protein	1	0.000263528	83.775	2	K(1)LVIGTDIIYK	0.97491	2	108360	8613	BD021PIUb_Fr2_Slot2-32_1_6535	1	8.55913e-06	75.474	2	K(1)LVIGTDIIYK	-0.43182	1	18383	1835	HD254PIUb_UbR_Slot2-52_1_13249
F0NEW9	SiRe_1182	37	K	Uncharacterized protein	0.99599	2.19657e-11	145.75	2	LVIGTDIIYK(0.996)CPK(0.004)	-1.1233	2	65045	10260	BD021PIUb_Fr3_Slot2-33_1_6537	0.896631	3.00431e-06	97.277	2	LVIGTDIIYK(0.897)CPK(0.103)	-1.8665	1	8763.8	2249	HD254PIUb_UbR_Slot2-52_1_13249
F0NEY4	SiRe_1197	302	K	Myo-inositol-1-phosphate synthase	1	2.69583e-27	94.865	3	VEASLEVDDK(1)ANCAAVLVDVIR	0.25624	2	126530	14485	BD021PIUb_Fr2_Slot2-32_1_6535
F0NEY6	SiRe_1199	90	K	Phosphoenolpyruvate synthase											0.5	6.2594e-13	212.78	3	ETLNSCETSEEASEK(0.5)IK(0.5)	-0.44583	1	162090	502	HD254PIUb_UbR_Slot2-52_1_13249	0.5	0.0586825	49.487	2	ETLNSCETSEEASEK(0.5)IK(0.5)	-0.72549	1	85332	10601	HD254PIUb_UbR_Slot1-32_1_15039
F0NEY6	SiRe_1199	88	K	Phosphoenolpyruvate synthase											0.5	6.2594e-13	212.78	3	ETLNSCETSEEASEK(0.5)IK(0.5)	-0.44583	1	162090	502	HD254PIUb_UbR_Slot2-52_1_13249	0.936097	2.56967e-18	195.36	3	ETLNSCETSEEASEK(0.936)IK(0.064)	0.45267	2	173630	10602	HD254PIUb_UbR_Slot1-32_1_15039
F0NEY6	SiRe_1199	34	K	Phosphoenolpyruvate synthase	1	1.64048e-58	197.85	3	DMVQLAGGK(1)GANLGELTSIGVR	-0.45454	8	1559700	1661	BD021PIUb_Fr4_Slot2-34_1_6539	1	1.57679e-07	73.532	3	DMVQLAGGK(1)GANLGELTSIGVR	-1.6005	1	26978	298	HD254PIUb_UbR_Slot2-52_1_13249
F0NEY6	SiRe_1199	609	K	Phosphoenolpyruvate synthase	1	0.067228	48.701	2	YVSK(1)EYEPAFR	-0.90486	1	17396	16881	BD021PIUb_Fr2_Slot2-32_1_6535
F0NEY6	SiRe_1199	576	K	Phosphoenolpyruvate synthase	0.999998	0.0312818	81.335	2	FSDFK(1)TNEYK	-2.0447	1	11032	3719	BD021PIUb_Fr1_Slot2-31_1_6533
F0NEY7	SiRe_1200	185	K	Uncharacterized protein	1	0.000470462	65.173	2	K(1)ILEEASVVAEQR	0.46915	1	10615	8554	BD021PIUb_Fr4_Slot2-34_1_6539
F0NEY7	SiRe_1200	70	K	Uncharacterized protein	0.999998	9.19472e-07	91.245	2	TLFEK(1)VVESQMSK	0.5131	1	15059	13794	BD021PIUb_Fr3_Slot2-33_1_6537
F0NEY7	SiRe_1200	78	K	Uncharacterized protein	1	5.5642e-07	92.707	2	VVESQMSK(1)DTAR	-3.275	1	11813	15684	BD021PIUb_Fr3_Slot2-33_1_6537
F0NEY7	SiRe_1200	11	K	Uncharacterized protein	0.841866	0.00834363	93.467	2	VEDFVK(0.842)NWGGK(0.158)	0.32002	1	9710.9	14488	BD021PIUb_Fr2_Slot2-32_1_6535
F0NEZ0	SiRe_1203	286	K	Threonine synthase	0.999964	0.0824662	62.88	2	IGK(1)PVNWQK	-0.20793	1	26726	7046	BD021PIUb_Fr4_Slot2-34_1_6539
F0NEZ9	SiRe_1212	58	K	Uncharacterized protein	0.999999	0.0486336	67.548	2	NTK(1)CFLTLGDK	-0.55402	1	19763	11543	BD021PIUb_Fr3_Slot2-33_1_6537
F0NEZ9	SiRe_1212	94	K	Uncharacterized protein	0.83893	0.0303398	77.072	2	YQEIINK(0.161)K(0.839)	-0.18855	1	24380	16710	BD021PIUb_Fr4_Slot2-34_1_6539
F0NF01	SiRe_1214	331	K	Thermosome											1	0.0687511	56.091	2	LEK(1)ALGAR	-0.32251	1	18081	1929	HD254PIUb_UbR_Slot2-52_1_13249	1	0.0809303	47.349	2	LEK(1)ALGAR	0.51154	1	5624.4	1223	HD254PIUb_UbR_Slot1-32_1_15039
F0NF01	SiRe_1214	313	K	Thermosome	0.627408	2.64385e-18	112.7	2	GIDDIAQHFLAK(0.373)K(0.627)	-1.5517	3	501960	4981	BD021PIUb_Fr2_Slot2-32_1_6535	1	9.65685e-05	61.494	2	K(1)GILAVR	-0.89726	2	79595	1800	HD254PIUb_UbR_Slot2-52_1_13249	0.5	0.000927623	52.837	2	GIDDIAQHFLAK(0.5)K(0.5)	-0.52012	2	36271	8390	HD254PIUb_UbR_Slot1-32_1_15039
F0NF01	SiRe_1214	312	K	Thermosome	0.833937	6.44002e-12	128.97	2	GIDDIAQHFLAK(0.834)K(0.166)	-1.0276	3	341890	4983	BD021PIUb_Fr3_Slot2-33_1_6537	0.736628	8.89654e-05	92.707	2	GIDDIAQHFLAK(0.737)K(0.263)	-1.9719	2	90874	947	HD254PIUb_UbR_Slot2-52_1_13249	0.5	0.000927623	52.837	2	GIDDIAQHFLAK(0.5)K(0.5)	-0.52012	2	36271	8390	HD254PIUb_UbR_Slot1-32_1_15039
F0NF01	SiRe_1214	375	K	Thermosome	0.844517	4.57707e-07	105.36	2	MVFIEGAK(0.155)NLK(0.845)	-0.033612	2	106890	10882	BD021PIUb_Fr1_Slot2-31_1_6533	1	0.0068025	58.426	2	NLK(1)AVNILLR	-0.79255	1	9697.8	3503	HD254PIUb_UbR_Slot2-52_1_13249	1	0.00359853	74.486	2	NLK(1)AVNILLR	0.93204	1	6298.7	4769	HD254PIUb_UbR_Slot1-32_1_15039
F0NF01	SiRe_1214	279	K	Thermosome	0.972936	2.95328e-07	90.263	2	AFLDEESK(0.973)YLK(0.027)	0.11777	2	78269	247	BD021PIUb_Fr4_Slot2-34_1_6539	0.985659	0.00385559	65.933	2	AFLDEESK(0.986)YLK(0.014)	-0.0074187	1	18184	40	HD254PIUb_UbR_Slot2-52_1_13249	0.995841	0.000122104	83.438	2	AFLDEESK(0.996)YLK(0.004)	-1.909	1	4222.3	7301	HD254PIUb_UbR_Slot1-32_1_15039
F0NF01	SiRe_1214	534	K	Thermosome	0.957575	7.6335e-18	150.44	2	IDDLIAAAPLK(0.958)SEK(0.042)	-1.116	3	2191300	6684	BD021PIUb_Fr2_Slot2-32_1_6535	0.983699	2.30997e-06	108.5	2	IDDLIAAAPLK(0.984)SEK(0.016)	-1.4225	1	197340	1348	HD254PIUb_UbR_Slot2-52_1_13249	0.884948	6.32275e-07	97.594	2	IDDLIAAAPLK(0.885)SEK(0.115)	-1.6397	1	122900	9987	HD254PIUb_UbR_Slot1-32_1_15039
F0NF01	SiRe_1214	372	K	Thermosome	0.5	0.056582	72.038	2	MVFIEGAK(0.5)NLK(0.5)	0.71146	1	8123	10883	BD021PIUb_Fr2_Slot2-32_1_6535	0.797177	0.00972922	46.447	2	MVFIEGAK(0.797)NLK(0.203)	0.33251	1	14256	2405	HD254PIUb_UbR_Slot2-52_1_13249	0.739743	7.31133e-07	102.55	2	MVFIEGAK(0.74)NLK(0.26)	0.50253	1	8459.8	6181	HD254PIUb_UbR_Slot1-32_1_15039
F0NF01	SiRe_1214	76	K	Thermosome	0.999949	1.08734e-13	98.895	2	DMEIQHPAAK(1)LLVEAAK	-2.7998	4	230960	1642	BD021PIUb_Fr4_Slot2-34_1_6539	0.988499	5.16133e-06	58.508	3	DMEIQHPAAK(0.988)LLVEAAK(0.012)	-0.98911	1	10018	296	HD254PIUb_UbR_Slot2-52_1_13249
F0NF01	SiRe_1214	544	K	Thermosome											1	0.000358766	59.171	2	GGEGSK(1)EESGGEGGAGTPSLGD	-0.48062	1	19535	825	HD254PIUb_UbR_Slot2-52_1_13249
F0NF01	SiRe_1214	300	K	Thermosome	0.999997	1.51565e-24	118.91	3	LASIGANVVICQK(1)GIDDIAQHFLAK	2.8921	6	171310	8869	BD021PIUb_Fr4_Slot2-34_1_6539	0.999818	6.197e-08	78.673	4	LASIGANVVICQK(1)GIDDIAQHFLAK	-3.8232	2	58580	1901	HD254PIUb_UbR_Slot2-52_1_13249
F0NF01	SiRe_1214	342	K	Thermosome	1	1.10343e-35	142.76	3	IISSIK(1)DATPDDLGYAELVEER	0.56644	3	147050	7270	BD021PIUb_Fr1_Slot2-31_1_6533	1	2.01772e-07	78.925	3	IISSIK(1)DATPDDLGYAELVEER	-1.8588	1	5698.9	1482	HD254PIUb_UbR_Slot2-52_1_13249
F0NF01	SiRe_1214	490	K	Thermosome	1	4.12898e-19	53.872	3	GLTNTGVDVIGGK(1)IVDDVYALNIIEPIR	-5.8541	1	47565	5373	BD021PIUb_Fr4_Slot2-34_1_6539
F0NF01	SiRe_1214	538	K	Thermosome	0.333333	0.0493442	64.266	2	IDDLIAAAPLK(0.333)SEK(0.333)K(0.333)	-1.973	1	0	6686	BD021PIUb_Fr1_Slot2-31_1_6533
F0NF01	SiRe_1214	537	K	Thermosome	0.333333	0.0493442	64.266	2	IDDLIAAAPLK(0.333)SEK(0.333)K(0.333)	-1.973	1	0	6686	BD021PIUb_Fr1_Slot2-31_1_6533
F0NF01	SiRe_1214	364	K	Thermosome	0.999992	0.000353754	69.641	2	VGNDK(1)MVFIEGAK	-1.5138	1	16973	14731	BD021PIUb_Fr3_Slot2-33_1_6537
F0NF01	SiRe_1214	243	K	Thermosome	1	2.2643e-12	77.347	3	AK(1)IAVLDAALEVEKPEISAK	-1.1301	2	93669	500	BD021PIUb_Fr1_Slot2-31_1_6533
F0NF01	SiRe_1214	523	K	Thermosome	0.999977	5.30053e-11	84.266	3	SATEAATAILK(1)IDDLIAAAPLK	-6.5287	1	4879.6	12415	BD021PIUb_Fr1_Slot2-31_1_6533
F0NF01	SiRe_1214	66	K	Thermosome	0.999596	2.49919e-08	84.551	3	MLIDSFGDVTITNDGATIVK(1)DMEIQHPAAK	0.99618	2	100770	10716	BD021PIUb_Fr1_Slot2-31_1_6533
F0NF01	SiRe_1214	9	K	Thermosome	1	4.47569e-06	86.243	2	ASPVLLLK(1)EGTSR	0.55128	1	16867	877	BD021PIUb_Fr1_Slot2-31_1_6533
F0NF01	SiRe_1214	477	K	Thermosome	1	2.20023e-08	93.649	3	HAK(1)GLTNTGVDVIGGK	-0.76054	4	56534	6226	BD021PIUb_Fr2_Slot2-32_1_6535
F0NF01	SiRe_1214	287	K	Thermosome	1	6.34626e-06	100.69	3	DMVDK(1)LASIGANVVICQK	-3.6355	1	11596	1655	BD021PIUb_Fr3_Slot2-33_1_6537
F0NF01	SiRe_1214	29	K	Thermosome	1	2.96947e-06	104.04	2	NNILAAK(1)TLAEMLR	0.30216	3	114440	11405	BD021PIUb_Fr3_Slot2-33_1_6537
F0NF01	SiRe_1214	125	K	Thermosome	0.5	5.35773e-18	112.68	3	AESLLDQNIHPTIIIEGYK(0.5)K(0.5)	-0.59389	1	50906	206	BD021PIUb_Fr2_Slot2-32_1_6535
F0NF01	SiRe_1214	126	K	Thermosome	0.5	5.35773e-18	112.68	3	AESLLDQNIHPTIIIEGYK(0.5)K(0.5)	-0.59389	1	50906	206	BD021PIUb_Fr2_Slot2-32_1_6535
F0NF01	SiRe_1214	512	K	Thermosome	1	1.32916e-08	115.35	2	AQVLK(1)SATEAATAILK	-0.99943	2	139230	830	BD021PIUb_Fr4_Slot2-34_1_6539
F0NF01	SiRe_1214	141	K	Thermosome	1	9.62514e-08	117.21	2	ALELLPQLGTK(1)IDIR	-1.5653	2	202720	550	BD021PIUb_Fr2_Slot2-32_1_6535
F0NF01	SiRe_1214	228	K	Thermosome	1	1.54253e-12	121.71	2	GLVLDK(1)EVVHPGMPR	-1.9078	3	364080	5383	BD021PIUb_Fr2_Slot2-32_1_6535
F0NF01	SiRe_1214	222	K	Thermosome	0.999636	1.3688e-13	126.32	2	GGSIEDSVLVK(1)GLVLDK	-3.8414	1	74317	4712	BD021PIUb_Fr4_Slot2-34_1_6539
F0NF01	SiRe_1214	211	K	Thermosome	1	1.58383e-26	130.99	2	K(1)GGSIEDSVLVK	-2.5777	2	296760	8503	BD021PIUb_Fr1_Slot2-31_1_6533
F0NF01	SiRe_1214	255	K	Thermosome	0.996565	1.96377e-22	139.7	2	IAVLDAALEVEK(0.997)PEISAK(0.003)	-3.2133	6	583030	6649	BD021PIUb_Fr2_Slot2-32_1_6535
F0NF01	SiRe_1214	130	K	Thermosome	1	9.22946e-19	153.52	2	AYTK(1)ALELLPQLGTK	-1.2913	2	228490	1130	BD021PIUb_Fr2_Slot2-32_1_6535
F0NF03	SiRe_1216	22	K	Uncharacterized protein	0.732557	0.000423512	84.999	2	SASNSGNVENK(0.733)LK(0.267)	-0.23236	1	12124	12407	BD021PIUb_Fr4_Slot2-34_1_6539
F0NF04	SiRe_1217	26	K	Uncharacterized protein	1	2.41622e-06	76.196	2	K(1)SLSHIGDDIVITR	-0.25688	2	77683	8655	BD021PIUb_Fr4_Slot2-34_1_6539
F0NF07	SiRe_1220	54	K	UPF0148 protein SiRe_1220	0.999492	0.000448413	81.099	2	VYIVK(0.999)SDDEEK(0.001)	-0.8578	1	15380	15883	BD021PIUb_Fr1_Slot2-31_1_6533
F0NF14	SiRe_1227	39	K	Uncharacterized protein	1	2.15981e-12	154.66	2	TQMTLEELSK(1)R	0.64004	1	19538	14030	BD021PIUb_Fr2_Slot2-32_1_6535
F0NF23	SiRe_1236	133	K	PEBP family protein	0.999985	0.00597109	67.548	2	SLIK(1)GHEIDK	-1.151	1	11641	12823	BD021PIUb_Fr4_Slot2-34_1_6539
F0NF24	SiRe_1237	173	K	Proteasome subunit beta	1	0.00217757	79.311	2	MTLDEAADLAK(1)R	-0.42111	1	27936	10864	BD021PIUb_Fr1_Slot2-31_1_6533
F0NF35	SiRe_1248	76	K	Beta-lactamase domain protein	1	0.0185984	58.916	3	DK(1)K(1)EAVEIIK(1)	10.13	1	721780	1526	BD021PIUb_Fr2_Slot2-32_1_6535
F0NF35	SiRe_1248	83	K	Beta-lactamase domain protein	1	0.0185984	58.916	3	DK(1)K(1)EAVEIIK(1)	10.13	1	721780	1526	BD021PIUb_Fr2_Slot2-32_1_6535
F0NF35	SiRe_1248	75	K	Beta-lactamase domain protein	1	0.0185984	58.916	3	DK(1)K(1)EAVEIIK(1)	10.13	1	721780	1526	BD021PIUb_Fr2_Slot2-32_1_6535
F0NF35	SiRe_1248	107	K	Beta-lactamase domain protein	0.818829	0.000520753	94.791	2	FDDDLGEVLIK(0.819)AK(0.181)	-1.0396	1	3615.2	3272	BD021PIUb_Fr4_Slot2-34_1_6539
F0NF37	SiRe_1250	170	K	Peptidyl-prolyl cis-trans isomerase	1	5.59426e-08	70.638	3	FSSK(1)YASGFNVELDDGKK	-0.66368	1	24993	3747	BD021PIUb_Fr1_Slot2-31_1_6533
F0NF37	SiRe_1250	184	K	Peptidyl-prolyl cis-trans isomerase	0.5	0.000257697	77.157	2	YASGFNVELDDGK(0.5)K(0.5)	-1.4064	1	12626	16122	BD021PIUb_Fr4_Slot2-34_1_6539
F0NF37	SiRe_1250	183	K	Peptidyl-prolyl cis-trans isomerase	0.5	0.000257697	77.157	2	YASGFNVELDDGK(0.5)K(0.5)	-1.4064	1	12626	16122	BD021PIUb_Fr4_Slot2-34_1_6539
F0NF38	SiRe_1251	7	K	Putative snRNP Sm-like protein	1	0.000814142	67.887	3	AETAHK(1)VLAESLNNLVLVK	-2.4935	1	5495.9	207	BD021PIUb_Fr4_Slot2-34_1_6539
F0NF41	SiRe_1254	34	K	Adenosylhomocysteinase	0.992228	0.0581718	67.507	2	DLSLASEGK(0.992)K(0.008)	-1.3243	1	9487.7	1609	BD021PIUb_Fr2_Slot2-32_1_6535
F0NF51	SiRe_1264	191	K	30S ribosomal protein S3Ae	0.999997	0.0537564	61.48	2	VLK(1)VPENLGK	0.50087	1	3927.1	15165	BD021PIUb_Fr4_Slot2-34_1_6539
F0NF53	SiRe_1266	57	K	OBG-type G domain-containing protein	0.987748	0.000667368	81.335	2	CVHTEFNVK(0.988)CNPK(0.012)	-2.6	1	13430	1186	BD021PIUb_Fr4_Slot2-34_1_6539	0.988279	0.000186511	62.271	3	CVHTEFNVK(0.988)CNPK(0.012)	0.65553	2	19233	3979	HD254PIUb_UbR_Slot2-52_1_13249
F0NF58	SiRe_1271	56	K	Proteasome subunit alpha	1	0.000173292	93.162	2	K(1)AQSLLDVDSIEK	-0.4308	2	57648	8379	BD021PIUb_Fr4_Slot2-34_1_6539	1	5.09724e-10	123.92	2	K(1)AQSLLDVDSIEK	-0.061119	1	16071	1782	HD254PIUb_UbR_Slot2-52_1_13249	0.999999	0.054075	62.705	2	K(1)AQSLLDVDSIEK	1.7077	1	6511.3	8315	HD254PIUb_UbR_Slot1-32_1_15039
F0NF58	SiRe_1271	45	K	Proteasome subunit alpha	1	0.000312643	101.64	2	SK(1)SGVVIASEK	-0.16157	2	87294	12766	BD021PIUb_Fr4_Slot2-34_1_6539	1	0.00057627	88.734	2	SK(1)SGVVIASEK	0.24487	2	32448	2903	HD254PIUb_UbR_Slot2-52_1_13249	1	0.00968119	76.255	2	SK(1)SGVVIASEK	0.16325	1	9063.2	4066	HD254PIUb_UbR_Slot1-32_1_15039
F0NF58	SiRe_1271	54	K	Proteasome subunit alpha	1	0.0622419	72.042	2	SGVVIASEK(1)R	-2.7395	1	13225	12611	BD021PIUb_Fr1_Slot2-31_1_6533	1	0.00291614	65.404	2	SGVVIASEK(1)R	-0.9162	1	7193.4	3486	HD254PIUb_UbR_Slot2-52_1_13249
F0NF58	SiRe_1271	43	K	Proteasome subunit alpha											0.5	0.00057627	76.605	2	GWTAIGIK(0.5)SK(0.5)	-1.842	1	10527	1173	HD254PIUb_UbR_Slot2-52_1_13249
F0NF58	SiRe_1271	34	K	Proteasome subunit alpha	0.5	4.10744e-07	40.372	3	AITIFSPDGSLYQVDYAFEAVK(0.5)K(0.5)	-1.6698	1	16901	478	BD021PIUb_Fr1_Slot2-31_1_6533
F0NF58	SiRe_1271	35	K	Proteasome subunit alpha	0.5	4.10744e-07	40.372	3	AITIFSPDGSLYQVDYAFEAVK(0.5)K(0.5)	-1.6698	1	16901	478	BD021PIUb_Fr1_Slot2-31_1_6533
F0NF58	SiRe_1271	204	K	Proteasome subunit alpha	0.999963	8.04406e-12	127.94	2	ALSATLK(1)PNEK	-1.6672	2	40819	639	BD021PIUb_Fr4_Slot2-34_1_6539
F0NF66	SiRe_1279	20	K	Prefoldin subunit beta	1	3.56078e-29	166.66	2	FQQLK(1)DQLDR	-0.48261	3	426430	3713	BD021PIUb_Fr4_Slot2-34_1_6539	1	0.0010813	76.572	2	FQQLK(1)DQLDR	-1.1027	1	17372	675	HD254PIUb_UbR_Slot2-52_1_13249	1	0.000407103	65.933	2	FQQLK(1)DQLDR	-0.23146	1	9937.1	6711	HD254PIUb_UbR_Slot1-32_1_15039
F0NF66	SiRe_1279	92	K	Prefoldin subunit beta	1	0.000280072	99.34	2	TYQK(1)QESILR	-1.7327	2	96884	14264	BD021PIUb_Fr2_Slot2-32_1_6535	1	0.00111069	94.804	2	TYQK(1)QESILR	0.43888	1	9556.2	3289	HD254PIUb_UbR_Slot2-52_1_13249
F0NF66	SiRe_1279	4	K	Prefoldin subunit beta	1	0.00190325	68.108	2	AEK(1)LPPEVQAQLAK	-1.1347	2	223400	182	BD021PIUb_Fr4_Slot2-34_1_6539
F0NF66	SiRe_1279	15	K	Prefoldin subunit beta	0.995774	0.000106901	84.999	3	LPPEVQAQLAK(0.996)FQQLK(0.004)	-0.58022	2	91697	9915	BD021PIUb_Fr1_Slot2-31_1_6533
F0NF66	SiRe_1279	30	K	Prefoldin subunit beta	1	9.72117e-12	101.64	2	LLLEK(1)STIENELR	-1.8157	2	52901	9632	BD021PIUb_Fr2_Slot2-32_1_6535
F0NF68	SiRe_1281	492	K	Elongation factor 2	1	0.00175644	79.889	3	HNK(1)FYLSVEPLNDK	-1.6762	2	33221	6408	BD021PIUb_Fr1_Slot2-31_1_6533	0.999997	0.00164363	55.754	3	HNK(1)FYLSVEPLNDK	-1.2789	1	5617.9	1281	HD254PIUb_UbR_Slot2-52_1_13249
F0NF68	SiRe_1281	485	K	Elongation factor 2	0.991878	3.27311e-12	139.78	2	SQVFEGK(0.992)SPNK(0.008)	-2.5644	1	92538	13102	BD021PIUb_Fr1_Slot2-31_1_6533	0.997088	0.00306613	65.879	2	SQVFEGK(0.997)SPNK(0.003)	-1.0262	1	5315	2829	HD254PIUb_UbR_Slot2-52_1_13249
F0NF68	SiRe_1281	5	K	Elongation factor 2	0.999987	0.0786208	50.116	2	YK(1)TVEQVLSLMK	0.19588	1	6165	16528	BD021PIUb_Fr1_Slot2-31_1_6533
F0NF68	SiRe_1281	418	K	Elongation factor 2	1	0.000207767	76.255	2	K(1)LSIEDPNLVVK	-0.2632	1	29878	8601	BD021PIUb_Fr3_Slot2-33_1_6537
F0NF68	SiRe_1281	478	K	Elongation factor 2	1	0.0315655	83.358	2	AK(1)SQVFEGK	-4.239	1	21152	505	BD021PIUb_Fr1_Slot2-31_1_6533
F0NF90	SiRe_1530	46	K	Uncharacterized protein	0.999989	0.00814765	50.641	2	SK(1)LIDAIYDEVYK	0.79443	1	22849	12760	BD021PIUb_Fr4_Slot2-34_1_6539
F0NF96	SiRe_1536	68	K	Uncharacterized protein	1	0.0117114	71.896	2	K(1)ISDECENVLR	-2.2637	1	15993	8559	BD021PIUb_Fr1_Slot2-31_1_6533
F0NFA1	SiRe_1541	24	K	Iron-sulfur cluster carrier protein	1	1.67326e-11	131.54	2	K(1)VNQQVQAVDLK	-3.025	2	61761	8681	BD021PIUb_Fr3_Slot2-33_1_6537	1	4.52608e-12	136.94	2	K(1)VNQQVQAVDLK	-1.773	1	6589.1	1858	HD254PIUb_UbR_Slot2-52_1_13249
F0NFA1	SiRe_1541	35	K	Iron-sulfur cluster carrier protein	0.760955	0.00470648	43.613	3	VNQQVQAVDLK(0.761)VQMK(0.239)	-0.80845	1	4506.4	15346	BD021PIUb_Fr2_Slot2-32_1_6535
F0NFA9	SiRe_1550	53	K	Conserved secretion protein	1	0.0131778	76.255	2	DFQK(1)IWGYEQER	0.60589	1	29973	1355	BD021PIUb_Fr2_Slot2-32_1_6535
F0NFA9	SiRe_1550	221	K	Conserved secretion protein	1	0.000217643	76.563	2	K(1)ILEEASIVAEQR	-1.3034	1	24974	8553	BD021PIUb_Fr4_Slot2-34_1_6539
F0NFA9	SiRe_1550	114	K	Conserved secretion protein	1	0.000454652	112.93	2	VVEAQMSK(1)DTQR	-0.067326	2	23601	15675	BD021PIUb_Fr3_Slot2-33_1_6537
F0NFB0	SiRe_1549	76	K	Uncharacterized protein	0.814745	0.000295578	72.365	2	IDPLTLTYK(0.815)HK(0.185)	0.96906	1	8096.2	6753	BD021PIUb_Fr1_Slot2-31_1_6533
F0NFB5	SiRe_1555	191	K	Transcription initiation factor IIB	1	1.29495e-18	151.66	2	TLDEIAQYTK(1)ANR	-0.97739	1	11148	13776	BD021PIUb_Fr4_Slot2-34_1_6539
F0NFB9	SiRe_1559	361	K	Glycine--tRNA ligase																					0.999971	0.0451465	60.892	2	K(1)K(1)NVIVNNTK	-4.4783	1	130610	6454	HD254PIUb_UbR_Slot1-32_1_15039
F0NFB9	SiRe_1559	360	K	Glycine--tRNA ligase																					0.999971	0.0451465	60.892	2	K(1)K(1)NVIVNNTK	-4.4783	1	130610	6454	HD254PIUb_UbR_Slot1-32_1_15039
F0NFB9	SiRe_1559	116	K	Glycine--tRNA ligase	1	2.03594e-11	130.99	2	SVEGLK(1)PEELTR	-2.2044	2	858940	13226	BD021PIUb_Fr3_Slot2-33_1_6537	1	7.84201e-05	73.655	2	SVEGLK(1)PEELTR	-0.02583	1	105250	2992	HD254PIUb_UbR_Slot2-52_1_13249	1	0.000783476	77.358	2	SVEGLK(1)PEELTR	-2.3168	1	78595	7473	HD254PIUb_UbR_Slot1-32_1_15039
F0NFB9	SiRe_1559	308	K	Glycine--tRNA ligase	1	7.01495e-53	199.3	3	AHYSK(1)QTFDQIAVINGMK	-1.3165	11	3149000	368	BD021PIUb_Fr1_Slot2-31_1_6533	1	2.10744e-18	191.95	3	AHYSK(1)QTFDQIAVINGMK	-1.1022	2	207100	61	HD254PIUb_UbR_Slot2-52_1_13249	1	4.22964e-05	89.359	3	AHYSK(1)QTFDQIAVINGMK	-2.8068	2	189840	10815	HD254PIUb_UbR_Slot1-32_1_15039
F0NFB9	SiRe_1559	109	K	Glycine--tRNA ligase	1	8.56226e-44	222.07	2	ADHLIEDVLK(1)R	-0.21315	6	1522300	92	BD021PIUb_Fr1_Slot2-31_1_6533	1	6.48965e-08	129.28	2	ADHLIEDVLK(1)R	-0.74397	2	99212	18	HD254PIUb_UbR_Slot2-52_1_13249	1	4.38089e-06	107.08	3	ADHLIEDVLK(1)R	1.746	2	74322	6927	HD254PIUb_UbR_Slot1-32_1_15039
F0NFB9	SiRe_1559	251	K	Glycine--tRNA ligase	1	8.87323e-08	129.28	2	LNILTASEK(1)EK(1)	-2.1846	4	454920	9793	BD021PIUb_Fr2_Slot2-32_1_6535	0.5	8.56062e-06	104.39	2	LNILTASEK(0.5)EK(0.5)	-0.74577	2	64750	2141	HD254PIUb_UbR_Slot2-52_1_13249	0.5	1.04214e-07	118.91	2	LNILTASEK(0.5)EK(0.5)	-0.93385	1	29893	6126	HD254PIUb_UbR_Slot1-32_1_15039
F0NFB9	SiRe_1559	249	K	Glycine--tRNA ligase	1	4.8211e-18	171.34	2	LNILTASEK(1)EK(1)	-2.1846	4	1104100	9794	BD021PIUb_Fr3_Slot2-33_1_6537	0.5	0.000484402	104.39	2	LNILTASEK(0.5)EK(0.5)	-0.74577	1	51562	2141	HD254PIUb_UbR_Slot2-52_1_13249	0.5	1.04214e-07	118.91	2	LNILTASEK(0.5)EK(0.5)	-0.93385	1	29893	6126	HD254PIUb_UbR_Slot1-32_1_15039
F0NFB9	SiRe_1559	340	K	Glycine--tRNA ligase	1	1.85296e-05	112.7	3	HMK(1)YSGQDLTIFR	-0.47497	2	17804	6397	BD021PIUb_Fr1_Slot2-31_1_6533	1	0.0212226	63.212	3	HMK(1)YSGQDLTIFR	-1.2127	1	15502	1277	HD254PIUb_UbR_Slot2-52_1_13249
F0NFB9	SiRe_1559	298	K	Glycine--tRNA ligase	1	2.51779e-90	263.12	2	ALGINEFYFEEK(1)LPYER	-0.96605	5	8946700	575	BD021PIUb_Fr4_Slot2-34_1_6539	1	0.000105893	80.379	3	ALGINEFYFEEK(1)LPYER	-1.7027	1	223130	97	HD254PIUb_UbR_Slot2-52_1_13249
F0NFB9	SiRe_1559	254	K	Glycine--tRNA ligase	1	1.07107e-38	205.37	3	EK(1)DGK(1)PQEFNLEESVR	-0.96428	9	2158500	2551	BD021PIUb_Fr1_Slot2-31_1_6533	0.998958	2.66667e-08	128.68	3	EK(0.001)DGK(0.999)PQEFNLEESVR	0.23678	2	177700	427	HD254PIUb_UbR_Slot2-52_1_13249
F0NFB9	SiRe_1559	95	K	Glycine--tRNA ligase	1	3.46447e-07	43.177	3	VFEASGHVESFTDPIVECNNCK(1)R	-1.5437	1	10687	14593	BD021PIUb_Fr2_Slot2-32_1_6535
F0NFB9	SiRe_1559	7	K	Glycine--tRNA ligase	0.999259	0.00326766	58.889	2	SEVIDK(0.999)VLDLAK(0.001)	-3.5153	1	5436	12514	BD021PIUb_Fr2_Slot2-32_1_6535
F0NFC4	SiRe_1564	49	K	Uncharacterized protein	1	0.02063	113.7	2	YTK(1)GNPYK	-1.2483	1	28391	16805	BD021PIUb_Fr1_Slot2-31_1_6533
F0NFC7	SiRe_1567	67	K	30S ribosomal protein S24e											1	8.98928e-05	90.156	2	K(1)ISTSYGAGISNVK	-0.75572	1	5420.7	1816	HD254PIUb_UbR_Slot2-52_1_13249
F0NFC7	SiRe_1567	12	K	30S ribosomal protein S24e	1	0.00985272	81.799	2	ISDK(1)AEGIIER	-1.5605	1	16626	7775	BD021PIUb_Fr3_Slot2-33_1_6537
F0NFD9	SiRe_1579	95	K	30S ribosomal protein S25e	0.994084	1.42477e-25	119.43	2	ELENQNVVK(0.994)LYSK(0.006)	-4.834	1	9271	2628	BD021PIUb_Fr3_Slot2-33_1_6537
F0NFE2	SiRe_1582	462	K	AAA family ATPase, CDC48 subfamily	0.5	0.0691756	43.734	2	EVYVEVPK(0.5)VK(0.5)	-0.58986	1	14500	3156	BD021PIUb_Fr2_Slot2-32_1_6535
F0NFE2	SiRe_1582	464	K	AAA family ATPase, CDC48 subfamily	0.5	0.0691756	43.734	2	EVYVEVPK(0.5)VK(0.5)	-0.58986	1	14500	3156	BD021PIUb_Fr2_Slot2-32_1_6535
F0NFE2	SiRe_1582	327	K	AAA family ATPase, CDC48 subfamily	1	0.000312009	45.17	3	GK(1)VIVIGATNRPDAVDPALR	0.91302	1	5727.1	5225	BD021PIUb_Fr4_Slot2-34_1_6539
F0NFE2	SiRe_1582	418	K	AAA family ATPase, CDC48 subfamily	1	0.00131798	96.313	2	K(1)INLEQEQIPVDVLK	-3.5107	1	9849.3	8555	BD021PIUb_Fr3_Slot2-33_1_6537
F0NFE2	SiRe_1582	99	K	AAA family ATPase, CDC48 subfamily	0.736746	4.42294e-07	110.58	2	SIGVGIGDEVTVK(0.737)K(0.263)	-1.5785	1	5501.6	12679	BD021PIUb_Fr2_Slot2-32_1_6535
F0NFE2	SiRe_1582	539	K	AAA family ATPase, CDC48 subfamily	0.999999	6.20469e-12	115.35	2	GPEILSK(1)WVGESEK	-1.1129	2	74824	5777	BD021PIUb_Fr1_Slot2-31_1_6533
F0NFE3	SiRe_1583	258	K	2,3-bisphosphoglycerate-independent phosphoglycerate mutase											1	5.16749e-15	112.7	2	AAAVSATALIK(1)GICR	-3.0365	1	50200	143	HD254PIUb_UbR_Slot2-52_1_13249	1	9.49955e-07	73.655	2	AAAVSATALIK(1)GICR	-3.544	1	24950	8746	HD254PIUb_UbR_Slot1-32_1_15039
F0NFF1	SiRe_0007	209	K	Uncharacterized protein	1	1.48594e-07	108.93	2	LGALCCFLTELK(1)R	-0.46288	2	60670	9154	BD021PIUb_Fr4_Slot2-34_1_6539	1	9.90528e-08	106.35	3	LGALCCFLTELK(1)R	-0.23252	2	24161	1960	HD254PIUb_UbR_Slot2-52_1_13249
F0NFF1	SiRe_0007	211	K	Uncharacterized protein	1	0.0188322	85.716	2	K(1)LNECPALK	-0.006484	1	30638	8597	BD021PIUb_Fr2_Slot2-32_1_6535
F0NFJ9	SiRe_0055	319	K	BPS2 like protein	1	0.0203041	54.584	2	DK(1)TSLLDSLR	-0.7915	2	26617	1534	BD021PIUb_Fr1_Slot2-31_1_6533
F0NFJ9	SiRe_0055	210	K	BPS2 like protein	0.99552	0.0492442	69.915	2	INEIVNK(0.996)IK(0.004)	1.6444	1	7494.9	7585	BD021PIUb_Fr4_Slot2-34_1_6539
F0NFK9	SiRe_0065	5	K	Ferritin-like diiron domain-containing protein	0.999948	0.0170481	45.939	2	ALGK(1)ETEMGLK	-2.3812	1	5449.2	576	BD021PIUb_Fr4_Slot2-34_1_6539
F0NFP3	SiRe_2380	338	K	2-oxoacid oxidoreductase (ferredoxin)	1	0.0343236	83.623	2	GGGPLYVEVK(1)	-0.83466	1	59164	4515	BD021PIUb_Fr1_Slot2-31_1_6533
F0NFP9	SiRe_2386	36	K	Acyl-CoA dehydrogenase domain protein	1	1.21775e-11	108.24	2	DFAENILAK(1)YVER	-0.87444	1	8304.5	1326	BD021PIUb_Fr1_Slot2-31_1_6533
F0NFQ1	SiRe_2388	227	K	Electron transfer flavoprotein alpha/beta-subunit	0.973697	0.000179728	91.939	2	IVIEESDINK(0.974)AVDK(0.026)	-0.92731	1	7710.8	8087	BD021PIUb_Fr2_Slot2-32_1_6535
F0NFR3	SiRe_2400	215	K	FAD dependent oxidoreductase	1	0.0414855	69.905	2	GGGFVYTNK(1)	-0.56463	1	33747	4367	BD021PIUb_Fr4_Slot2-34_1_6539
F0NFR5	SiRe_2402	126	K	UspA domain protein	1	2.88525e-18	123.92	2	IFLGSVSNK(1)IVQESR	-2.7288	1	11217	6952	BD021PIUb_Fr4_Slot2-34_1_6539
F0NFS4	SiRe_2412	184	K	AAA+ ATPase superfamily	1	0.0404579	54.309	2	IK(1)GVLELAENIDR	-0.81779	1	32370	7323	BD021PIUb_Fr4_Slot2-34_1_6539
F0NFU5	SiRe_2592	22	K	Peroxiredoxin (PRX) family, AhpE-like subfamily	1	0.0813968	86.205	2	VK(1)IPSDFK	-1.2996	1	103940	15039	BD021PIUb_Fr2_Slot2-32_1_6535	0.99998	0.0711909	56.378	2	VK(1)IPSDFK	-0.71933	1	33541	1820	HD254PIUb_UbR_Slot2-52_1_13249	0.999942	0.0805692	45.489	2	VK(1)IPSDFK	-1.347	1	15312	1924	HD254PIUb_UbR_Slot1-32_1_15039
F0NFU5	SiRe_2592	126	K	Peroxiredoxin (PRX) family, AhpE-like subfamily	1	1.19067e-25	142.71	2	SVFVIDK(1)NGIIR	0.38614	2	183810	13228	BD021PIUb_Fr1_Slot2-31_1_6533	1	0.000195769	99.34	2	SVFVIDK(1)NGIIR	-1.171	1	39270	2994	HD254PIUb_UbR_Slot2-52_1_13249	1	0.000723409	55.754	2	SVFVIDK(1)NGIIR	-0.90527	1	26950	7518	HD254PIUb_UbR_Slot1-32_1_15039
F0NFU5	SiRe_2592	7	K	Peroxiredoxin (PRX) family, AhpE-like subfamily	1	4.96134e-17	134.49	3	VEIGQK(1)APELELVDTDLKK	-2.7769	4	337260	14519	BD021PIUb_Fr1_Slot2-31_1_6533	1	7.26242e-09	84.58	3	VEIGQK(1)APELELVDTDLK	-1.2534	2	42694	3350	HD254PIUb_UbR_Slot2-52_1_13249	0.999996	5.1767e-08	61.867	3	VEIGQK(1)APELELVDTDLK	-1.3838	2	18858	10694	HD254PIUb_UbR_Slot1-32_1_15039
F0NFU5	SiRe_2592	118	K	Peroxiredoxin (PRX) family, AhpE-like subfamily	1	0.00014835	97.926	2	GYVLAK(1)R	-1.3203	2	75026	6189	BD021PIUb_Fr3_Slot2-33_1_6537	1	0.0045627	75.682	2	GYVLAK(1)R	0.63278	1	27863	1197	HD254PIUb_UbR_Slot2-52_1_13249	1	0.0115219	67.889	2	GYVLAK(1)R	1.3584	1	11782	911	HD254PIUb_UbR_Slot1-32_1_15039
F0NFU5	SiRe_2592	19	K	Peroxiredoxin (PRX) family, AhpE-like subfamily	0.727329	9.18509e-26	200.06	2	APELELVDTDLK(0.727)K(0.273)	-1.0082	2	225930	778	BD021PIUb_Fr3_Slot2-33_1_6537	0.5	4.9903e-07	112.7	2	APELELVDTDLK(0.5)K(0.5)	-0.97023	1	49721	143	HD254PIUb_UbR_Slot2-52_1_13249	0.729843	0.000978661	70.195	2	APELELVDTDLK(0.73)K(0.27)	-1.1767	1	28469	8502	HD254PIUb_UbR_Slot1-32_1_15039
F0NFU5	SiRe_2592	100	K	Peroxiredoxin (PRX) family, AhpE-like subfamily	1	5.97751e-14	115.79	2	EAVK(1)AYGVAGELPILK	0.47454	4	230760	2073	BD021PIUb_Fr2_Slot2-32_1_6535	0.999999	3.45885e-06	62.494	2	EAVK(1)AYGVAGELPILK	-1.26	1	11038	359	HD254PIUb_UbR_Slot2-52_1_13249
F0NFU5	SiRe_2592	85	K	Peroxiredoxin (PRX) family, AhpE-like subfamily	1	9.80024e-14	99.589	2	EQNK(1)LNFTIVSDFNR	1.4853	4	115340	2929	BD021PIUb_Fr3_Slot2-33_1_6537	1	3.27473e-07	92.747	3	EQNK(1)LNFTIVSDFNR	-1.3302	2	15047	485	HD254PIUb_UbR_Slot2-52_1_13249
F0NFU5	SiRe_2592	20	K	Peroxiredoxin (PRX) family, AhpE-like subfamily	0.5	0.0389177	42.061	2	APELELVDTDLK(0.5)K(0.5)	-2.7459	1	30837	777	BD021PIUb_Fr2_Slot2-32_1_6535	0.5	4.9903e-07	112.7	2	APELELVDTDLK(0.5)K(0.5)	-0.97023	1	49721	1	HD254PIUb_UbR_Slot2-52_1_13249
F0NFU5	SiRe_2592	58	K	Peroxiredoxin (PRX) family, AhpE-like subfamily	0.999937	4.07613e-05	43.727	3	DSMAK(1)FNEVNAVVIGVSVDPPFSNK	2.6676	1	27544	1780	BD021PIUb_Fr3_Slot2-33_1_6537
F0NFU5	SiRe_2592	133	K	Peroxiredoxin (PRX) family, AhpE-like subfamily	0.999886	0.000115526	46.206	3	YK(1)WVSEDPTKEPNYDEIK	-0.80706	1	51138	16529	BD021PIUb_Fr3_Slot2-33_1_6537
F0NFU5	SiRe_2592	141	K	Peroxiredoxin (PRX) family, AhpE-like subfamily	0.992124	0.0551565	55.782	2	WVSEDPTK(0.992)EPNYDEIK(0.008)	-3.2122	1	122530	16063	BD021PIUb_Fr1_Slot2-31_1_6533
F0NFU5	SiRe_2592	149	K	Peroxiredoxin (PRX) family, AhpE-like subfamily	0.99756	0.0240584	65.408	2	EPNYDEIK(0.998)DVISK(0.002)	-2.2418	2	34603	2907	BD021PIUb_Fr3_Slot2-33_1_6537
F0NFU5	SiRe_2592	112	K	Peroxiredoxin (PRX) family, AhpE-like subfamily	0.966169	9.47888e-05	73.891	3	AYGVAGELPILK(0.966)GYVLAK(0.034)	-5.5823	3	134040	1091	BD021PIUb_Fr3_Slot2-33_1_6537
F0NFU5	SiRe_2592	78	K	Peroxiredoxin (PRX) family, AhpE-like subfamily	0.959881	1.06389e-75	231.82	3	FNEVNAVVIGVSVDPPFSNK(0.96)AFK(0.04)	-4.0268	5	1611300	3636	BD021PIUb_Fr1_Slot2-31_1_6533
F0NFU6	SiRe_2593	191	K	2-alkenal reductase	0.905231	3.52684e-05	107.08	2	LIDSFVK(0.905)NVMK(0.095)	-2.4231	1	22518	9337	BD021PIUb_Fr4_Slot2-34_1_6539	0.815542	0.0108452	60.892	2	LIDSFVK(0.816)NVMK(0.184)	-0.53629	1	5828	1998	HD254PIUb_UbR_Slot2-52_1_13249
F0NFX1	SiRe_2618	376	K	Citrate synthase	1	0.000440507	58.338	3	ALYVGPEHQEYVPIDK(1)R	0.070569	1	21782	667	BD021PIUb_Fr2_Slot2-32_1_6535
F0NFX1	SiRe_2618	227	K	Citrate synthase	1	2.71996e-07	61.867	3	GPLHGGAAEEAFK(1)QFVEIGDPNR	-1.1048	1	59777	5792	BD021PIUb_Fr1_Slot2-31_1_6533
F0NFX1	SiRe_2618	6	K	Citrate synthase	0.999994	4.18008e-08	91.245	2	SVVSK(1)GLENVIIK	-4.5389	2	123520	13269	BD021PIUb_Fr1_Slot2-31_1_6533
F0NFX1	SiRe_2618	272	K	Citrate synthase	1	2.54378e-12	99.276	2	IFK(1)ELASTLIER	-0.281	1	17994	6948	BD021PIUb_Fr3_Slot2-33_1_6537
F0NFX1	SiRe_2618	25	K	Citrate synthase	1	4.50811e-08	133.07	2	VTNLTFIDGEK(1)GILR	-1.8024	1	12868	15608	BD021PIUb_Fr4_Slot2-34_1_6539
F0NFX2	SiRe_2619	63	K	Putative signal-transduction protein with CBS domains	1	3.31063e-96	240.82	3	AVACGK(1)NLNDNIENLGTFGK	-0.31302	5	4531800	935	BD021PIUb_Fr1_Slot2-31_1_6533	0.999999	4.58368e-16	115.24	3	AVACGK(1)NLNDNIENLGTFGK	-0.952	2	320070	172	HD254PIUb_UbR_Slot2-52_1_13249	1	1.14316e-07	107.46	3	AVACGK(1)NLNDNIENLGTFGK	0.48937	2	199680	10949	HD254PIUb_UbR_Slot1-32_1_15039
F0NFX2	SiRe_2619	118	K	Putative signal-transduction protein with CBS domains	1	1.98783e-26	205.09	2	LVGVVSIK(1)DIVNEK	-0.33102	3	1097400	10245	BD021PIUb_Fr4_Slot2-34_1_6539	0.999993	4.47613e-15	162.23	2	LVGVVSIK(1)DIVNEK	-1.3093	1	604360	2243	HD254PIUb_UbR_Slot2-52_1_13249	0.999927	3.78504e-15	152.23	2	LVGVVSIK(1)DIVNEK	-2.4388	1	343570	8822	HD254PIUb_UbR_Slot1-32_1_15039
F0NFX2	SiRe_2619	17	K	Putative signal-transduction protein with CBS domains	0.999683	0.0177109	85.821	2	SPVVVK(1)VGTK	-1.47	1	40375	13055	BD021PIUb_Fr2_Slot2-32_1_6535	0.99303	0.00182967	60.547	2	SPVVVK(0.993)VGTK(0.007)	1.2855	1	15449	673	HD254PIUb_UbR_Slot2-52_1_13249
F0NFX2	SiRe_2619	21	K	Putative signal-transduction protein with CBS domains	0.999999	0.04272	78.932	2	VGTK(1)AIEACK	-1.0395	2	24491	14761	BD021PIUb_Fr1_Slot2-31_1_6533	1	0.000620043	116.13	2	VGTK(1)AIEACK	-1.2378	1	9891.7	3404	HD254PIUb_UbR_Slot2-52_1_13249
F0NFX2	SiRe_2619	124	K	Putative signal-transduction protein with CBS domains	1	0.0821626	47.915	2	DIVNEK(1)HVLDFLVR	-1.5461	1	34236	1505	BD021PIUb_Fr3_Slot2-33_1_6537
F0NFX2	SiRe_2619	82	K	Putative signal-transduction protein with CBS domains	0.999994	2.12388e-08	75.012	2	LITVK(1)PNSPIGEIAEK	-1.1987	2	61022	9464	BD021PIUb_Fr2_Slot2-32_1_6535
F0NFX2	SiRe_2619	93	K	Putative signal-transduction protein with CBS domains	0.777741	5.45674e-06	81.409	3	LITVKPNSPIGEIAEK(0.778)MVK(0.222)	-1.1723	1	14846	9465	BD021PIUb_Fr2_Slot2-32_1_6535
F0NFX3	SiRe_2620	280	K	Methylisocitrate lyase	1	0.00566125	93.561	2	ELGSIK(1)LVR	-0.99741	1	31166	2667	BD021PIUb_Fr3_Slot2-33_1_6537	1	0.0495258	58.426	2	ELGSIK(1)LVR	-1.3469	1	13740	2480	HD254PIUb_UbR_Slot2-52_1_13249
F0NFX3	SiRe_2620	274	K	Methylisocitrate lyase	1	0.0424348	81.099	2	LDK(1)ELGSIK	-1.2892	1	16420	8929	BD021PIUb_Fr1_Slot2-31_1_6533
F0NFX5	SiRe_2622	334	K	Malate dehydrogenase	1	0.0233823	62.271	2	ENLDHLLQVIK(1)Q	-0.72474	1	12480	2867	BD021PIUb_Fr2_Slot2-32_1_6535
F0NFX5	SiRe_2622	234	K	Malate dehydrogenase	1	4.8861e-05	89.359	2	EEVENYVK(1)SIPGEIIR	-1.3619	1	25096	2216	BD021PIUb_Fr2_Slot2-32_1_6535
F0NFX5	SiRe_2622	107	K	Malate dehydrogenase	1	7.37895e-20	105.94	3	GLSTEVIGTNSLDDVANADIILIMAGK(1)PR	4.6307	1	13157	5362	BD021PIUb_Fr3_Slot2-33_1_6537
F0NFX6	SiRe_2623	224	K	NAD-dependent epimerase/dehydratase	1	0.010037	76.572	2	TEEIIDEK(1)LR	-0.90653	1	18551	13465	BD021PIUb_Fr1_Slot2-31_1_6533
F0NFY3	SiRe_2630	21	K	Zinc-containing ferredoxin	0.999978	1.13759e-11	66.553	3	TNFPVSGEHSGHK(1)IYGTVEPPAK	-1.354	1	278070	13945	BD021PIUb_Fr4_Slot2-34_1_6539
F0NG01	SiRe_2648 SiRe_0668	40	K	DNA-binding 7 kDa protein	1	1.64612e-37	174.05	2	MISFTYDEGGGK(1)TGR	-2.8106	3	302200	10668	BD021PIUb_Fr4_Slot2-34_1_6539	1	2.3096e-21	130.71	2	MISFTYDEGGGK(1)TGR	-1.3129	1	75499	2342	HD254PIUb_UbR_Slot2-52_1_13249	1	0.000287072	59.731	2	MISFTYDEGGGK(1)TGR	-0.91919	1	49133	9534	HD254PIUb_UbR_Slot1-32_1_15039
F0NG01	SiRe_2648 SiRe_0668	28	K	DNA-binding 7 kDa protein	1	0.000102768	83.474	2	VGK(1)MISFTYDEGGGK	-0.74106	4	70372	14722	BD021PIUb_Fr1_Slot2-31_1_6533	1	3.10688e-05	68.548	3	VGK(1)MISFTYDEGGGK	0.015469	1	15645	3388	HD254PIUb_UbR_Slot2-52_1_13249	0.999999	0.00266098	63.908	3	VGK(1)MISFTYDEGGGK	-1.7164	1	4620.2	9386	HD254PIUb_UbR_Slot1-32_1_15039
F0NG01	SiRe_2648 SiRe_0668	61	K	DNA-binding 7 kDa protein	0.728204	3.53965e-29	154.81	2	ELLQMLEK(0.728)QK(0.272)	0.49958	2	222480	2734	BD021PIUb_Fr1_Slot2-31_1_6533	0.995159	3.00105e-10	154.35	2	ELLQMLEK(0.995)QK(0.005)	-0.10013	1	87615	455	HD254PIUb_UbR_Slot2-52_1_13249	0.973554	0.0620545	72.038	2	ELLQMLEK(0.974)QK(0.026)	-6.6666	1	7008.3	6330	HD254PIUb_UbR_Slot1-32_1_15039
F0NG01	SiRe_2648 SiRe_0668	19	K	DNA-binding 7 kDa protein	0.995273	0.0326708	101.41	2	EVDTSK(0.995)IK(0.005)	-1.7086	1	301870	3045	BD021PIUb_Fr1_Slot2-31_1_6533	0.852947	0.00508334	85.813	2	EVDTSK(0.853)IK(0.147)	-0.32614	1	64412	504	HD254PIUb_UbR_Slot2-52_1_13249	0.968046	0.00306839	82.716	2	EVDTSK(0.968)IK(0.032)	-0.0902	1	35818	1775	HD254PIUb_UbR_Slot1-32_1_15039
F0NG01	SiRe_2648 SiRe_0668	49	K	DNA-binding 7 kDa protein																					0.99985	1.7618e-05	117.3	2	GAVSEK(1)DAPK	1.0507	1	37823	2683	HD254PIUb_UbR_Slot1-32_1_15039
F0NG01	SiRe_2648	13	K	DNA-binding 7 kDa protein											0.999904	1.77275e-05	78.157	2	YKGEEK(1)EVDTSK	-0.3859	1	11411	3919	HD254PIUb_UbR_Slot2-52_1_13249
F0NG01	SiRe_2648 SiRe_0668	53	K	DNA-binding 7 kDa protein	1	0.00128483	81.48	2	DAPK(1)ELLQMLEK	-0.60336	2	470310	1250	BD021PIUb_Fr4_Slot2-34_1_6539
F0NG01	SiRe_2648 SiRe_0668	63	K	DNA-binding 7 kDa protein	0.5	0.000347257	95.311	2	ELLQMLEK(0.5)QK(0.5)	1.302	1	15543	2735	BD021PIUb_Fr4_Slot2-34_1_6539
F0NG16	SiRe_0067	80	K	Peroxiredoxin family, PRX											0.9995	0.0524033	60.709	2	FAEK(0.999)YGAK(0.001)	0.37755	1	2713	545	HD254PIUb_UbR_Slot2-52_1_13249
F0NG16	SiRe_0067	57	K	Peroxiredoxin family, PRX	0.5	0.0160891	41.796	2	FAELYDEFK(0.5)K(0.5)	0.58805	1	16739	3244	BD021PIUb_Fr2_Slot2-32_1_6535
F0NG16	SiRe_0067	97	K	Peroxiredoxin family, PRX	1	0.0831803	46.068	2	TISK(1)LYSVLNER	-0.010848	1	9228.5	13724	BD021PIUb_Fr3_Slot2-33_1_6537
F0NG16	SiRe_0067	58	K	Peroxiredoxin family, PRX	1	0.00483651	83.214	2	K(1)LNAEVIGVSVDK	-1.4394	3	36309	8595	BD021PIUb_Fr3_Slot2-33_1_6537
F0NG16	SiRe_0067	93	K	Peroxiredoxin family, PRX	0.999852	1.10816e-07	97.175	2	FPIVADAQK(1)TISK	0.54362	1	16719	3686	BD021PIUb_Fr1_Slot2-31_1_6533
F0NG16	SiRe_0067	70	K	Peroxiredoxin family, PRX	0.998333	6.99012e-06	114.5	2	LNAEVIGVSVDK(0.998)IDTQK(0.002)	-4.9641	1	16896	9754	BD021PIUb_Fr3_Slot2-33_1_6537
F0NG82	SiRe_0133	168	K	ATPase, chromosome partitioning-like protein	1	3.46761e-12	142.51	2	NYAEK(1)ILGISLPR	-0.57663	2	58425	11650	BD021PIUb_Fr2_Slot2-32_1_6535
F0NG88	SiRe_0139	181	K	Phosphoribosyltransferase																					0.742286	0.0614086	62.88	2	DIDLNELK(0.742)K(0.258)	0.12836	1	13565	3826	HD254PIUb_UbR_Slot1-32_1_15039
F0NG91	SiRe_0372	309	K	FAD linked oxidase domain protein	0.99997	1.8354e-19	138	2	SQAAIAVK(1)AESNK	-2.8691	1	63973	13061	BD021PIUb_Fr1_Slot2-31_1_6533	0.998987	3.27911e-06	69.641	2	SQAAIAVK(0.999)AESNK(0.001)	-0.55131	1	6393.2	2951	HD254PIUb_UbR_Slot2-52_1_13249
F0NG91	SiRe_0372	296	K	FAD linked oxidase domain protein	1	0.0240317	47.915	2	IAEGEEAEK(1)LYSLR	-1.9974	1	14148	6546	BD021PIUb_Fr3_Slot2-33_1_6537
F0NG91	SiRe_0372	109	K	FAD linked oxidase domain protein	0.5	0.000352144	83.438	2	LIDLFEELEK(0.5)K(0.5)	0.24875	1	19815	9332	BD021PIUb_Fr3_Slot2-33_1_6537
F0NG91	SiRe_0372	110	K	FAD linked oxidase domain protein	0.5	0.000352144	83.438	2	LIDLFEELEK(0.5)K(0.5)	0.24875	1	19815	9332	BD021PIUb_Fr3_Slot2-33_1_6537
F0NG91	SiRe_0372	99	K	FAD linked oxidase domain protein	1	1.23409e-09	103.23	2	VQPGIK(1)LIDLFEELEK	3.973	2	132600	15435	BD021PIUb_Fr2_Slot2-32_1_6535
F0NGC5	SiRe_0407	14	K	Appr-1-p processing domain protein	1	0.0536458	69.716	2	NPYGLEIHLIK(1)	-1.0793	1	9889400	11466	BD021PIUb_Fr4_Slot2-34_1_6539
F0NGH3	SiRe_0689	238	K	Glutamate dehydrogenase	1	3.81382e-10	126.63	2	FLSDMGAK(1)IVGISDSK	-1.1781	2	125740	3575	BD021PIUb_Fr1_Slot2-31_1_6533											0.9999	0.00110078	51.07	2	FLSDMGAK(1)IVGISDSK	-1.0527	1	11130	9763	HD254PIUb_UbR_Slot1-32_1_15039
F0NGH3	SiRe_0689	129	K	Glutamate dehydrogenase	0.999991	0.0342988	51.43	2	K(1)FIQAIYK	-0.97761	1	23387	8472	BD021PIUb_Fr4_Slot2-34_1_6539	1	0.00207015	81.32	2	K(1)FIQAIYK	-0.54609	1	29856	1796	HD254PIUb_UbR_Slot2-52_1_13249	0.999999	0.0170024	60.709	2	K(1)FIQAIYK	-2.0068	1	13184	2833	HD254PIUb_UbR_Slot1-32_1_15039
F0NGH3	SiRe_0689	108	K	Glutamate dehydrogenase											1	2.20222e-05	73.655	2	NSLLLLPYGGGK(1)GGIR	-1.3394	1	30405	2529	HD254PIUb_UbR_Slot2-52_1_13249	1	0.0301664	74.524	2	NSLLLLPYGGGK(1)GGIR	-3.2737	1	3602.9	9523	HD254PIUb_UbR_Slot1-32_1_15039
F0NGH3	SiRe_0689	246	K	Glutamate dehydrogenase											0.930779	0.0261862	44.045	3	IVGISDSK(0.931)GGVINEK(0.069)	-1.5656	1	6229.1	1688	HD254PIUb_UbR_Slot2-52_1_13249
F0NGH3	SiRe_0689	206	K	Glutamate dehydrogenase	1	4.88009e-07	99.589	2	EAANK(1)FIGGIEEAR	-1.1246	3	74421	1979	BD021PIUb_Fr4_Slot2-34_1_6539	1	0.000171227	71.219	2	EAANK(1)FIGGIEEAR	-1.1127	1	3794.3	247	HD254PIUb_UbR_Slot2-52_1_13249
F0NGH3	SiRe_0689	391	K	Glutamate dehydrogenase											1	0.00274393	79.059	2	K(1)LEDQDLR	-0.10679	1	8431.3	1823	HD254PIUb_UbR_Slot2-52_1_13249
F0NGH3	SiRe_0689	259	K	Glutamate dehydrogenase	0.999998	0.016189	84.309	2	GIDVGK(1)AMEIK	-2.3014	2	89836	4999	BD021PIUb_Fr3_Slot2-33_1_6537	0.999982	0.00152535	83.775	2	GIDVGK(1)AMEIK	-0.47222	1	15589	952	HD254PIUb_UbR_Slot2-52_1_13249
F0NGH3	SiRe_0689	120	K	Glutamate dehydrogenase	1	8.12316e-18	119.55	2	LTK(1)EELEQLSR	-0.23868	4	135400	10162	BD021PIUb_Fr4_Slot2-34_1_6539	1	3.55099e-05	87.942	2	LTK(1)EELEQLSR	-1.953	2	15053	2219	HD254PIUb_UbR_Slot2-52_1_13249
F0NGH3	SiRe_0689	72	K	Glutamate dehydrogenase	1	0.00030096	52.863	3	SQHNSALGPYK(1)GGVR	0.21689	1	12510	13080	BD021PIUb_Fr4_Slot2-34_1_6539	1	2.78989e-05	119.55	3	SQHNSALGPYK(1)GGVR	2.6412	1	13648	2954	HD254PIUb_UbR_Slot2-52_1_13249
F0NGH3	SiRe_0689	178	K	Glutamate dehydrogenase	1	8.37866e-08	59.625	3	ITGNVDFAVFTGK(1)PVELGGIGVR	-3.4101	2	21198	7937	BD021PIUb_Fr3_Slot2-33_1_6537
F0NGH3	SiRe_0689	331	K	Glutamate dehydrogenase	1	0.000143146	62.711	3	LIVEGANGPLTADADEIMK(1)QR	-0.034048	1	27447	9478	BD021PIUb_Fr2_Slot2-32_1_6535
F0NGH3	SiRe_0689	253	K	Glutamate dehydrogenase	0.999828	0.000578947	70.195	2	GGVINEK(1)GIDVGK	-0.29895	2	29580	4759	BD021PIUb_Fr4_Slot2-34_1_6539
F0NGH3	SiRe_0689	312	K	Glutamate dehydrogenase	1	1.18555e-07	71.935	3	AK(1)LIVEGANGPLTADADEIMK	0.38405	1	76982	504	BD021PIUb_Fr1_Slot2-31_1_6533
F0NGH3	SiRe_0689	278	K	Glutamate dehydrogenase	1	3.23311e-09	76.831	3	K(1)VTNEELLISDCNILVPAALENVINK	-1.6137	1	146290	8686	BD021PIUb_Fr2_Slot2-32_1_6535
F0NGH3	SiRe_0689	266	K	Glutamate dehydrogenase	1	0.0100836	86.838	2	EK(1)TGSVTNYPEGR	-1.2645	1	15455	2571	BD021PIUb_Fr1_Slot2-31_1_6533
F0NGH3	SiRe_0689	303	K	Glutamate dehydrogenase	0.920003	1.75498e-12	104.23	3	VTNEELLISDCNILVPAALENVINK(0.92)FNAPK(0.08)	0.077565	1	218820	15605	BD021PIUb_Fr1_Slot2-31_1_6533
F0NGH3	SiRe_0689	19	K	Glutamate dehydrogenase	1	9.2442e-76	197.71	3	LYK(1)VGELLGLDNETLETLSQPER	-3.6402	1	92356	10394	BD021PIUb_Fr1_Slot2-31_1_6533
F0NGH3	SiRe_0689	16	K	Glutamate dehydrogenase	0.5	2.3304e-63	217.24	2	MEEVLSSSLYTQQVK(0.5)K(0.5)	2.2143	2	911920	10530	BD021PIUb_Fr2_Slot2-32_1_6535
F0NGH3	SiRe_0689	15	K	Glutamate dehydrogenase	0.5	2.3304e-63	217.24	2	MEEVLSSSLYTQQVK(0.5)K(0.5)	2.2143	2	911920	10530	BD021PIUb_Fr2_Slot2-32_1_6535
F0NGH3	SiRe_0689	201	K	Glutamate dehydrogenase	0.998547	1.46583e-64	224.75	2	LYSTGLGVATIAK(0.999)EAANK(0.001)	-4.7771	2	293430	10422	BD021PIUb_Fr2_Slot2-32_1_6535
F0NGJ5	SiRe_0711	164	K	AMP-dependent synthetase and ligase	1	6.48661e-12	80.379	2	FNDCGSK(1)VLIVASK	-0.20951	2	54201	3623	BD021PIUb_Fr3_Slot2-33_1_6537
F0NGM4	SiRe_0741	187	K	Malate synthase	0.999983	0.00515662	65.173	2	LFLSGK(1)APNPYYEK	-3.1007	1	12250	9122	BD021PIUb_Fr3_Slot2-33_1_6537
F0NGM4	SiRe_0741	195	K	Malate synthase	0.997675	0.00987128	83.358	2	APNPYYEK(0.998)GK(0.002)	-1.5455	1	16070	795	BD021PIUb_Fr1_Slot2-31_1_6533
F0NGM5	SiRe_0742	190	K	Isocitrate lyase	0.5	0.00330355	46.528	3	ALIEAGAAGVHFEDQLAAEK(0.5)K(0.5)	1.1478	1	17529	594	BD021PIUb_Fr1_Slot2-31_1_6533
F0NGM5	SiRe_0742	189	K	Isocitrate lyase	0.5	0.00330355	46.528	3	ALIEAGAAGVHFEDQLAAEK(0.5)K(0.5)	1.1478	1	17529	594	BD021PIUb_Fr1_Slot2-31_1_6533
F0NGN2	SiRe_0749	121	K	Glutamate dehydrogenase	1	0.0251683	73.655	2	ELTLK(1)ELEDLSR	0.81204	1	11709	2784	BD021PIUb_Fr4_Slot2-34_1_6539
F0NGN2	SiRe_0749	15	K	Glutamate dehydrogenase	0.5	5.66075e-11	77.157	2	MEELLTSNLFVQQVK(0.5)K(0.5)	5.3715	1	10922	10517	BD021PIUb_Fr2_Slot2-32_1_6535
F0NGN2	SiRe_0749	16	K	Glutamate dehydrogenase	0.5	5.66075e-11	77.157	2	MEELLTSNLFVQQVK(0.5)K(0.5)	5.3715	1	10922	10517	BD021PIUb_Fr2_Slot2-32_1_6535
F0NGN2	SiRe_0749	391	K	Glutamate dehydrogenase	1	0.00687561	129.72	2	K(1)FADQDLR	-1.1126	1	17656	8464	BD021PIUb_Fr2_Slot2-32_1_6535
F0NGQ1	SiRe_1000	114	K	Transcriptional regulator, TrmB	0.999969	0.015688	81.335	2	LAGTVK(1)DALQK	-2.4671	1	7738.1	8795	BD021PIUb_Fr3_Slot2-33_1_6537
F0NGQ6	SiRe_1005	836	K	Aconitate hydratase 1	0.738878	1.51274e-07	128.97	2	IDNNVELTYVK(0.739)K(0.261)	-0.035734	1	39415	6739	BD021PIUb_Fr2_Slot2-32_1_6535	0.5	0.0499327	47.334	2	IDNNVELTYVK(0.5)K(0.5)	-1.475	1	7990.4	1355	HD254PIUb_UbR_Slot2-52_1_13249
F0NGQ6	SiRe_1005	837	K	Aconitate hydratase 1											0.5	0.0499327	47.334	2	IDNNVELTYVK(0.5)K(0.5)	-1.475	1	7990.4	1355	HD254PIUb_UbR_Slot2-52_1_13249
F0NGQ6	SiRe_1005	721	K	Aconitate hydratase 1	0.999989	0.0167123	50.09	2	K(1)EGVPLVIVAGK	2.0207	1	15942	8437	BD021PIUb_Fr4_Slot2-34_1_6539
F0NGQ6	SiRe_1005	753	K	Aconitate hydratase 1	1	0.0253852	59.731	2	LLGVK(1)AVLAESFER	-4.2142	1	7754.7	9605	BD021PIUb_Fr1_Slot2-31_1_6533
F0NGQ6	SiRe_1005	60	K	Aconitate hydratase 1	0.787024	0.00025532	65.408	2	ITEEDLENITK(0.787)WK(0.213)	-1.4891	1	8144.3	7909	BD021PIUb_Fr2_Slot2-32_1_6535
F0NGQ6	SiRe_1005	327	K	Aconitate hydratase 1	1	3.63704e-18	117.77	2	K(1)YSQLQDLFYDDSR	0.80571	1	12157	8736	BD021PIUb_Fr3_Slot2-33_1_6537
F0NGQ6	SiRe_1005	847	K	Aconitate hydratase 1	1	0.000835057	118.06	2	GGILNYVLEK(1)	-5.0388	2	153760	4590	BD021PIUb_Fr1_Slot2-31_1_6533
F0NGR7	SiRe_1016	54	K	Transcriptional regulator, MarR family	0.998936	2.24063e-07	75.312	3	ALEQIGLSYFEFK(0.999)VMCALEEEGK(0.001)	-2.6929	2	119570	554	BD021PIUb_Fr2_Slot2-32_1_6535
F0NGR7	SiRe_1016	73	K	Transcriptional regulator, MarR family	0.999955	0.0134782	76.85	2	IAEK(1)YMLTK	-2.7214	1	64528	6550	BD021PIUb_Fr3_Slot2-33_1_6537
F0NGR7	SiRe_1016	78	K	Transcriptional regulator, MarR family	1	1.48457e-11	79.795	2	YMLTK(1)AGLTSIIDR	-1.3987	1	8062.1	16618	BD021PIUb_Fr4_Slot2-34_1_6539
F0NGS1	SiRe_1020	52	K	Fumarate hydratase	0.5	0.0738273	42.061	2	VNADLGLLDK(0.5)K(0.5)	-0.94994	1	6908.7	15271	BD021PIUb_Fr4_Slot2-34_1_6539
F0NGS1	SiRe_1020	53	K	Fumarate hydratase	0.5	0.0738273	42.061	2	VNADLGLLDK(0.5)K(0.5)	-0.94994	1	6908.7	15271	BD021PIUb_Fr4_Slot2-34_1_6539
F0NGT3	SiRe_1032	142	K	Probable glycine cleavage system H protein											0.997431	0.000440434	111.61	2	ELIASEK(0.997)LTCK(0.003)	-0.65317	1	33498	447	HD254PIUb_UbR_Slot2-52_1_13249	0.999146	0.00275566	71.066	2	ELIASEK(0.999)LTCK(0.001)	-1.5988	1	16715	6723	HD254PIUb_UbR_Slot1-32_1_15039
F0NGT3	SiRe_1032	47	K	Probable glycine cleavage system H protein	0.936576	3.29523e-31	112.67	3	LEGSDTIVVGITDLAQTMAGK(0.937)IVK(0.063)	-2.4518	1	9630.3	9014	BD021PIUb_Fr3_Slot2-33_1_6537
F0NGU5	SiRe_1044	55	K	30S ribosomal protein S27e	1	0.0633602	76.605	2	AK(1)IVGEVVR	0.90966	1	80839	502	BD021PIUb_Fr4_Slot2-34_1_6539	1	0.00557783	86.205	2	AK(1)IVGEVVR	-0.13458	1	8745.8	85	HD254PIUb_UbR_Slot2-52_1_13249
F0NGU6	SiRe_1045	73	K	50S ribosomal protein L44e	1	1.28416e-06	117.99	2	CSK(1)CGYTIVK	-2.3491	2	526660	1175	BD021PIUb_Fr2_Slot2-32_1_6535	1	0.00415818	99.34	2	CSK(1)CGYTIVK	-0.34095	1	262100	2370	HD254PIUb_UbR_Slot2-52_1_13249	1	1.45776e-07	113.46	2	CSK(1)CGYTIVK	-0.18856	1	167000	5703	HD254PIUb_UbR_Slot1-32_1_15039
F0NGU6	SiRe_1045	26	K	50S ribosomal protein L44e	0.728326	1.2748e-08	68.548	3	THTDHSVSLYK(0.728)SGK(0.272)	0.46981	1	17184	13626	BD021PIUb_Fr3_Slot2-33_1_6537
F0NGU6	SiRe_1045	5	K	50S ribosomal protein L44e	1	5.05841e-07	75.474	2	VPK(1)VISTYCPK	-0.78382	2	10922	15392	BD021PIUb_Fr4_Slot2-34_1_6539
F0NGU6	SiRe_1045	13	K	50S ribosomal protein L44e	0.97155	7.8254e-11	114.64	2	VISTYCPK(0.972)CK(0.028)	-1.2084	1	58247	14974	BD021PIUb_Fr3_Slot2-33_1_6537
F0NGV7	SiRe_1056	153	K	CCA-adding enzyme	1	0.000401288	108.24	2	FMK(1)GIGVYGAELK	0.91651	1	33047	3611	BD021PIUb_Fr3_Slot2-33_1_6537
F0NGZ9	SiRe_0481	140	K	Carboxymethylenebutenolidase	0.739457	1.00037e-17	113.46	2	AYEYVSSQGVK(0.739)K(0.261)	-2.3549	1	9538.6	1079	BD021PIUb_Fr4_Slot2-34_1_6539
F0NH48	SiRe_0766	9	K	CRISPR-associated protein, Csa5	1	0.0232955	74.486	2	EEK(1)EGIIGR	-1.1034	1	26520	2177	BD021PIUb_Fr1_Slot2-31_1_6533
F0NH71	SiRe_0789	126	K	Amidohydrolase											1	0.010089	74.849	2	NK(1)DLLSGEIR	-1.1389	1	18176	2471	HD254PIUb_UbR_Slot2-52_1_13249
F0NH87	SiRe_0809	51	K	VapC-type toxin	1	1.0328e-11	130.99	2	TK(1)CLEDFFSSLK	0.04636	2	37452	13746	BD021PIUb_Fr4_Slot2-34_1_6539
F0NHA7	SiRe_0831	98	K	HTH_34 domain-containing protein	1	0.0841783	51.864	2	QVVELLREK(1)	-9.2553	1	232180	12242	BD021PIUb_Fr4_Slot2-34_1_6539											1	0.0732778	60.589	2	QVVELLREK(1)	-9.358	1	116190	4188	HD254PIUb_UbR_Slot1-32_1_15039
F0NHE2	SiRe_1096	263	K	Glycoside hydrolase 15-related protein	1	0.00627823	44.57	2	LFRNSLMQDIK(1)	7.322	1	10525	9131	BD021PIUb_Fr1_Slot2-31_1_6533
F0NHE5	SiRe_1099	359	K	Starch synthase	1	1.70253e-11	117.99	2	LVYQK(1)GIDLLFR	-2.3126	3	239090	10340	BD021PIUb_Fr3_Slot2-33_1_6537	1	0.0398817	45.939	2	LVYQK(1)GIDLLFR	-4.5443	1	1491.8	2271	HD254PIUb_UbR_Slot2-52_1_13249
F0NHE7	SiRe_1101	292	K	FAD dependent oxidoreductase	1	9.42107e-32	173.54	3	AK(1)ELVDIQYVNDLNMGFR	-3.3154	3	540880	497	BD021PIUb_Fr2_Slot2-32_1_6535
F0NHF6	SiRe_1110	10	K	Uridylate kinase	1	7.03802e-32	204.33	2	ISGK(1)FFDEDNVNNLIVLR	-1.5492	4	375260	7823	BD021PIUb_Fr4_Slot2-34_1_6539
F0NHF7	SiRe_1111	31	K	Chromatin protein Cren7											1	0.00162206	105.22	2	VWALAPK(1)GR	-0.83069	2	59254	3697	HD254PIUb_UbR_Slot2-52_1_13249	1	0.0451074	40.203	2	VWALAPK(1)GR	-5.7194	1	19576	2644	HD254PIUb_UbR_Slot1-32_1_15039
F0NHF7	SiRe_1111	53	K	Chromatin protein Cren7	1	0.0304126	60.589	2	HK(1)LPDDYPI	-0.73464	1	111900	6351	BD021PIUb_Fr3_Slot2-33_1_6537	1	0.00307373	87.251	2	HK(1)LPDDYPI	0.37531	1	67139	1252	HD254PIUb_UbR_Slot2-52_1_13249	1	0.0024425	62.88	2	HK(1)LPDDYPI	-0.48657	1	20763	3956	HD254PIUb_UbR_Slot1-32_1_15039
F0NHF7	SiRe_1111	48	K	Chromatin protein Cren7	1	5.56646e-06	133.98	2	DPETGK(1)YFR	0.18901	2	252660	1710	BD021PIUb_Fr4_Slot2-34_1_6539	1	0.00884682	72.042	2	DPETGK(1)YFR	0.81468	1	59813	307	HD254PIUb_UbR_Slot2-52_1_13249	1	0.00028038	108.3	2	DPETGK(1)YFR	0.42676	1	28176	4163	HD254PIUb_UbR_Slot1-32_1_15039
F0NHF7	SiRe_1111	16	K	Chromatin protein Cren7	0.99993	0.0784832	47.915	2	TPAGK(1)EAELVPEK	-3.9035	1	41460	13975	BD021PIUb_Fr1_Slot2-31_1_6533
F0NHF7	SiRe_1111	42	K	Chromatin protein Cren7	0.999616	0.0160946	56.202	2	IGLFK(1)DPETGK	-1.0977	1	11347	7050	BD021PIUb_Fr1_Slot2-31_1_6533
F0NHF7	SiRe_1111	24	K	Chromatin protein Cren7	0.999996	1.04327e-07	121.71	2	EAELVPEK(1)VWALAPK	-0.27145	2	2442900	1987	BD021PIUb_Fr2_Slot2-32_1_6535
F0NHG1	SiRe_1115	268	K	Signal recognition particle 54 kDa protein	1	1.06854e-19	174.23	2	GGGALSAVAATGATIK(1)	0.47031	3	150550	4338	BD021PIUb_Fr2_Slot2-32_1_6535
F0NHG2	SiRe_1116	54	K	Translation initiation factor 5A											0.5	0.00015271	78.043	2	ANVVAIGVFSGAK(0.5)K(0.5)	-2.1776	1	4105.9	139	HD254PIUb_UbR_Slot2-52_1_13249
F0NHG2	SiRe_1116	55	K	Translation initiation factor 5A											0.5	0.00015271	78.043	2	ANVVAIGVFSGAK(0.5)K(0.5)	-2.1776	1	4105.9	1878	HD254PIUb_UbR_Slot2-52_1_13249
F0NHG2	SiRe_1116	31	K	Translation initiation factor 5A											0.999257	0.0133356	82.716	2	VVEVTK(0.999)AK(0.001)	-3.1329	1	15946	3653	HD254PIUb_UbR_Slot2-52_1_13249
F0NHG5	SiRe_1119	223	K	Probable deoxyhypusine synthase	0.999936	0.00481488	63.212	2	LIK(1)DLVFSCK	-0.61322	1	21762	9397	BD021PIUb_Fr2_Slot2-32_1_6535
F0NHG6	SiRe_1120	344	K	RNA-splicing ligase RtcB	1	0.000573735	74.424	2	IEEYVIEGK(1)R	-0.36863	1	8221.6	6822	BD021PIUb_Fr2_Slot2-32_1_6535
F0NHG7	SiRe_1121	39	K	Uncharacterized protein											0.989486	0.016274	51.864	2	SCAYK(0.989)FLK(0.011)	0.086624	1	11765	2820	HD254PIUb_UbR_Slot2-52_1_13249
F0NHG8	SiRe_1122	792	K	DEAD/DEAH box helicase domain protein	1	2.50505e-30	150.81	2	GGAYTVNELSEILGISAK(1)	4.1163	1	10791	4301	BD021PIUb_Fr2_Slot2-32_1_6535
F0NHG9	SiRe_1123	4	K	DNA/RNA-binding protein Alba	1	0.0021281	74.424	2	TEK(1)LNEIVVR	-1.3312	2	71952	13486	BD021PIUb_Fr3_Slot2-33_1_6537	1	0.00241543	55.235	2	TEK(1)LNEIVVR	0.84722	1	4457.5	3308	HD254PIUb_UbR_Slot2-52_1_13249
F0NHG9	SiRe_1123	45	K	DNA/RNA-binding protein Alba	0.999997	0.0703363	62.705	2	EISK(1)AVDVYNSLK	-1.9406	1	5490.5	2498	BD021PIUb_Fr1_Slot2-31_1_6533
F0NHH1	SiRe_1125	64	K	DNA/RNA-binding protein Alba	0.999871	0.0110837	76.605	2	FLPDK(1)IEIK	-0.16459	1	750280	3559	BD021PIUb_Fr2_Slot2-32_1_6535											0.999882	0.0123446	63.397	2	FLPDK(1)IEIK	-0.070297	1	105190	4042	HD254PIUb_UbR_Slot1-32_1_15039
F0NHH1	SiRe_1125	16	K	DNA/RNA-binding protein Alba	0.5	1.23992e-21	135.5	2	SSGTPTPSNVVLIGK(0.5)K(0.5)	-1.733	2	198910	13135	BD021PIUb_Fr2_Slot2-32_1_6535	0.5	4.20974e-08	91.245	2	SSGTPTPSNVVLIGK(0.5)K(0.5)	-4.4868	1	106410	2972	HD254PIUb_UbR_Slot2-52_1_13249	0.5	2.49206e-07	73.891	2	SSGTPTPSNVVLIGK(0.5)K(0.5)	-1.651	1	48613	9577	HD254PIUb_UbR_Slot1-32_1_15039
F0NHH1	SiRe_1125	17	K	DNA/RNA-binding protein Alba	0.5	1.23992e-21	135.5	2	SSGTPTPSNVVLIGK(0.5)K(0.5)	-1.733	2	198910	13135	BD021PIUb_Fr2_Slot2-32_1_6535	0.5	4.20974e-08	91.245	2	SSGTPTPSNVVLIGK(0.5)K(0.5)	-4.4868	1	106410	2972	HD254PIUb_UbR_Slot2-52_1_13249	0.5	2.49206e-07	73.891	2	SSGTPTPSNVVLIGK(0.5)K(0.5)	-1.651	1	48613	9577	HD254PIUb_UbR_Slot1-32_1_15039
F0NHH1	SiRe_1125	68	K	DNA/RNA-binding protein Alba	0.999481	0.00713352	53.028	3	FLPDK(0.001)IEIK(0.999)EIR	-2.0838	2	106760	3561	BD021PIUb_Fr3_Slot2-33_1_6537	1	0.0110646	72.492	2	IEIK(1)EIR	-0.1393	1	50197	1371	HD254PIUb_UbR_Slot2-52_1_13249	1	0.000486793	87.251	2	IEIK(1)EIR	-0.14252	2	55003	1577	HD254PIUb_UbR_Slot1-32_1_15039
F0NHH1	SiRe_1125	48	K	DNA/RNA-binding protein Alba	1	1.3106e-26	195.09	2	AISK(1)AVDTVEIVR	-1.4198	1	735160	468	BD021PIUb_Fr3_Slot2-33_1_6537	1	2.02035e-06	106.47	3	AISK(1)AVDTVEIVR	0.060423	2	197630	77	HD254PIUb_UbR_Slot2-52_1_13249	1	3.15775e-07	102.57	2	AISK(1)AVDTVEIVR	-1.3788	1	141720	7940	HD254PIUb_UbR_Slot1-32_1_15039
F0NHH9	SiRe_1133	322	K	S-adenosyl-L-methionine-dependent tRNA 4-demethylwyosine synthase	0.839764	0.0817726	67.903	2	IVLLSK(0.16)LDK(0.84)	-0.096519	1	70113	8120	BD021PIUb_Fr4_Slot2-34_1_6539	0.5	0.0159647	42.835	2	IVLLSK(0.5)LDK(0.5)	-1.2753	1	46085	1709	HD254PIUb_UbR_Slot2-52_1_13249
F0NHH9	SiRe_1133	319	K	S-adenosyl-L-methionine-dependent tRNA 4-demethylwyosine synthase											0.5	0.0159647	42.835	2	IVLLSK(0.5)LDK(0.5)	-1.2753	1	46085	1709	HD254PIUb_UbR_Slot2-52_1_13249
F0NHI4	SiRe_1138	171	K	TATA-box-binding protein	1	3.83434e-30	139.7	2	LAELDCVK(1)PIEEEEELEL	-1.2885	1	170980	8777	BD021PIUb_Fr1_Slot2-31_1_6533
F0NHI6	SiRe_1140	16	K	DUF5622 domain-containing protein	0.985938	2.72497e-11	106.35	2	YVYVDLNNGK(0.986)YIK(0.014)	-1.953	1	2932.9	16901	BD021PIUb_Fr1_Slot2-31_1_6533
F0NHJ1	SiRe_1288	210	K	50S ribosomal protein L3	0.999949	0.0362015	44.16	2	DVFK(1)EGQLIDVVGVTK	0.56748	1	8978.6	1864	BD021PIUb_Fr4_Slot2-34_1_6539
F0NHJ1	SiRe_1288	349	K	50S ribosomal protein L3	1	0.000198854	106.35	2	ITYVNLLSK(1)QG	1.6334	1	25232	8002	BD021PIUb_Fr3_Slot2-33_1_6537
F0NHJ3	SiRe_1290	70	K	50S ribosomal protein L23	1	0.00437107	54.199	2	LAPEYK(1)ASDIAHR	-5.2582	1	6434.1	8837	BD021PIUb_Fr1_Slot2-31_1_6533
F0NHJ4	SiRe_1291	130	K	50S ribosomal protein L2	0.873822	0.00105737	65.408	2	SAGSYAVVVGK(0.874)SGDK(0.126)	-1.5079	1	24326	12389	BD021PIUb_Fr4_Slot2-34_1_6539	0.735829	1.61465e-05	95.138	2	SAGSYAVVVGK(0.736)SGDK(0.264)	-0.98672	1	4724.4	2815	HD254PIUb_UbR_Slot2-52_1_13249
F0NHJ4	SiRe_1291	138	K	50S ribosomal protein L2	0.999873	0.0787683	65.404	2	VLIK(1)LPSDK	-1.3848	1	27846	15149	BD021PIUb_Fr2_Slot2-32_1_6535
F0NHJ6	SiRe_1293	47	K	50S ribosomal protein L22	1	9.06305e-07	99.174	2	GMYLNDAK(1)DFLNR	-0.56089	1	82119	5654	BD021PIUb_Fr2_Slot2-32_1_6535
F0NHJ7	SiRe_1294	51	K	30S ribosomal protein S3	0.999998	0.00203685	108.93	2	NIK(1)QLAQIFEK	-0.72589	1	37234	11188	BD021PIUb_Fr3_Slot2-33_1_6537
F0NHJ8	SiRe_1295	62	K	50S ribosomal protein L29	0.5	0.0737005	45.489	2	ILTVLSEK(0.5)K(0.5)	-3.2535	1	6372.6	7507	BD021PIUb_Fr3_Slot2-33_1_6537
F0NHJ8	SiRe_1295	63	K	50S ribosomal protein L29	0.5	0.0737005	45.489	2	ILTVLSEK(0.5)K(0.5)	-3.2535	1	6372.6	7507	BD021PIUb_Fr3_Slot2-33_1_6537
F0NHJ8	SiRe_1295	10	K	50S ribosomal protein L29	0.999996	0.0326017	53.878	2	K(1)MEK(0.891)GELLK(0.109)	-2.3521	1	33974	8615	BD021PIUb_Fr4_Slot2-34_1_6539
F0NHJ8	SiRe_1295	13	K	50S ribosomal protein L29	0.890704	0.0326017	53.878	2	K(1)MEK(0.891)GELLK(0.109)	-2.3521	1	33974	8615	BD021PIUb_Fr4_Slot2-34_1_6539
F0NHK0	SiRe_1297	92	K	30S ribosomal protein S17	1	0.0779559	50.09	2	EGDK(1)VIIGECR	-4.2629	1	6693.1	2292	BD021PIUb_Fr1_Slot2-31_1_6533
F0NHK0	SiRe_1297	47	K	30S ribosomal protein S17	0.810963	0.000481793	70.389	2	GITLEGVIVK(0.811)YK(0.189)	-4.3342	1	2123	5137	BD021PIUb_Fr3_Slot2-33_1_6537
F0NHK1	SiRe_1298	4	K	50S ribosomal protein L14	1	5.51542e-05	79.311	2	SEK(1)IQVLGSR	0.54088	1	21437	12490	BD021PIUb_Fr1_Slot2-31_1_6533
F0NHK2	SiRe_1299	40	K	50S ribosomal protein L24	1	2.04601e-11	114.93	2	VSDEIASQYGIK(1)R	0.1883	1	11445	15447	BD021PIUb_Fr3_Slot2-33_1_6537
F0NHK3	SiRe_1300	205	K	30S ribosomal protein S4e	1	0.0330545	65.879	2	K(1)YSVITLESK	0.52547	1	5109.2	8738	BD021PIUb_Fr2_Slot2-32_1_6535
F0NHK4	SiRe_1301	97	K	50S ribosomal protein L5	1	7.69846e-08	66.553	3	K(1)SSFDEYGNVSFGIAEHVILPGAR	-0.45681	1	14578	8662	BD021PIUb_Fr3_Slot2-33_1_6537
F0NHK5	SiRe_1302	31	K	30S ribosomal protein S14 type Z	1	0.00442073	66.664	2	DSVIQK(1)YGIYLCR	-0.42212	1	13044	1800	BD021PIUb_Fr2_Slot2-32_1_6535
F0NHK6	SiRe_1303	23	K	30S ribosomal protein S8	1	1.01306e-11	99.34	2	NK(1)QAIIMPASK	-1.0609	1	19500	11257	BD021PIUb_Fr1_Slot2-31_1_6533
F0NHK6	SiRe_1303	71	K	30S ribosomal protein S8	1	0.00824389	104.39	2	VNK(1)CGPITPR	-2.9461	1	60991	15321	BD021PIUb_Fr3_Slot2-33_1_6537
F0NHK6	SiRe_1303	43	K	30S ribosomal protein S8	1	1.0745e-31	113.48	3	VMQK(1)EGYVGEFEYIDDGR	-2.2263	1	10786	15258	BD021PIUb_Fr2_Slot2-32_1_6535
F0NHK8	SiRe_1305	5	K	50S ribosomal protein L32e	1	0.0472755	46.033	2	TEEK(1)IQSYR	-1.2529	1	15546	13466	BD021PIUb_Fr2_Slot2-32_1_6535
F0NHK9	SiRe_1306	134	K	50S ribosomal protein L19e	1	0.028586	81.099	2	GGNYK(1)GVSDVR	0.043382	1	3867.3	4667	BD021PIUb_Fr4_Slot2-34_1_6539
F0NHL0	SiRe_1307	97	K	50S ribosomal protein L18	1	8.22359e-07	64.21	3	K(1)GVTECVADIGLHVPSK	-0.1255	1	29160	8522	BD021PIUb_Fr1_Slot2-31_1_6533
F0NHL0	SiRe_1307	192	K	50S ribosomal protein L18	0.717503	2.89448e-06	67.838	3	GLNPENLPSHFEEILNK(0.282)IK(0.718)	-2.035	1	15514	5334	BD021PIUb_Fr2_Slot2-32_1_6535
F0NHL0	SiRe_1307	130	K	50S ribosomal protein L18	1	2.52368e-09	76.049	3	GAIDAGLK(1)IPIGNISIENDR	-3.1377	1	6696.5	3943	BD021PIUb_Fr2_Slot2-32_1_6535
F0NHL0	SiRe_1307	165	K	50S ribosomal protein L18	1	0.00946872	84.102	2	SENLDLYNK(1)LFSR	-1.89	1	10926	12494	BD021PIUb_Fr4_Slot2-34_1_6539
F0NHL0	SiRe_1307	156	K	50S ribosomal protein L18	1	0.0083567	88.24	2	LK(1)SENLDLYNK	-3.3808	1	6140.2	9514	BD021PIUb_Fr1_Slot2-31_1_6533
F0NHL0	SiRe_1307	122	K	50S ribosomal protein L18	0.999998	0.00552429	93.162	2	VFYAIK(1)GAIDAGLK	2.0628	2	19855	14671	BD021PIUb_Fr3_Slot2-33_1_6537
F0NHL1	SiRe_1308	105	K	30S ribosomal protein S5	1	0.076128	53.679	2	VAIQK(1)AIR	-0.36992	1	13539	14343	BD021PIUb_Fr3_Slot2-33_1_6537
F0NHL1	SiRe_1308	55	K	30S ribosomal protein S5	0.999996	0.0650601	56.202	2	LK(1)YEVVDIK	0.9174	1	14110	9517	BD021PIUb_Fr2_Slot2-32_1_6535
F0NHL1	SiRe_1308	111	K	30S ribosomal protein S5	1	0.00300427	90.761	2	DAK(1)MNIIPVR	0.2286	1	13764	1225	BD021PIUb_Fr3_Slot2-33_1_6537
F0NHL1	SiRe_1308	66	K	30S ribosomal protein S5	1	0.00419243	91.245	2	VVQK(1)QTDAGEISR	-3.1744	1	9776	15773	BD021PIUb_Fr3_Slot2-33_1_6537
F0NHL3	SiRe_1310	132	K	50S ribosomal protein L15	1	4.17683e-07	120.65	2	VK(1)QIGGEVILSPTE	-1.1995	1	23658	15045	BD021PIUb_Fr1_Slot2-31_1_6533
F0NHM3	SiRe_1320	172	K	Archaemetzincin	1	1.2937e-07	127.03	2	NCIYK(1)IENLSK	-2.3499	1	38410	11018	BD021PIUb_Fr2_Slot2-32_1_6535
F0NHQ7	SiRe_1354	100	K	Putative nickel-responsive regulator											0.876412	0.000638027	57.293	2	LCIEAIAVK(0.876)GEK(0.124)	2.3819	1	2594.9	1910	HD254PIUb_UbR_Slot2-52_1_13249
F0NHR4	SiRe_1589	17	K	30S ribosomal protein S6e	1	0.0173416	48.701	2	IVISDPQSVEPK(1)R	-0.40653	1	8993.2	8104	BD021PIUb_Fr2_Slot2-32_1_6535
F0NHR6	SiRe_1591	119	K	30S ribosomal protein S15	1	0.010037	76.572	2	GLEEVESK(1)IR	0.42666	1	5825.3	5262	BD021PIUb_Fr4_Slot2-34_1_6539
F0NHR7	SiRe_1592	299	K	Methionine synthase	1	2.32292e-07	86.838	2	VWINPDCGLK(1)LLSR	-0.20549	4	174370	15823	BD021PIUb_Fr3_Slot2-33_1_6537	1	0.000838185	47.361	2	VWINPDCGLK(1)LLSR	-1.2509	1	19361	3702	HD254PIUb_UbR_Slot2-52_1_13249	1	0.00389225	55.604	3	VWINPDCGLK(1)LLSR	0.3212	1	2512.6	9774	HD254PIUb_UbR_Slot1-32_1_15039
F0NHT1	SiRe_1606	59	K	50S ribosomal protein L14e	0.725151	0.00067892	65.408	2	VNILHLEPTDK(0.725)K(0.275)	-0.81446	1	32750	15317	BD021PIUb_Fr1_Slot2-31_1_6533
F0NHT1	SiRe_1606	86	K	50S ribosomal protein L14e	1	1.68864e-05	103.69	2	IEEAGLTEYMK(1)ER	-3.4453	1	7573.9	6805	BD021PIUb_Fr2_Slot2-32_1_6535
F0NHT1	SiRe_1606	60	K	50S ribosomal protein L14e	0.738792	6.24197e-13	129.69	3	VNILHLEPTDK(0.261)K(0.739)	-2.3938	1	24407	15316	BD021PIUb_Fr1_Slot2-31_1_6533
F0NHU1	SiRe_1616	193	K	Beta-lactamase domain protein	0.945285	0.000245234	72.922	2	IITEVMLK(0.945)DFLK(0.055)	4.6108	1	8151.2	7280	BD021PIUb_Fr4_Slot2-34_1_6539
F0NHV6	SiRe_1631	90	K	Thioredoxin	0.999778	4.58117e-12	133.49	2	LNVDENQK(1)IADK	-2.2456	1	198010	9848	BD021PIUb_Fr1_Slot2-31_1_6533	0.873366	0.00166673	58.476	2	LNVDENQK(0.873)IADK(0.127)	-1.1085	1	21987	2154	HD254PIUb_UbR_Slot2-52_1_13249
F0NHV8	SiRe_1633	100	K	Glutamine synthetase											1	0.0559996	40.203	2	VFWGGGK(1)GR	2.461	1	20029	3380	HD254PIUb_UbR_Slot2-52_1_13249
F0NHV8	SiRe_1633	93	K	Glutamine synthetase											0.999365	0.000448523	58.426	2	VLCK(0.999)VFWGGGK(0.001)	0.30648	1	7100	443	HD254PIUb_UbR_Slot2-52_1_13249
F0NHV8	SiRe_1633	52	K	Glutamine synthetase	1	0.0091841	110.44	2	TGFGK(1)LDGSSIR	-1.1383	2	465260	13571	BD021PIUb_Fr1_Slot2-31_1_6533	1	5.93368e-05	95.138	2	TGFGK(1)LDGSSIR	-0.10421	1	25603	3074	HD254PIUb_UbR_Slot2-52_1_13249
F0NHV8	SiRe_1633	140	K	Glutamine synthetase	0.999998	0.0281057	58.338	2	VK(1)LDVSTPQSGTGYK	-3.0197	1	5912.5	15040	BD021PIUb_Fr1_Slot2-31_1_6533
F0NHV9	SiRe_1634	149	K	MarR family transcriptional regulator	1	1.44627e-17	138.23	2	GGGGIIGK(1)TCNR	0.091755	6	560260	4401	BD021PIUb_Fr4_Slot2-34_1_6539
F0NHW7	SiRe_1642	19	K	UPF0033 domain-containing protein	0.929513	3.24551e-24	64.983	3	IIESNDICPVILTNVVK(0.93)EWVSLK(0.07)	-1.551	1	7124.3	7180	BD021PIUb_Fr4_Slot2-34_1_6539
F0NHX2	SiRe_1647	109	K	30S ribosomal protein S19e	0.999311	3.65398e-07	124.06	2	LIFQQLEK(0.999)AGLVQK(0.001)	-0.011303	1	14776	9370	BD021PIUb_Fr3_Slot2-33_1_6537
F0NHX3	SiRe_1648	64	K	DNA-binding protein SiRe_1648	1	4.10285e-27	113.13	3	LVK(1)PEFAESLENQLIALAQSGR	-3.3141	3	30702	10265	BD021PIUb_Fr1_Slot2-31_1_6533
F0NHX6	SiRe_1651	167	K	Translation initiation factor 6	1	0.0713407	41.796	2	GGLVHVDTSEK(1)	0.050025	1	23627	4631	BD021PIUb_Fr1_Slot2-31_1_6533
F0NHX7	SiRe_1652	49	K	50S ribosomal protein L18Ae	0.5	0.00460135	91.245	2	QAIEYIYSYFGSK(0.5)NK(0.5)	-3.8825	1	59906	12021	BD021PIUb_Fr2_Slot2-32_1_6535
F0NHX7	SiRe_1652	51	K	50S ribosomal protein L18Ae	0.802881	0.000147182	91.245	2	QAIEYIYSYFGSK(0.197)NK(0.803)	-0.16965	2	68618	12021	BD021PIUb_Fr2_Slot2-32_1_6535
F0NHY2	SiRe_1657	140	K	50S ribosomal protein L11	0.734798	0.0334307	68.49	2	SIGVTVENK(0.735)DPK(0.265)	-0.95777	1	8757.6	12682	BD021PIUb_Fr3_Slot2-33_1_6537
F0NHY3	SiRe_1658	93	K	50S ribosomal protein L1	0.999995	0.0366656	72.042	2	EELQK(1)LQGNK	2.0058	1	7995.2	2187	BD021PIUb_Fr2_Slot2-32_1_6535
F0NHY3	SiRe_1658	24	K	50S ribosomal protein L1	1	0.0378674	72.042	2	LALSPENNPK(1)R	-1.3193	1	5924.6	8822	BD021PIUb_Fr4_Slot2-34_1_6539
F0NHY4	SiRe_1659	156	K	50S ribosomal protein L10	0.999909	0.0166592	59.645	2	VQDGK(1)VHVVK	0.12948	1	5333.7	15426	BD021PIUb_Fr1_Slot2-31_1_6533
F0NHY5	SiRe_1660	15	K	50S ribosomal protein L12	1	7.2683e-13	135.63	2	K(1)EINEDTLK	-2.8542	1	80628	8443	BD021PIUb_Fr1_Slot2-31_1_6533	1	0.00147833	72.365	2	K(1)EINEDTLK	0.41167	1	6725.5	1790	HD254PIUb_UbR_Slot2-52_1_13249
F0NHY5	SiRe_1660	46	K	50S ribosomal protein L12	0.999999	1.46706e-13	97.084	2	AVVAALK(1)EVNIDEVLK	-1.651	1	50324	1025	BD021PIUb_Fr2_Slot2-32_1_6535
F0NHY6	SiRe_1808	52	K	S-adenosylmethionine synthase	1	0.0041221	71.896	2	K(1)YGVILHHNLDK	-1.6553	1	3208.8	8719	BD021PIUb_Fr3_Slot2-33_1_6537
F0NHY6	SiRe_1808	263	K	S-adenosylmethionine synthase	0.889655	0.0131606	76.572	2	IYVNTGDK(0.89)IDK(0.11)	-1.112	1	6919	8345	BD021PIUb_Fr4_Slot2-34_1_6539
F0NHY6	SiRe_1808	238	K	S-adenosylmethionine synthase	1	0.00065055	97.594	2	EQAK(1)NEILDLASK	-0.22864	1	23433	2918	BD021PIUb_Fr4_Slot2-34_1_6539
F0NHY6	SiRe_1808	153	K	S-adenosylmethionine synthase	1	8.22469e-09	127.03	2	GSTDLVGIFEAGK(1)R	-0.13163	2	30751	5918	BD021PIUb_Fr2_Slot2-32_1_6535
F0NHZ3	SiRe_1815	138	K	Glutaredoxin-like domain protein	0.696496	3.93806e-06	45.826	3	LSQGESGLSQETVEAIK(0.696)SK(0.304)	-2.6997	1	16915	10080	BD021PIUb_Fr1_Slot2-31_1_6533
F0NI05	SiRe_1827	218	K	Delta-aminolevulinic acid dehydratase	1	0.000554638	90.306	2	DAAYSK(1)PAFGDR	0.27542	1	90713	1192	BD021PIUb_Fr4_Slot2-34_1_6539
F0NI10	SiRe_1832	96	K	AAA family ATPase, CDC48 subfamily	1	0.00105209	95.138	2	NAGVSIGDK(1)VIVR	-1.7305	1	8351.2	10970	BD021PIUb_Fr2_Slot2-32_1_6535
F0NI12	SiRe_1834	4	K	DUF1610 domain-containing protein	1	0.0078187	67.903	2	SVK(1)LSIR	-0.84375	1	15453	13244	BD021PIUb_Fr2_Slot2-32_1_6535
F0NI15	SiRe_1837	13	K	Aspartate--tRNA(Asp/Asn) ligase	0.970127	0.002369	45.183	3	THLVSELNPK(0.97)LDGAEVK(0.03)	-4.8019	1	4055.9	13617	BD021PIUb_Fr1_Slot2-31_1_6533
F0NI16	SiRe_1838	159	K	Transcription elongation factor NusA-like protein	1	1.91815e-11	74.643	3	LLPAEAQLLESALTK(1)IHSTPVR	0.34513	1	26157	9655	BD021PIUb_Fr1_Slot2-31_1_6533
F0NI17	SiRe_1839	24	K	50S ribosomal protein L40e	1	0.0107096	72.492	2	K(1)CGALNPIR	0.62885	2	78237	8381	BD021PIUb_Fr1_Slot2-31_1_6533	1	0.00571645	65.313	2	K(1)CGALNPIR	-0.65187	1	20035	1783	HD254PIUb_UbR_Slot2-52_1_13249	1	0.00390306	62.88	2	K(1)CGALNPIR	2.456	1	5071.2	3040	HD254PIUb_UbR_Slot1-32_1_15039
F0NI17	SiRe_1839	8	K	50S ribosomal protein L40e	1	0.00753795	60.547	3	PLTDPAK(1)LQIVQQR	-2.9596	1	7527.6	11868	BD021PIUb_Fr2_Slot2-32_1_6535
F0NI25	SiRe_1847	88	K	30S ribosomal protein S8e	1	1.57636e-07	72.846	2	ILEVLETPANK(1)ELAR	-1.2485	1	14108	7378	BD021PIUb_Fr4_Slot2-34_1_6539
F0NI25	SiRe_1847	77	K	30S ribosomal protein S8e	1	2.0138e-11	108.24	2	VK(1)ILEVLETPANK	-0.53191	1	12716	15038	BD021PIUb_Fr3_Slot2-33_1_6537
F0NI32	SiRe_1854	86	K	[LysW]-aminoadipate/[LysW]-glutamate kinase											0.993854	0.0007433	72.922	2	TITSK(0.994)LCSLGK(0.006)	0.19687	1	25565	3131	HD254PIUb_UbR_Slot2-52_1_13249
F0NI36	SiRe_1858	151	K	6-phospho 3-hexuloisomerase	1	0.000621617	94.804	2	YSK(1)NEDYFAR	1.5494	1	14664	16761	BD021PIUb_Fr4_Slot2-34_1_6539
F0NI81	SiRe_1379	43	K	Phosphoribosylformylglycinamidine synthase subunit PurL											0.853586	1.09373e-08	85.813	3	VIDAVWSEHCSYK(0.146)SSK(0.854)	0.29527	1	22300	3417	HD254PIUb_UbR_Slot2-52_1_13249
F0NI81	SiRe_1379	40	K	Phosphoribosylformylglycinamidine synthase subunit PurL	0.705023	0.000128583	45.654	3	VIDAVWSEHCSYK(0.705)SSK(0.295)	1.303	1	19533	14824	BD021PIUb_Fr2_Slot2-32_1_6535
F0NI84	SiRe_1382	101	K	Phosphoribosylaminoimidazole-succinocarboxamide synthase	1	0.0468813	48.157	2	NIATGSIVK(1)R	-2.6873	1	11575	11166	BD021PIUb_Fr1_Slot2-31_1_6533
F0NI84	SiRe_1382	12	K	Phosphoribosylaminoimidazole-succinocarboxamide synthase	0.999996	0.000110323	62.398	3	TK(1)IVYDFDKDHVLLR	-1.758	1	26654	13749	BD021PIUb_Fr2_Slot2-32_1_6535
F0NI85	SiRe_1383	98	K	Methionyl-tRNA synthetase, beta subunit	0.5	4.33755e-05	65.421	2	GFESQGMLLAAGCK(0.5)EDEAK(0.5)	-7.2884	1	6867.9	4210	BD021PIUb_Fr4_Slot2-34_1_6539
F0NI85	SiRe_1383	93	K	Methionyl-tRNA synthetase, beta subunit	0.998532	6.20122e-23	159.83	2	GFESQGMLLAAGCK(0.999)EDEAK(0.001)	-6.6394	5	650970	4208	BD021PIUb_Fr3_Slot2-33_1_6537
F0NIA4	SiRe_1402	76	K	DNA-directed RNA polymerase, M/15 kDa subunit	1	0.00946136	69.276	2	VLTTSIVSDK(1)EGR	-2.2836	1	19019	15215	BD021PIUb_Fr3_Slot2-33_1_6537
F0NIA4	SiRe_1402	66	K	DNA-directed RNA polymerase, M/15 kDa subunit	1	7.389e-07	88.734	2	SSK(1)VLTTSIVSDK	-0.14611	1	15719	13141	BD021PIUb_Fr1_Slot2-31_1_6533
F0NIA7	SiRe_1405	354	K	Serine--tRNA ligase	0.5	1.3441e-19	142.08	2	IVNIASGDLGACAAK(0.5)K(0.5)	-2.5752	2	100040	8128	BD021PIUb_Fr1_Slot2-31_1_6533
F0NIA7	SiRe_1405	355	K	Serine--tRNA ligase	1	1.3441e-19	142.08	2	K(1)FDLEVWMPAQAK	0.51262	4	179290	8128	BD021PIUb_Fr1_Slot2-31_1_6533
F0NIC1	SiRe_1419	250	K	PP-loop domain protein	0.999994	0.00128577	108.3	2	ELLYK(1)LEEK	-1.9968	2	180200	2738	BD021PIUb_Fr4_Slot2-34_1_6539	0.996741	0.0717494	52.591	2	ELLYK(0.997)LEEK(0.003)	0.069656	1	19240	1605	HD254PIUb_UbR_Slot2-52_1_13249	0.999961	0.00586316	65.404	2	ELLYK(1)LEEK	-0.77876	1	11345	4919	HD254PIUb_UbR_Slot1-32_1_15039
F0NIC1	SiRe_1419	237	K	PP-loop domain protein	1	6.8447e-128	285.94	2	GFEFQETECPYISQK(1)PTLR	-0.26682	16	80389000	4201	BD021PIUb_Fr4_Slot2-34_1_6539	1	3.06921e-49	246.85	3	GFEFQETECPYISQK(1)PTLR	0.55969	2	22279000	800	HD254PIUb_UbR_Slot2-52_1_13249	1	3.91873e-45	267.63	3	GFEFQETECPYISQK(1)PTLR	0.22592	2	12503000	11239	HD254PIUb_UbR_Slot1-32_1_15039
F0NIC1	SiRe_1419	147	K	PP-loop domain protein	1	0.00059694	112.8	2	K(1)LINEAGIK	-0.26184	1	177820	8591	BD021PIUb_Fr4_Slot2-34_1_6539	1	0.0020408	81.163	2	K(1)LINEAGIK	1.1631	1	9286.2	1825	HD254PIUb_UbR_Slot2-52_1_13249
F0NIC1	SiRe_1419	58	K	PP-loop domain protein	1	6.4622e-128	301.56	3	ILLAVSGGK(1)DSLVLADTLSQFINPSK	2.6131	4	3536300	7448	BD021PIUb_Fr4_Slot2-34_1_6539	0.999999	4.39142e-08	89.459	3	ILLAVSGGK(1)DSLVLADTLSQFINPSK	-1.4144	1	131960	1527	HD254PIUb_UbR_Slot2-52_1_13249
F0NIC1	SiRe_1419	301	K	PP-loop domain protein	1	0.0631255	47.334	2	TICK(1)NCELLIR	-0.13707	1	26265	13642	BD021PIUb_Fr2_Slot2-32_1_6535
F0NIC1	SiRe_1419	110	K	PP-loop domain protein	0.999753	4.29235e-07	112.93	2	DLGIELIK(1)SGFK	0.30245	2	27441	1565	BD021PIUb_Fr4_Slot2-34_1_6539
F0NIC1	SiRe_1419	130	K	PP-loop domain protein	1	9.15408e-92	310.51	3	EEVGFSLDEMLQASLK(1)R	-0.69682	4	435190	2219	BD021PIUb_Fr1_Slot2-31_1_6533
F0NIC3	SiRe_1421	13	K	S-adenosylmethionine decarboxylase proenzyme	1	1.43748e-66	242.43	3	VVGK(1)QVYGSLYDCDENVLK	-0.43815	4	950630	15703	BD021PIUb_Fr3_Slot2-33_1_6537	1	3.33165e-07	76.009	3	VVGK(1)QVYGSLYDCDENVLK	-0.3408	1	11446	3662	HD254PIUb_UbR_Slot2-52_1_13249
F0NIC3	SiRe_1421	9	K	S-adenosylmethionine decarboxylase proenzyme	0.999098	1.36717e-05	111.61	2	GVELAFPK(0.999)VVGK(0.001)	-2.3028	2	473140	6002	BD021PIUb_Fr2_Slot2-32_1_6535
F0NID6	SiRe_1434	39	K	Pyridoxal 5'-phosphate synthase subunit PdxS	1	1.58022e-17	140.57	2	K(1)LDSTIQTGTTR	-2.9085	2	79518	8578	BD021PIUb_Fr3_Slot2-33_1_6537
F0NID7	SiRe_1435	34	K	Ribosomal protein S26e	0.999968	0.000278919	71.896	2	VPEDK(1)AVCVTK	-3.6209	1	105400	15380	BD021PIUb_Fr3_Slot2-33_1_6537	0.999829	0.00353763	57.003	2	VPEDK(1)AVCVTK	0.28354	1	64784	3579	HD254PIUb_UbR_Slot2-52_1_13249	0.998424	0.013162	52.837	2	VPEDK(0.998)AVCVTK(0.002)	-0.2677	1	14364	6122	HD254PIUb_UbR_Slot1-32_1_15039
F0NID7	SiRe_1435	40	K	Ribosomal protein S26e	1	7.67561e-20	100.36	3	AVCVTK(1)MYSPVDASLASELEK	0.40944	1	26823	962	BD021PIUb_Fr4_Slot2-34_1_6539
F0NID8	SiRe_1661	566	K	Alanine--tRNA ligase	1	5.85462e-53	162.16	3	YEVIDTQK(1)VNDVIVHILK	-4.073	4	294520	16251	BD021PIUb_Fr4_Slot2-34_1_6539	0.993016	0.000279772	42.495	3	YEVIDTQK(0.993)VNDVIVHILK(0.007)	-1.6296	1	6797.1	3835	HD254PIUb_UbR_Slot2-52_1_13249
F0NID8	SiRe_1661	629	K	Alanine--tRNA ligase	0.863046	6.06547e-05	69.224	3	VLGEHVWQAGAEK(0.863)TPEK(0.137)	-0.21798	2	26172	15123	BD021PIUb_Fr2_Slot2-32_1_6535	0.868541	5.35149e-06	70.598	3	VLGEHVWQAGAEK(0.869)TPEK(0.131)	-1.8694	1	5282.7	3840	HD254PIUb_UbR_Slot2-52_1_13249
F0NIE2	SiRe_1665	248	K	Probable tRNA sulfurtransferase	1	0.0579719	78.178	2	LSQIEK(1)R	-1.8569	1	11307	10081	BD021PIUb_Fr1_Slot2-31_1_6533
F0NIF1	SiRe_1674	21	K	NADH (Or F420H2) dehydrogenase, subunit C											1	0.00201812	57.032	2	CQAK(1)IENDR	1.8863	1	5144.4	231	HD254PIUb_UbR_Slot2-52_1_13249
F0NIF1	SiRe_1674	15	K	NADH (Or F420H2) dehydrogenase, subunit C	0.739897	7.56528e-05	101.82	2	SLINDLQTK(0.74)FK(0.26)	0.34657	1	25244	12827	BD021PIUb_Fr2_Slot2-32_1_6535
F0NIF4	SiRe_1677	93	K	Uncharacterized protein	1	0.0116498	79.889	2	DAEK(1)NAGILTR	-2.5259	1	11705	1203	BD021PIUb_Fr3_Slot2-33_1_6537
F0NIF4	SiRe_1677	104	K	Uncharacterized protein	1	0.00930017	87.942	2	LIEK(1)FSDLSQ	0.82265	2	49244	9355	BD021PIUb_Fr4_Slot2-34_1_6539
F0NIF8	SiRe_1681	101	K	Superoxide dismutase	1	3.36039e-19	135.21	2	GGGK(1)PGGALADLINK(1)	-3.1	11	12449000	4478	BD021PIUb_Fr3_Slot2-33_1_6537	0.999999	6.04516e-07	88.42	2	GGGK(1)PGGALADLINK	-1.0044	2	56959	853	HD254PIUb_UbR_Slot2-52_1_13249	0.999988	0.00044396	66.619	2	GGGK(1)PGGALADLINK	-0.16611	1	19045	7603	HD254PIUb_UbR_Slot1-32_1_15039
F0NIF8	SiRe_1681	9	K	Superoxide dismutase	0.999971	0.0543065	47.334	2	K(1)YELPPLPYK	-0.9307	1	22873	8711	BD021PIUb_Fr4_Slot2-34_1_6539	0.999992	0.011973	50.834	2	K(1)YELPPLPYK	18.651	1	10379	1868	HD254PIUb_UbR_Slot2-52_1_13249
F0NIF8	SiRe_1681	112	K	Superoxide dismutase	1	1.48296e-23	158.59	2	PGGALADLINK(1)QYGSFDR	-3.8601	12	2263200	4477	BD021PIUb_Fr3_Slot2-33_1_6537	1	2.41206e-06	70.598	3	PGGALADLINK(1)QYGSFDR	-1.4507	1	24986	3518	HD254PIUb_UbR_Slot2-52_1_13249
F0NIF8	SiRe_1681	58	K	Superoxide dismutase	1	1.18731e-11	86.135	2	VVK(1)GDLQAGQYDIQGIVR	-5.1506	2	65637	15724	BD021PIUb_Fr2_Slot2-32_1_6535
F0NIF8	SiRe_1681	207	K	Superoxide dismutase	0.999998	0.0336541	97.033	2	LQK(1)YLTK	-1.1438	1	52889	9965	BD021PIUb_Fr3_Slot2-33_1_6537
F0NIH5	SiRe_1697	305	K	UBA/THIF-type NAD/FAD binding protein	1	0.0786432	65.156	2	ITK(1)PNCGIFR	-1.3734	1	107150	7951	BD021PIUb_Fr3_Slot2-33_1_6537
F0NIH7	SiRe_1700	216	K	Uncharacterized protein																					1	0.0302435	61.494	2	IISTIVK(1)	-0.3652	1	31602	719	HD254PIUb_UbR_Slot1-32_1_15039
F0NIH7	SiRe_1700	348	K	Uncharacterized protein	0.999928	0.0828192	41.796	2	KEGLIK(1)IDDRIK(1)	-12.143	1	15070	8434	BD021PIUb_Fr2_Slot2-32_1_6535
F0NIH7	SiRe_1700	354	K	Uncharacterized protein	0.999912	0.0828192	41.796	2	KEGLIK(1)IDDRIK(1)	-12.143	1	15070	8434	BD021PIUb_Fr2_Slot2-32_1_6535
F0NIH9	SiRe_1702	20	K	50S ribosomal protein L10e	0.999999	0.0255475	64.064	2	K(1)EYIPGIPQPK	-1.9675	1	20881	8463	BD021PIUb_Fr3_Slot2-33_1_6537
F0NIH9	SiRe_1702	148	K	50S ribosomal protein L10e	0.999997	4.95899e-12	125.17	2	EHLDFAK(1)EALK	-1.3879	1	5563.2	2384	BD021PIUb_Fr1_Slot2-31_1_6533
F0NII2	SiRe_1705	88	K	DNA-directed RNA polymerase subunit L	0.927629	0.00096064	61.194	3	VMASHYIDEIK(0.928)GLSK(0.072)	-0.35889	1	5727.7	15234	BD021PIUb_Fr3_Slot2-33_1_6537
F0NII8	SiRe_1711	37	K	Fructose-1,6-bisphosphate aldolase/phosphatase	1	0.0296008	100.67	2	ILAEAK(1)R	-0.32962	1	35063	7329	BD021PIUb_Fr4_Slot2-34_1_6539	1	0.0552545	51.456	2	ILAEAK(1)R	0.024608	1	2630.5	1502	HD254PIUb_UbR_Slot2-52_1_13249
F0NII8	SiRe_1711	231	K	Fructose-1,6-bisphosphate aldolase/phosphatase	1	0.0779365	40.861	2	YVGK(1)DDPVMVVR	-2.367	1	17649	16857	BD021PIUb_Fr2_Slot2-32_1_6535
F0NII8	SiRe_1711	85	K	Fructose-1,6-bisphosphate aldolase/phosphatase	1	8.45096e-05	57.053	3	VAK(1)DLGLYAAGQDLLSDSFSGNLR	-5.9544	1	21267	14344	BD021PIUb_Fr3_Slot2-33_1_6537
F0NII8	SiRe_1711	278	K	Fructose-1,6-bisphosphate aldolase/phosphatase	1	0.0728415	64.266	2	GSHYGPLMPVSQK(1)	-0.00096429	1	3841.4	5878	BD021PIUb_Fr3_Slot2-33_1_6537
F0NII8	SiRe_1711	371	K	Fructose-1,6-bisphosphate aldolase/phosphatase	1	3.68522e-07	128.97	2	TK(1)PSVYSHESSHE	-3.1506	1	17774	13757	BD021PIUb_Fr1_Slot2-31_1_6533
F0NII9	SiRe_1712	14	K	30S ribosomal protein S17e	1	0.000506241	107.08	2	IVK(1)EIYNQYK	-3.753	1	8589	8111	BD021PIUb_Fr1_Slot2-31_1_6533
F0NIJ0	SiRe_1713	48	K	Uncharacterized protein											1	6.20754e-63	268.44	3	HLILNHNNQIK(1)SGILILINGK	-2.3304	2	570750	1260	HD254PIUb_UbR_Slot2-52_1_13249	1	1.47125e-25	177.74	3	HLILNHNNQIK(1)SGILILINGK	-1.3389	2	425010	11284	HD254PIUb_UbR_Slot1-32_1_15039
F0NIJ0	SiRe_1713	58	K	Uncharacterized protein	1	1.62916e-35	180.81	2	SGILILINGK(1)DWR	-1.6957	4	718990	12586	BD021PIUb_Fr2_Slot2-32_1_6535	1	2.0412e-14	160.98	2	SGILILINGK(1)DWR	-1.6084	1	298590	2859	HD254PIUb_UbR_Slot2-52_1_13249	1	3.64402e-11	178.65	2	SGILILINGK(1)DWR	-0.49427	1	131120	8608	HD254PIUb_UbR_Slot1-32_1_15039
F0NIJ0	SiRe_1713	37	K	Uncharacterized protein	1	7.9449e-39	241.56	3	IDGEK(1)HLILNHNNQIK	2.1744	6	4350300	6705	BD021PIUb_Fr4_Slot2-34_1_6539	1	8.1655e-34	269.15	3	IDGEK(1)HLILNHNNQIK	2.4888	1	2582900	1350	HD254PIUb_UbR_Slot2-52_1_13249	1	1.44808e-24	181.9	3	IDGEK(1)HLILNHNNQIK	1.4008	1	1158700	10445	HD254PIUb_UbR_Slot1-32_1_15039
F0NIJ0	SiRe_1713	7	K	Uncharacterized protein	1	7.05573e-14	115.04	2	VILK(1)GPLVSQLNCR	-1.2794	3	287320	14912	BD021PIUb_Fr4_Slot2-34_1_6539	1	2.05803e-14	177.47	3	VILK(1)GPLVSQLNCR	-0.24246	2	2624900	3452	HD254PIUb_UbR_Slot2-52_1_13249	1	5.18993e-16	193.94	2	VILK(1)GPLVSQLNCR	-1.5507	2	1590100	9428	HD254PIUb_UbR_Slot1-32_1_15039
F0NIJ0	SiRe_1713	32	K	Uncharacterized protein	0.999998	9.53679e-18	138	2	ELFNVLLK(1)IDGEK	0.4725	6	590540	2634	BD021PIUb_Fr2_Slot2-32_1_6535	0.998243	1.14872e-15	133.49	2	ELFNVLLK(0.998)IDGEK(0.002)	-0.53112	2	197580	435	HD254PIUb_UbR_Slot2-52_1_13249
F0NIJ0	SiRe_1713	24	K	Uncharacterized protein	1	7.8538e-106	253.14	2	EIDVSDK(1)ELFNVLLK	3.41	2	618640	2413	BD021PIUb_Fr1_Slot2-31_1_6533
F0NIJ3	SiRe_1716	314	K	Thermosome	0.5	0.000416889	51.872	3	GIDEVAQHYLAK(0.5)K(0.5)	-1.7987	1	188310	4991	BD021PIUb_Fr3_Slot2-33_1_6537	1	0.00112565	61.494	2	K(1)GILAVR	-0.89726	2	73152	1800	HD254PIUb_UbR_Slot2-52_1_13249	0.5	0.00119967	53.028	3	GIDEVAQHYLAK(0.5)K(0.5)	1.1171	2	47147	8508	HD254PIUb_UbR_Slot1-32_1_15039
F0NIJ3	SiRe_1716	313	K	Thermosome	0.739199	7.63672e-26	169.81	2	GIDEVAQHYLAK(0.739)K(0.261)	-0.46146	3	539400	4992	BD021PIUb_Fr3_Slot2-33_1_6537	0.73746	1.69843e-06	85.821	2	GIDEVAQHYLAK(0.737)K(0.263)	-0.23486	2	95950	950	HD254PIUb_UbR_Slot2-52_1_13249	0.5	0.00119967	53.028	3	GIDEVAQHYLAK(0.5)K(0.5)	1.1171	2	47147	8508	HD254PIUb_UbR_Slot1-32_1_15039
F0NIJ3	SiRe_1716	430	K	Thermosome	1	0.0021933	105.81	2	K(1)YAPQVGGK	0.10144	1	139800	8695	BD021PIUb_Fr2_Slot2-32_1_6535	1	0.00117889	84.368	2	K(1)YAPQVGGK	0.89272	1	20844	1863	HD254PIUb_UbR_Slot2-52_1_13249	0.999983	0.0284769	60.589	2	K(1)YAPQVGGK	0.55883	1	12369	2069	HD254PIUb_UbR_Slot1-32_1_15039
F0NIJ3	SiRe_1716	376	K	Thermosome	1	8.9496e-11	133.76	2	NPK(1)SVSILIR	0.53688	4	329870	11444	BD021PIUb_Fr4_Slot2-34_1_6539	1	0.00106148	69.915	2	NPK(1)SVSILIR	-0.379	2	71436	182	HD254PIUb_UbR_Slot2-52_1_13249	1	0.073397	66.664	2	NPK(1)SVSILIR	-0.6816	1	31044	4383	HD254PIUb_UbR_Slot1-32_1_15039
F0NIJ3	SiRe_1716	19	K	Thermosome	1	1.42824e-89	260.14	3	ATATVATTPEGIPVIILK(1)EGSSR	-2.37	6	3072000	904	BD021PIUb_Fr3_Slot2-33_1_6537											1	6.09299e-05	69.369	3	ATATVATTPEGIPVIILK(1)EGSSR	-1.7269	1	7812.5	11218	HD254PIUb_UbR_Slot1-32_1_15039
F0NIJ3	SiRe_1716	373	K	Thermosome	0.986653	1.20414e-12	139.02	2	MVFVEGAK(0.987)NPK(0.013)	-3.0192	3	158960	10886	BD021PIUb_Fr2_Slot2-32_1_6535	0.829868	0.00106148	72.038	2	MVFVEGAK(0.83)NPK(0.17)	-0.23551	2	41249	2408	HD254PIUb_UbR_Slot2-52_1_13249	0.740206	8.28015e-06	78.816	2	MVFVEGAK(0.74)NPK(0.26)	0.49181	1	20201	5740	HD254PIUb_UbR_Slot1-32_1_15039
F0NIJ3	SiRe_1716	283	K	Thermosome	0.999935	1.28207e-44	187.85	2	FLEEEENILK(1)EK	-1.3021	1	249100	3512	BD021PIUb_Fr1_Slot2-31_1_6533											0.9978	5.76768e-06	92.445	2	FLEEEENILK(0.998)EK(0.002)	-1.5734	1	11237	8895	HD254PIUb_UbR_Slot1-32_1_15039
F0NIJ3	SiRe_1716	171	K	Thermosome	1	3.23553e-18	106.11	2	VALTSLGSK(1)AVAGAR	-1.6518	2	39804	14351	BD021PIUb_Fr3_Slot2-33_1_6537	1	1.14063e-10	140.57	2	VALTSLGSK(1)AVAGAR	-0.10294	1	34344	3323	HD254PIUb_UbR_Slot2-52_1_13249	1	5.33197e-07	99.589	2	VALTSLGSK(1)AVAGAR	-2.1226	1	26857	7941	HD254PIUb_UbR_Slot1-32_1_15039
F0NIJ3	SiRe_1716	533	K	Thermosome	1	0.000644544	99.305	2	IDDIVAAGK(1)K(1)	-0.84366	3	9693900	6673	BD021PIUb_Fr1_Slot2-31_1_6533	0.5	0.000173101	114.64	2	IDDIVAAGK(0.5)K(0.5)	1.6518	2	1429300	1346	HD254PIUb_UbR_Slot2-52_1_13249	0.713978	5.06883e-07	162.59	2	IDDIVAAGK(0.714)K(0.286)	0.78512	1	695590	3060	HD254PIUb_UbR_Slot1-32_1_15039
F0NIJ3	SiRe_1716	301	K	Thermosome	1	7.0502e-122	319.33	2	IAATGANVVICQK(1)	0.039647	7	2529400	6523	BD021PIUb_Fr1_Slot2-31_1_6533	0.999998	1.45257e-34	184.37	3	IAATGANVVICQK(1)GIDEVAQHYLAK	-1.9727	2	870340	1317	HD254PIUb_UbR_Slot2-52_1_13249	1	9.3406e-20	188.98	3	IAATGANVVICQK(1)GIDEVAQHYLAK	-0.964	2	298290	11721	HD254PIUb_UbR_Slot1-32_1_15039
F0NIJ3	SiRe_1716	273	K	Thermosome	0.998844	2.15528e-06	54.912	3	INDPTQMHK(0.999)FLEEEENILK(0.001)	1.2132	2	187330	7577	BD021PIUb_Fr4_Slot2-34_1_6539	0.999125	4.45882e-07	47.844	3	INDPTQMHK(0.999)FLEEEENILK(0.001)	0.45807	1	12007	1567	HD254PIUb_UbR_Slot2-52_1_13249
F0NIJ3	SiRe_1716	39	K	Thermosome	1	1.48457e-11	121.71	2	ANIAAVK(1)AIEEALK	-0.82788	3	210270	732	BD021PIUb_Fr3_Slot2-33_1_6537	0.923591	0.000540362	50.116	2	ANIAAVK(0.924)AIEEALK(0.076)	-1.7356	1	10591	132	HD254PIUb_UbR_Slot2-52_1_13249
F0NIJ3	SiRe_1716	329	K	Thermosome	1	0.0274894	99.305	2	SDLEK(1)LAR	-1.4489	1	63282	6673	BD021PIUb_Fr1_Slot2-31_1_6533	1	0.0301241	53.878	2	SDLEK(1)LAR	1.6873	1	11380	769	HD254PIUb_UbR_Slot2-52_1_13249
F0NIJ3	SiRe_1716	136	K	Thermosome	1	0.00488172	114.64	2	K(1)AEEIALK	0.84339	1	71967	8369	BD021PIUb_Fr2_Slot2-32_1_6535	0.999942	0.0627627	54.436	2	K(1)AEEIALK	0.25303	1	9253.3	1778	HD254PIUb_UbR_Slot2-52_1_13249
F0NIJ3	SiRe_1716	162	K	Thermosome	1	0.00304619	103.87	2	K(1)VALTSLGSK	-0.91581	2	120780	8668	BD021PIUb_Fr4_Slot2-34_1_6539	0.999998	0.00812489	59.645	2	K(1)VALTSLGSK	-2.5413	1	12521	2053	HD254PIUb_UbR_Slot2-52_1_13249
F0NIJ3	SiRe_1716	238	K	Thermosome											1	0.00716641	67.464	2	EVVHPGMQK(1)R	0.36706	1	4720.3	523	HD254PIUb_UbR_Slot2-52_1_13249
F0NIJ3	SiRe_1716	211	K	Thermosome	1	5.43998e-32	142.73	3	K(1)HGGSINDTQLVYGIVVDK	0.23685	4	353590	8525	BD021PIUb_Fr1_Slot2-31_1_6533	1	1.36321e-07	78.71	3	K(1)HGGSINDTQLVYGIVVDK	-0.2148	1	12829	1804	HD254PIUb_UbR_Slot2-52_1_13249
F0NIJ3	SiRe_1716	46	K	Thermosome	1	4.95964e-12	114.93	2	AIEEALK(1)STYGPR	-1.1252	2	84710	404	BD021PIUb_Fr1_Slot2-31_1_6533	1	0.000407547	79.889	2	AIEEALK(1)STYGPR	-3.3492	1	8596.4	66	HD254PIUb_UbR_Slot2-52_1_13249
F0NIJ3	SiRe_1716	285	K	Thermosome											0.6648	6.68063e-07	84.309	2	FLEEEENILK(0.335)EK(0.665)	-1.2965	1	32556	626	HD254PIUb_UbR_Slot2-52_1_13249
F0NIJ3	SiRe_1716	426	K	Thermosome	1	4.35373e-12	92.707	2	AVAGGGAVEIEIAK(1)R	-1.4328	2	39397	951	BD021PIUb_Fr2_Slot2-32_1_6535	1	2.92229e-07	105.94	2	AVAGGGAVEIEIAK(1)R	-0.83483	1	10185	176	HD254PIUb_UbR_Slot2-52_1_13249
F0NIJ3	SiRe_1716	534	K	Thermosome	1	0.000644544	99.305	2	IDDIVAAGK(1)K(1)	-0.84366	4	9848500	12453	BD021PIUb_Fr3_Slot2-33_1_6537	0.5	0.000173101	114.64	2	IDDIVAAGK(0.5)K(0.5)	1.6518	2	1429300	1346	HD254PIUb_UbR_Slot2-52_1_13249
F0NIJ3	SiRe_1716	56	K	Thermosome	0.999957	2.28454e-05	43.767	3	GMDK(1)MLVDSLGDITITNDGATILDK	3.0618	2	200390	5404	BD021PIUb_Fr2_Slot2-32_1_6535
F0NIJ3	SiRe_1716	365	K	Thermosome	0.999883	0.0636429	50.116	2	VGEDK(1)MVFVEGAK	1.246	1	45820	14690	BD021PIUb_Fr4_Slot2-34_1_6539
F0NIJ3	SiRe_1716	77	K	Thermosome	0.951774	0.000176925	58.539	4	MLVDSLGDITITNDGATILDK(0.952)MDLQHPTGK(0.048)	-0.22541	2	264730	10752	BD021PIUb_Fr2_Slot2-32_1_6535
F0NIJ3	SiRe_1716	116	K	Thermosome	0.5	0.0385684	81.335	2	TAVILAGELAK(0.5)K(0.5)	-1.5774	2	61112	13399	BD021PIUb_Fr2_Slot2-32_1_6535
F0NIJ3	SiRe_1716	28	K	Thermosome	1	0.0287327	88.921	2	TYGK(1)EALR	-1.7825	1	81154	14241	BD021PIUb_Fr1_Slot2-31_1_6533
F0NIJ3	SiRe_1716	198	K	Thermosome	1	2.06922e-07	93.649	2	GDK(1)WYVDLDNVQIVK	-1.6687	2	85611	4045	BD021PIUb_Fr1_Slot2-31_1_6533
F0NIJ3	SiRe_1716	229	K	Thermosome	0.992213	2.00842e-19	100.23	4	HGGSINDTQLVYGIVVDK(0.992)EVVHPGMQK(0.008)	0.97936	2	84942	6292	BD021PIUb_Fr1_Slot2-31_1_6533
F0NIJ3	SiRe_1716	86	K	Thermosome	1	1.1715e-13	105.78	2	MDLQHPTGK(1)LLVQIAK	-3.6815	2	178930	10502	BD021PIUb_Fr3_Slot2-33_1_6537
F0NIJ3	SiRe_1716	210	K	Thermosome	0.5	9.06635e-18	105.94	2	WYVDLDNVQIVK(0.5)K(0.5)	-0.27351	1	42168	16093	BD021PIUb_Fr3_Slot2-33_1_6537
F0NIJ3	SiRe_1716	115	K	Thermosome	0.739688	0.000572204	106.35	2	TAVILAGELAK(0.74)K(0.26)	-0.63059	3	76385	13401	BD021PIUb_Fr4_Slot2-34_1_6539
F0NIJ3	SiRe_1716	135	K	Thermosome	0.886333	1.77622e-12	108.2	2	EIHPTIIVSGYK(0.886)K(0.114)	-1.0108	1	2449.4	2456	BD021PIUb_Fr1_Slot2-31_1_6533
F0NIJ3	SiRe_1716	256	K	Thermosome	1	2.02037e-16	130.12	3	IALLDASLEVEK(1)PELDAEIR	2.1664	5	224060	6591	BD021PIUb_Fr1_Slot2-31_1_6533
F0NIJ3	SiRe_1716	288	K	Thermosome	1	3.85205e-28	139.7	2	VDK(1)IAATGANVVICQK	-2.9937	1	137670	14448	BD021PIUb_Fr3_Slot2-33_1_6537
F0NIJ3	SiRe_1716	93	K	Thermosome	1	2.20586e-51	184.98	2	LLVQIAK(1)GQDEETADGTK	-5.8366	7	963600	9710	BD021PIUb_Fr3_Slot2-33_1_6537
F0NIK1	SiRe_1724	137	K	Uncharacterized protein	1	0.00158303	106.97	2	TSK(1)CSLNLDYPQLDK	-1.6871	1	31499	14070	BD021PIUb_Fr3_Slot2-33_1_6537
F0NIL9	SiRe_1888	37	K	Putative signal transduction protein with CBS domains	1	0.000366112	93.772	2	EVADIIGK(1)DEGTVR	0.12009	1	4727.3	3034	BD021PIUb_Fr1_Slot2-31_1_6533
F0NIM1	SiRe_1890	114	K	Uncharacterized protein	1	7.12444e-05	61.867	3	VVVSK(1)FSEICIVCPLYEAR	0.075583	1	8711.6	15800	BD021PIUb_Fr2_Slot2-32_1_6535
F0NIM9	SiRe_1898	155	K	UPF0173 metal-dependent hydrolase SiRe_1898	1	1.81503e-11	63.79	3	LIGEVFK(1)PDYALLPIGGR	-0.1288	1	6593.4	9383	BD021PIUb_Fr4_Slot2-34_1_6539
F0NIM9	SiRe_1898	36	K	UPF0173 metal-dependent hydrolase SiRe_1898	0.699591	0.00105209	71.219	2	DNPLSPVK(0.7)IDYFK(0.3)	0.89787	1	27667	1686	BD021PIUb_Fr3_Slot2-33_1_6537
F0NIM9	SiRe_1898	212	K	UPF0173 metal-dependent hydrolase SiRe_1898	1	2.5601e-05	106.11	2	NK(1)GYNPIVLQPGQTITL	-0.64833	1	52869	11252	BD021PIUb_Fr1_Slot2-31_1_6533
F0NIN2	SiRe_1901	43	K	Uncharacterized protein	1	1.44445e-15	135.63	2	VVGTCPK(1)DGR	-3.6802	1	86218	15710	BD021PIUb_Fr1_Slot2-31_1_6533											1	0.00177248	67.881	2	VVGTCPK(1)DGR	0.084791	1	5432.9	3839	HD254PIUb_UbR_Slot1-32_1_15039
F0NIN6	SiRe_1905	41	K	50S ribosomal protein L7Ae											1	0.000935787	96.946	2	GTNETTK(1)AVER	-0.96867	1	3708.9	1123	HD254PIUb_UbR_Slot2-52_1_13249	1	0.00228023	71.066	2	GTNETTK(1)AVER	3.4365	1	1865.1	5536	HD254PIUb_UbR_Slot1-32_1_15039
F0NIN6	SiRe_1905	83	K	50S ribosomal protein L7Ae											0.5	0.0053945	52.591	2	IPYVYVSSK(0.5)K(0.5)	0.77683	1	5709.2	456	HD254PIUb_UbR_Slot2-52_1_13249
F0NIN6	SiRe_1905	8	K	50S ribosomal protein L7Ae	1	5.9667e-12	137.4	2	ASYVK(1)FEVPQDLADK	-0.54472	1	72687	889	BD021PIUb_Fr2_Slot2-32_1_6535	0.999996	5.82125e-05	65.12	2	ASYVK(1)FEVPQDLADK	-2.1945	1	10054	163	HD254PIUb_UbR_Slot2-52_1_13249
F0NIN6	SiRe_1905	74	K	50S ribosomal protein L7Ae	0.5	1.70084e-12	71.114	3	LVVIAEDVQPEEIVAHLPLLCDEK(0.5)K(0.5)	-2.6167	2	157410	10323	BD021PIUb_Fr1_Slot2-31_1_6533	1	0.00425897	67.881	2	K(1)IPYVYVSSK	-0.018483	1	42093	1815	HD254PIUb_UbR_Slot2-52_1_13249
F0NIN6	SiRe_1905	116	K	50S ribosomal protein L7Ae	1	0.0509559	67.464	2	DLVDEIVK(1)R	1.6714	2	70565	1617	BD021PIUb_Fr1_Slot2-31_1_6533	1	0.00103198	87.251	2	DLVDEIVK(1)R	-1.3744	1	8898.4	2312	HD254PIUb_UbR_Slot2-52_1_13249
F0NIN6	SiRe_1905	84	K	50S ribosomal protein L7Ae	1	2.38093e-50	187.63	3	K(1)ALGEACGLQVATASAAILEPGEAK	-1.2847	1	198980	8374	BD021PIUb_Fr4_Slot2-34_1_6539	1	1.0299e-19	131.63	3	K(1)ALGEACGLQVATASAAILEPGEAK	-2.0458	2	141950	1780	HD254PIUb_UbR_Slot2-52_1_13249
F0NIN6	SiRe_1905	3	K	50S ribosomal protein L7Ae	0.999913	0.0504844	47.349	2	SK(1)ASYVK	-2.6034	1	33659	12748	BD021PIUb_Fr3_Slot2-33_1_6537
F0NIN6	SiRe_1905	18	K	50S ribosomal protein L7Ae	1	1.38615e-06	53.363	2	FEVPQDLADK(1)VLEAVR	0.24456	2	24010	3352	BD021PIUb_Fr2_Slot2-32_1_6535
F0NIN6	SiRe_1905	73	K	50S ribosomal protein L7Ae	0.5	1.70084e-12	71.114	3	LVVIAEDVQPEEIVAHLPLLCDEK(0.5)K(0.5)	-2.6167	2	157410	10323	BD021PIUb_Fr1_Slot2-31_1_6533
F0NIP5	SiRe_1914	253	K	DNA primase DnaG	0.999858	5.30833e-07	106.35	2	EVEELTGK(1)EIAK	-2.9819	1	26775	3049	BD021PIUb_Fr1_Slot2-31_1_6533
F0NIP6	SiRe_1915	266	K	Tyrosine--tRNA ligase	0.999994	1.5988e-14	81.908	3	IMGAYCPK(1)GVAENNPILQILK	-2.6231	2	28123	7542	BD021PIUb_Fr4_Slot2-34_1_6539
F0NIQ0	SiRe_1919	179	K	30S ribosomal protein S4	1	7.05437e-08	49.485	3	SRPPVMAQQEGGEAGVK(1)QA	-1.5905	1	4058.7	13112	BD021PIUb_Fr3_Slot2-33_1_6537
F0NIQ2	SiRe_1921	247	K	DNA-directed RNA polymerase subunit D											1	0.0234635	61.48	2	ILLEAGK(1)SIIR	1.4514	1	4224.3	1528	HD254PIUb_UbR_Slot2-52_1_13249
F0NIQ3	SiRe_1922	53	K	50S ribosomal protein L18e	1	0.000131808	103.69	2	YTK(1)PNDIVVVPGK	0.56304	1	16637	16809	BD021PIUb_Fr2_Slot2-32_1_6535
F0NIQ4	SiRe_1923	85	K	50S ribosomal protein L13											1	0.00426771	75.243	2	SPINIVK(1)R	1.933	1	1843.5	2944	HD254PIUb_UbR_Slot2-52_1_13249
F0NIQ5	SiRe_1924	6	K	30S ribosomal protein S9	1	3.12918e-05	82.437	2	SEEQK(1)VIISSAR	-0.28677	2	23287	12473	BD021PIUb_Fr4_Slot2-34_1_6539	1	0.000602621	65.879	2	SEEQK(1)VIISSAR	-1.1317	1	4286.2	2964	HD254PIUb_UbR_Slot2-52_1_13249
F0NIQ5	SiRe_1924	92	K	30S ribosomal protein S9	0.999984	0.0125969	58.476	3	ALVK(1)FTGSDELKK	-0.44019	1	3028.5	656	BD021PIUb_Fr3_Slot2-33_1_6537
F0NIQ6	SiRe_1925	41	K	DNA-directed RNA polymerase subunit N	1	0.0328845	65.156	2	VLDDLGVK(1)R	0.17431	2	45070	15063	BD021PIUb_Fr3_Slot2-33_1_6537
F0NIQ7	SiRe_1926	187	K	30S ribosomal protein S2	1	0.00544495	43.306	2	IDYIDLIIPANNK(1)GR	-2.0493	1	3481.2	6781	BD021PIUb_Fr1_Slot2-31_1_6533
F0NIQ7	SiRe_1926	110	K	30S ribosomal protein S2	1	0.0725486	55.754	2	PVQK(1)FAEVVGAR	-1.5188	1	3898.9	11962	BD021PIUb_Fr2_Slot2-32_1_6535
F0NIQ7	SiRe_1926	156	K	30S ribosomal protein S2	0.996974	0.0486336	75.474	2	TDTQAIK(0.997)EAAK(0.003)	-1.3531	1	5767.3	13442	BD021PIUb_Fr2_Slot2-32_1_6535
F0NIR6	SiRe_1937	6	K	Uncharacterized protein	0.934584	0.035055	51.864	2	AK(0.238)K(0.824)VK(0.935)DK(0.004)MK(1)	-8.7894	1	47866	503	BD021PIUb_Fr4_Slot2-34_1_6539
F0NIR6	SiRe_1937	10	K	Uncharacterized protein	0.999586	0.035055	51.864	2	AK(0.238)K(0.824)VK(0.935)DK(0.004)MK(1)	-8.7894	1	47866	503	BD021PIUb_Fr4_Slot2-34_1_6539
F0NIR6	SiRe_1937	4	K	Uncharacterized protein	0.823596	0.035055	51.864	2	AK(0.238)K(0.824)VK(0.935)DK(0.004)MK(1)	-8.7894	1	47866	503	BD021PIUb_Fr4_Slot2-34_1_6539
F0NIS6	SiRe_1948	62	K	Transcriptional regulator, TrmB											1	0.0116111	56.378	2	LSK(1)ASINR	0.34743	1	9896.9	2193	HD254PIUb_UbR_Slot2-52_1_13249	1	0.0383612	50.834	2	LSK(1)ASINR	-3.6927	1	7144.7	1479	HD254PIUb_UbR_Slot1-32_1_15039
F0NIS6	SiRe_1948	112	K	Transcriptional regulator, TrmB	0.997965	0.000248132	85.821	2	MLSDIK(0.998)DCADK(0.002)	-1.6967	1	32875	10742	BD021PIUb_Fr3_Slot2-33_1_6537	0.99999	6.0471e-05	99.34	2	MLSDIK(1)DCADK	-0.31031	2	56095	232	HD254PIUb_UbR_Slot2-52_1_13249	0.993792	0.00192646	68.49	2	MLSDIK(0.994)DCADK(0.006)	-1.1421	1	18688	6761	HD254PIUb_UbR_Slot1-32_1_15039
F0NIS6	SiRe_1948	117	K	Transcriptional regulator, TrmB	1	0.00078175	91.245	2	DCADK(1)MAQLVEK	-1.9003	2	210880	1267	BD021PIUb_Fr3_Slot2-33_1_6537	1	1.32277e-05	112.73	2	DCADK(1)MAQLVEK	-1.4041	2	172310	253	HD254PIUb_UbR_Slot2-52_1_13249	0.999999	0.000886089	69.641	2	DCADK(1)MAQLVEK	-1.79	1	67039	8020	HD254PIUb_UbR_Slot1-32_1_15039
F0NIS6	SiRe_1948	104	K	Transcriptional regulator, TrmB	0.991084	0.0102236	113.14	2	DYTELK(0.991)GK(0.009)	-0.58364	2	167120	1961	BD021PIUb_Fr2_Slot2-32_1_6535	0.834513	0.00638659	65.313	2	DYTELK(0.835)GK(0.165)	0.21557	1	79069	339	HD254PIUb_UbR_Slot2-52_1_13249	0.999203	0.00223928	113.7	2	DYTELK(0.999)GK(0.001)	-0.29441	1	24909	2128	HD254PIUb_UbR_Slot1-32_1_15039
F0NIS6	SiRe_1948	106	K	Transcriptional regulator, TrmB	0.5	0.0421997	58.286	2	DYTELK(0.5)GK(0.5)	-2.1846	1	37540	1960	BD021PIUb_Fr1_Slot2-31_1_6533	0.999993	0.0140506	60.892	2	GK(1)MLSDIK	-1.0931	1	34863	994	HD254PIUb_UbR_Slot2-52_1_13249
F0NIS6	SiRe_1948	124	K	Transcriptional regulator, TrmB	0.999889	0.00360672	99.174	2	MAQLVEK(1)EFKPL	0.52971	2	26416	10472	BD021PIUb_Fr2_Slot2-32_1_6535	0.999594	0.0125054	64.266	2	MAQLVEK(1)EFKPL	-0.80227	1	6053.1	2299	HD254PIUb_UbR_Slot2-52_1_13249
F0NIS6	SiRe_1948	59	K	Transcriptional regulator, TrmB	0.880082	5.69244e-47	188.6	2	GTEELESDLK(0.88)LSK(0.12)	-0.51148	1	180280	5936	BD021PIUb_Fr1_Slot2-31_1_6533	0.95791	3.31074e-10	124.46	2	GTEELESDLK(0.958)LSK(0.042)	-0.8909	1	23755	1118	HD254PIUb_UbR_Slot2-52_1_13249
F0NIS7	SiRe_1949	8	K	Transcriptional regulator, AbrB family	1	1.11196e-06	96.957	2	AVEEIVK(1)VSR	1.1832	4	136930	975	BD021PIUb_Fr2_Slot2-32_1_6535	1	0.00175737	69.915	2	AVEEIVK(1)VSR	-0.19554	1	32279	2409	HD254PIUb_UbR_Slot2-52_1_13249	1	0.0014391	63.212	2	AVEEIVK(1)VSR	-1.3577	1	20481	4423	HD254PIUb_UbR_Slot1-32_1_15039
F0NIS7	SiRe_1949	28	K	Transcriptional regulator, AbrB family	0.999994	0.000632764	81.335	2	FQIK(1)EGDLVK	0.41515	2	119210	3705	BD021PIUb_Fr2_Slot2-32_1_6535	0.999926	0.011903	60.547	2	FQIK(1)EGDLVK	-0.080845	1	17265	2949	HD254PIUb_UbR_Slot2-52_1_13249	0.999999	0.000913089	92.732	2	FQIK(1)EGDLVK	-0.71809	1	9063.5	5098	HD254PIUb_UbR_Slot1-32_1_15039
F0NIS7	SiRe_1949	50	K	Transcriptional regulator, AbrB family	0.9997	0.00138018	62.969	2	IQLLK(1)EPWK	-0.82954	1	46045	7746	BD021PIUb_Fr3_Slot2-33_1_6537	0.999628	0.00778561	81.642	2	IQLLK(1)EPWK	-0.81735	1	6362.2	1609	HD254PIUb_UbR_Slot2-52_1_13249
F0NIS7	SiRe_1949	20	K	Transcriptional regulator, AbrB family											1	6.92411e-05	111.61	2	NYQVTIPAK(1)VR	-0.74738	1	86946	2567	HD254PIUb_UbR_Slot2-52_1_13249
F0NIS7	SiRe_1949	34	K	Transcriptional regulator, AbrB family	1	8.19125e-20	113.86	2	EGDLVK(1)VTYDESEGVVK	-3.8077	2	78555	2296	BD021PIUb_Fr1_Slot2-31_1_6533
*, If localization probability was less than 0.75, the site location was untertain due to lack of the critical fragment ion the site.

## Sheet: Table S2b
Table S2b. A List of Urm1 conjugation sites with unambiguous site localizations.
Accession	Protein	Position	Amino acid	Protein description	Localization probability*	P-value	Score	Charge	Modified sequence#	Mass error [ppm]	MS/MS Counts	Intensity
F0NFA1	SiRe_1541	35	K	Iron-sulfur cluster carrier protein	0.760955	0.00470648	43.613	3	VNQQVQAVDLK(0.761)VQMK(0.239)	-0.80845	1	4506.4
F0NFX2	SiRe_2619	93	K	Putative signal-transduction protein with CBS domains	0.777741	5.45674e-06	81.409	3	LITVKPNSPIGEIAEK(0.778)MVK(0.222)	-1.1723	1	14846
F0NGQ6	SiRe_1005	60	K	Aconitate hydratase 1	0.787024	0.00025532	65.408	2	ITEEDLENITK(0.787)WK(0.213)	-1.4891	1	8144.3
F0NF01	SiRe_1214	372	K	Thermosome	0.797177	0.00972922	46.447	2	MVFIEGAK(0.797)NLK(0.203)	0.33251	1	14256
F0NHX7	SiRe_1652	51	K	50S ribosomal protein L18Ae	0.802881	0.000147182	91.245	2	QAIEYIYSYFGSK(0.197)NK(0.803)	-0.16965	2	68618
F0NBV0	SiRe_1800	25	K	Phosphoglucosamine mutase	0.806495	1.80206e-05	93.772	2	GVTNTELQPEFALK(0.806)LGK(0.194)	-4.1173	1	3730.7
F0NHK0	SiRe_1297	47	K	30S ribosomal protein S17	0.810963	0.000481793	70.389	2	GITLEGVIVK(0.811)YK(0.189)	-4.3342	1	2123
F0NFB0	SiRe_1549	76	K	Uncharacterized protein	0.814745	0.000295578	72.365	2	IDPLTLTYK(0.815)HK(0.185)	0.96906	1	8096.2
F0NF35	SiRe_1248	107	K	Beta-lactamase domain protein	0.818829	0.000520753	94.791	2	FDDDLGEVLIK(0.819)AK(0.181)	-1.0396	1	3615.2
F0NBR0	SiRe_1758	107	K	Radical SAM domain protein	0.823017	0.000636265	81.099	2	FDYWEYEGK(0.823)GPK(0.177)	-0.81101	1	11948
F0NIR6	SiRe_1937	4	K	Uncharacterized protein	0.823596	0.035055	51.864	2	AK(0.238)K(0.824)VK(0.935)DK(0.004)MK(1)	-8.7894	1	47866
F0NDC4	SiRe_2530	31	K	Uncharacterized protein	0.827074	3.40879e-26	135.21	2	VVNEFVSYLNSDK(0.827)WK(0.173)	-0.57099	2	112640
F0NF01	SiRe_1214	312	K	Thermosome	0.833937	6.44002e-12	128.97	2	GIDDIAQHFLAK(0.834)K(0.166)	-1.0276	3	341890
F0NEZ9	SiRe_1212	94	K	Uncharacterized protein	0.83893	0.0303398	77.072	2	YQEIINK(0.161)K(0.839)	-0.18855	1	24380
F0NHH9	SiRe_1133	322	K	S-adenosyl-L-methionine-dependent tRNA 4-demethylwyosine synthase	0.839764	0.0817726	67.903	2	IVLLSK(0.16)LDK(0.84)	-0.096519	1	70113
F0NEY7	SiRe_1200	11	K	Uncharacterized protein	0.841866	0.00834363	93.467	2	VEDFVK(0.842)NWGGK(0.158)	0.32002	1	9710.9
F0NF01	SiRe_1214	375	K	Thermosome	0.844517	4.57707e-07	105.36	2	MVFIEGAK(0.155)NLK(0.845)	-0.033612	2	106890
F0NI81	SiRe_1379	43	K	Phosphoribosylformylglycinamidine synthase subunit PurL	0.853586	1.09373e-08	85.813	3	VIDAVWSEHCSYK(0.146)SSK(0.854)	0.29527	1	22300
F0NID8	SiRe_1661	629	K	Alanine--tRNA ligase	0.863046	6.06547e-05	69.224	3	VLGEHVWQAGAEK(0.863)TPEK(0.137)	-0.21798	2	26172
F0NDF7	SiRe_2563	144	K	Rubrerythrin	0.867121	5.9617e-18	174.8	2	FTAVLNQLK(0.133)GGK(0.867)	-0.40263	1	65562
F0NHJ4	SiRe_1291	130	K	50S ribosomal protein L2	0.873822	0.00105737	65.408	2	SAGSYAVVVGK(0.874)SGDK(0.126)	-1.5079	1	24326
F0NCC1	SiRe_2673	786	K	FAD linked oxidase domain protein	0.875813	0.000145626	73.891	2	IEGCSGAILEK(0.876)SLGK(0.124)	-1.8752	1	6250.8
F0NHQ7	SiRe_1354	100	K	Putative nickel-responsive regulator	0.876412	0.000638027	57.293	2	LCIEAIAVK(0.876)GEK(0.124)	2.3819	1	2594.9
F0NIS6	SiRe_1948	59	K	Transcriptional regulator, TrmB	0.880082	5.69244e-47	188.6	2	GTEELESDLK(0.88)LSK(0.12)	-0.51148	1	180280
F0NBS8	SiRe_1776	285	K	Elongation factor 1-alpha	0.881813	0.00339453	57.888	3	SIETHHTK(0.882)MDK(0.118)	-1.1527	1	5761.9
F0NDG9	SiRe_2575	243	K	FAD-dependent pyridine nucleotide-disulfide oxidoreductase	0.881815	0.0115351	69.276	2	VIESQEGEK(0.882)LK(0.118)	-2.1429	1	22054
F0NIJ3	SiRe_1716	135	K	Thermosome	0.886333	1.77622e-12	108.2	2	EIHPTIIVSGYK(0.886)K(0.114)	-1.0108	1	2449.4
F0NHY6	SiRe_1808	263	K	S-adenosylmethionine synthase	0.889655	0.0131606	76.572	2	IYVNTGDK(0.89)IDK(0.11)	-1.112	1	6919
F0NHJ8	SiRe_1295	13	K	50S ribosomal protein L29	0.890704	0.0326017	53.878	2	K(1)MEK(0.891)GELLK(0.109)	-2.3521	1	33974
F0NFU6	SiRe_2593	191	K	2-alkenal reductase	0.905231	3.52684e-05	107.08	2	LIDSFVK(0.905)NVMK(0.095)	-2.4231	1	22518
F0NDW7	SiRe_0593	389	K	ATPase (AAA+ superfamily)-like protein	0.907355	0.00421547	69.641	3	NPQIHDLLLK(0.907)DFK(0.093)	-0.48595	1	5983.7
F0NGH3	SiRe_0689	303	K	Glutamate dehydrogenase	0.920003	1.75498e-12	104.23	3	VTNEELLISDCNILVPAALENVINK(0.92)FNAPK(0.08)	0.077565	1	218820
F0NII2	SiRe_1705	88	K	DNA-directed RNA polymerase subunit L	0.927629	0.00096064	61.194	3	VMASHYIDEIK(0.928)GLSK(0.072)	-0.35889	1	5727.7
F0NBV0	SiRe_1800	395	K	Phosphoglucosamine mutase	0.929249	0.0173152	81.099	2	IYDEIIDK(0.929)YGK(0.071)	0.35616	1	13880
F0NHW7	SiRe_1642	19	K	UPF0033 domain-containing protein	0.929513	3.24551e-24	64.983	3	IIESNDICPVILTNVVK(0.93)EWVSLK(0.07)	-1.551	1	7124.3
F0NGH3	SiRe_0689	246	K	Glutamate dehydrogenase	0.930779	0.0261862	44.045	3	IVGISDSK(0.931)GGVINEK(0.069)	-1.5656	1	6229.1
F0NBS8	SiRe_1776	389	K	Elongation factor 1-alpha	0.930983	0.0405479	74.269	2	QGDVAIVK(0.931)FK(0.069)	-1.2796	1	32938
F0NIR6	SiRe_1937	6	K	Uncharacterized protein	0.934584	0.035055	51.864	2	AK(0.238)K(0.824)VK(0.935)DK(0.004)MK(1)	-8.7894	1	47866
F0NEY6	SiRe_1199	88	K	Phosphoenolpyruvate synthase	0.936097	2.56967e-18	195.36	3	ETLNSCETSEEASEK(0.936)IK(0.064)	0.45267	2	173630
F0NGT3	SiRe_1032	47	K	Probable glycine cleavage system H protein	0.936576	3.29523e-31	112.67	3	LEGSDTIVVGITDLAQTMAGK(0.937)IVK(0.063)	-2.4518	1	9630.3
F0ND80	SiRe_2327	397	K	AMP-dependent synthetase and ligase	0.937078	0.000272851	50.314	2	APWLTQEYYK(0.937)DPEK(0.063)	-4.42	1	2187.1
F0NHU1	SiRe_1616	193	K	Beta-lactamase domain protein	0.945285	0.000245234	72.922	2	IITEVMLK(0.945)DFLK(0.055)	4.6108	1	8151.2
F0NIJ3	SiRe_1716	77	K	Thermosome	0.951774	0.000176925	58.539	4	MLVDSLGDITITNDGATILDK(0.952)MDLQHPTGK(0.048)	-0.22541	2	264730
F0NDH2	SiRe_2578	13	K	Phenylacetate--CoA ligase	0.95577	0.00030322	99.589	2	LTYNEVDPK(0.956)ALTK(0.044)	-1.5439	1	10084
F0NF01	SiRe_1214	534	K	Thermosome	0.957575	7.6335e-18	150.44	2	IDDLIAAAPLK(0.958)SEK(0.042)	-1.116	3	2191300
F0NFU5	SiRe_2592	78	K	Peroxiredoxin (PRX) family, AhpE-like subfamily	0.959881	1.06389e-75	231.82	3	FNEVNAVVIGVSVDPPFSNK(0.96)AFK(0.04)	-4.0268	5	1611300
F0NCZ2	SiRe_2159	30	K	SirA family protein	0.964751	5.91091e-18	154.94	2	GEECPVPEMSASK(0.035)K(0.965)	-3.0002	1	409950
F0NFU5	SiRe_2592	112	K	Peroxiredoxin (PRX) family, AhpE-like subfamily	0.966169	9.47888e-05	73.891	3	AYGVAGELPILK(0.966)GYVLAK(0.034)	-5.5823	3	134040
F0NBH1	SiRe_1442	131	K	V-type proton ATPase subunit E	0.968751	0.00111985	44.045	3	ITVYCSPNDK(0.969)STVEK(0.031)	-0.89957	1	5417.9
F0NI15	SiRe_1837	13	K	Aspartate--tRNA(Asp/Asn) ligase	0.970127	0.002369	45.183	3	THLVSELNPK(0.97)LDGAEVK(0.03)	-4.8019	1	4055.9
F0NGU6	SiRe_1045	13	K	50S ribosomal protein L44e	0.97155	7.8254e-11	114.64	2	VISTYCPK(0.972)CK(0.028)	-1.2084	1	58247
F0NCD5	SiRe_2687	46	K	Putative transcriptional regulator	0.971776	0.000390096	51.829	3	LGLNYSTVK(0.972)YHLEILEK(0.028)	-1.3121	1	20141
F0NF01	SiRe_1214	279	K	Thermosome	0.972936	2.95328e-07	90.263	2	AFLDEESK(0.973)YLK(0.027)	0.11777	2	78269
F0NFQ1	SiRe_2388	227	K	Electron transfer flavoprotein alpha/beta-subunit	0.973697	0.000179728	91.939	2	IVIEESDINK(0.974)AVDK(0.026)	-0.92731	1	7710.8
F0NC11	SiRe_2009	36	K	Alcohol dehydrogenase GroES domain protein	0.97471	0.000451791	101.48	2	LQQGDVLVK(0.975)MK(0.025)	-1.8644	1	9201.8
F0NCB7	SiRe_2669	150	K	HAD-superfamily hydrolase, subfamily IA, variant 1	0.975724	2.61193e-07	70.598	3	YFDGIVASCDLNVMK(0.976)PHPK(0.024)	-2.5491	1	3126.3
F0NDX2	SiRe_0598	338	K	CRISPR-associated protein, Cmr2 family	0.977666	5.24426e-56	175.54	2	VQDDNCFISK(0.978)VK(0.022)	-4.1164	4	466810
F0NBS8	SiRe_1776	400	K	Elongation factor 1-alpha	0.979175	8.10147e-05	62.494	4	FK(0.001)PIK(0.02)PLCVEK(0.979)YNEFPPLGR	-0.6121	1	72349
F0NBH8	SiRe_1449	48	K	Protein-lysine N-methyltransferase	0.979408	0.0829221	65.933	2	IIITAAK(0.979)DFNVK(0.021)	-0.22728	1	26672
F0NC66	SiRe_2457	133	K	2-oxoacid oxidoreductase (ferredoxin)	0.979408	0.00752739	65.933	2	GQASPTLK(0.979)LGIK(0.021)	0.075634	1	3661.2
F0NBF6	SiRe_0208	231	K	Thioredoxin reductase	0.98092	0.0538743	83.775	2	QVVVENLK(0.981)TGEIK(0.019)	0.032386	1	6060
F0NBA3	SiRe_0155	552	K	Succinate dehydrogenase or fumarate reductase,flavoprotein subunit	0.982903	0.000287449	92.445	2	GNTVEVTFK(0.983)PVK(0.017)	0.29734	1	5651.9
F0NBS8	SiRe_1776	428	K	Elongation factor 1-alpha	0.98585	0.000347553	121.96	2	TVGVGIIVDVK(0.986)PAK(0.014)	2.1344	2	42676
F0NHI6	SiRe_1140	16	K	DUF5622 domain-containing protein	0.985938	2.72497e-11	106.35	2	YVYVDLNNGK(0.986)YIK(0.014)	-1.953	1	2932.9
F0NIJ3	SiRe_1716	373	K	Thermosome	0.986653	1.20414e-12	139.02	2	MVFVEGAK(0.987)NPK(0.013)	-3.0192	3	158960
F0NF53	SiRe_1266	57	K	OBG-type G domain-containing protein	0.987748	0.000667368	81.335	2	CVHTEFNVK(0.988)CNPK(0.012)	-2.6	1	13430
F0NDM6	SiRe_0264	19	K	DNA-binding protein	0.988204	8.77809e-10	111.98	2	LEIIQAILEACK(0.988)SGSPK(0.012)	0.89379	1	107410
F0NEU6	SiRe_1159	466	K	FeS assembly protein SufB	0.989476	2.31113e-47	200.76	2	ELPFEYATMLNK(0.989)VIK(0.011)	-0.5343	9	1601300
F0NHG7	SiRe_1121	39	K	Uncharacterized protein	0.989486	0.016274	51.864	2	SCAYK(0.989)FLK(0.011)	0.086624	1	11765
F0NIS6	SiRe_1948	104	K	Transcriptional regulator, TrmB	0.991084	0.0102236	113.14	2	DYTELK(0.991)GK(0.009)	-0.58364	2	167120
F0NDX7	SiRe_0603	151	K	CRISPR-associated protein Cmrx	0.991364	2.38311e-12	154.28	2	IYNITQK(0.991)EK(0.009)	1.5243	2	30750
F0NBB0	SiRe_0162	30	K	Uncharacterized protein	0.991874	1.88797e-10	81.908	2	SEENENYIVK(0.992)VAEDK(0.008)	-1.0355	1	70273
F0NF68	SiRe_1281	485	K	Elongation factor 2	0.991878	3.27311e-12	139.78	2	SQVFEGK(0.992)SPNK(0.008)	-2.5644	1	92538
F0NFU5	SiRe_2592	141	K	Peroxiredoxin (PRX) family, AhpE-like subfamily	0.992124	0.0551565	55.782	2	WVSEDPTK(0.992)EPNYDEIK(0.008)	-3.2122	1	122530
F0NIJ3	SiRe_1716	229	K	Thermosome	0.992213	2.00842e-19	100.23	4	HGGSINDTQLVYGIVVDK(0.992)EVVHPGMQK(0.008)	0.97936	2	84942
F0NF41	SiRe_1254	34	K	Adenosylhomocysteinase	0.992228	0.0581718	67.507	2	DLSLASEGK(0.992)K(0.008)	-1.3243	1	9487.7
F0NCE3	SiRe_2695	104	K	Isocitrate dehydrogenase (NADP(+))	0.993153	0.00509777	76.85	2	GPLETPIGK(0.993)GWK(0.007)	-0.92976	1	2383
F0NBV7	SiRe_1807	4	K	Like-Sm ribonucleoprotein core	0.993291	0.0226177	47.561	2	MQAK(0.993)VENPLK(0.007)	-1.0233	2	70497
F0NC39	SiRe_2430	311	K	Alcohol dehydrogenase GroES domain protein	0.993694	0.0505878	67.464	2	LEEGK(0.994)QALK(0.006)	-2.3481	1	13326
F0NCG7	SiRe_2056	478	K	Serine/threonine protein kinase	0.993839	1.19269e-13	48.801	4	IAEALETIHSEGYVHCDIK(0.994)PQNILFNEK(0.006)	-0.83663	1	13891
F0NI32	SiRe_1854	86	K	[LysW]-aminoadipate/[LysW]-glutamate kinase	0.993854	0.0007433	72.922	2	TITSK(0.994)LCSLGK(0.006)	0.19687	1	25565
F0NFD9	SiRe_1579	95	K	30S ribosomal protein S25e	0.994084	1.42477e-25	119.43	2	ELENQNVVK(0.994)LYSK(0.006)	-4.834	1	9271
F0NC66	SiRe_2457	173	K	2-oxoacid oxidoreductase (ferredoxin)	0.995052	0.0356042	83.623	2	GYAYDVK(0.995)HLK(0.005)	-3.1407	1	29860
F0NG01	SiRe_2648 SiRe_0668	61	K	DNA-binding 7 kDa protein	0.995159	3.00105e-10	154.35	2	ELLQMLEK(0.995)QK(0.005)	-0.10013	1	87615
F0NG01	SiRe_2648 SiRe_0668	19	K	DNA-binding 7 kDa protein	0.995273	0.0326708	101.41	2	EVDTSK(0.995)IK(0.005)	-1.7086	1	301870
F0NFJ9	SiRe_0055	210	K	BPS2 like protein	0.99552	0.0492442	69.915	2	INEIVNK(0.996)IK(0.004)	1.6444	1	7494.9
F0NF66	SiRe_1279	15	K	Prefoldin subunit beta	0.995774	0.000106901	84.999	3	LPPEVQAQLAK(0.996)FQQLK(0.004)	-0.58022	2	91697
F0NEW9	SiRe_1182	37	K	Uncharacterized protein	0.99599	2.19657e-11	145.75	2	LVIGTDIIYK(0.996)CPK(0.004)	-1.1233	2	65045
F0NBH3	SiRe_1444	62	K	V-type ATP synthase subunit I	0.996465	4.79941e-07	117.21	2	LITAVQDHVSK(0.996)LK(0.004)	-3.5663	1	12620
F0NF01	SiRe_1214	255	K	Thermosome	0.996565	1.96377e-22	139.7	2	IAVLDAALEVEK(0.997)PEISAK(0.003)	-3.2133	6	583030
F0NIQ7	SiRe_1926	156	K	30S ribosomal protein S2	0.996974	0.0486336	75.474	2	TDTQAIK(0.997)EAAK(0.003)	-1.3531	1	5767.3
F0NES3	SiRe_0989	25	K	CoA-binding domain protein	0.997314	2.36455e-07	97.594	2	NVATVGFSK(0.997)DPSK(0.003)	-0.89151	1	29041
F0NGT3	SiRe_1032	142	K	Probable glycine cleavage system H protein	0.997431	0.000440434	111.61	2	ELIASEK(0.997)LTCK(0.003)	-0.65317	1	33498
F0NFU5	SiRe_2592	149	K	Peroxiredoxin (PRX) family, AhpE-like subfamily	0.99756	0.0240584	65.408	2	EPNYDEIK(0.998)DVISK(0.002)	-2.2418	2	34603
F0NGM4	SiRe_0741	195	K	Malate synthase	0.997675	0.00987128	83.358	2	APNPYYEK(0.998)GK(0.002)	-1.5455	1	16070
F0NDI4	SiRe_0222	6	K	(2Fe-2S)-binding domain protein	0.998126	0.0541717	81.32	2	VFEK(0.998)DQK(0.002)	0.16362	1	21622
F0NG16	SiRe_0067	70	K	Peroxiredoxin family, PRX	0.998333	6.99012e-06	114.5	2	LNAEVIGVSVDK(0.998)IDTQK(0.002)	-4.9641	1	16896
F0NBJ1	SiRe_1462	82	K	UPF0219 protein SiRe_1462	0.99838	0.000308117	97.175	2	LVLFGSESK(0.998)VYAVK(0.002)	-3.7618	1	10697
F0NI85	SiRe_1383	93	K	Methionyl-tRNA synthetase, beta subunit	0.998532	6.20122e-23	159.83	2	GFESQGMLLAAGCK(0.999)EDEAK(0.001)	-6.6394	5	650970
F0NGH3	SiRe_0689	201	K	Glutamate dehydrogenase	0.998547	1.46583e-64	224.75	2	LYSTGLGVATIAK(0.999)EAANK(0.001)	-4.7771	2	293430
F0NIJ3	SiRe_1716	273	K	Thermosome	0.998844	2.15528e-06	54.912	3	INDPTQMHK(0.999)FLEEEENILK(0.001)	1.2132	2	187330
F0NGR7	SiRe_1016	54	K	Transcriptional regulator, MarR family	0.998936	2.24063e-07	75.312	3	ALEQIGLSYFEFK(0.999)VMCALEEEGK(0.001)	-2.6929	2	119570
F0NCS1	SiRe_2243	345	K	Glucose 1-dehydrogenase	0.99901	2.03545e-05	86.243	2	TVSINDEK(0.999)ELLK(0.001)	-0.78936	1	15800
F0NBI4	SiRe_1455	247	K	Phosphoglycerate kinase	0.999042	9.48004e-15	150.93	3	ILTGGLVAELFSVAK(0.999)GINLNPK(0.001)	-1.2309	1	12098
F0NIC3	SiRe_1421	9	K	S-adenosylmethionine decarboxylase proenzyme	0.999098	1.36717e-05	111.61	2	GVELAFPK(0.999)VVGK(0.001)	-2.3028	2	473140
F0NHG2	SiRe_1116	31	K	Translation initiation factor 5A	0.999257	0.0133356	82.716	2	VVEVTK(0.999)AK(0.001)	-3.1329	1	15946
F0NFB9	SiRe_1559	7	K	Glycine--tRNA ligase	0.999259	0.00326766	58.889	2	SEVIDK(0.999)VLDLAK(0.001)	-3.5153	1	5436
F0NBI6	SiRe_1457	78	K	UspA domain protein	0.999305	0.0373281	64.547	2	IVK(0.999)INIK(0.001)	-2.0205	1	4694.6
F0NHX2	SiRe_1647	109	K	30S ribosomal protein S19e	0.999311	3.65398e-07	124.06	2	LIFQQLEK(0.999)AGLVQK(0.001)	-0.011303	1	14776
F0NHV8	SiRe_1633	93	K	Glutamine synthetase	0.999365	0.000448523	58.426	2	VLCK(0.999)VFWGGGK(0.001)	0.30648	1	7100
F0NDN9	SiRe_0277	256	K	Succinate--CoA ligase (ADP-forming)	0.999447	0.0747242	43.272	2	EHVK(0.999)ESVLK(0.001)	0.27764	1	13858
F0NF07	SiRe_1220	54	K	UPF0148 protein SiRe_1220	0.999492	0.000448413	81.099	2	VYIVK(0.999)SDDEEK(0.001)	-0.8578	1	15380
F0NG16	SiRe_0067	80	K	Peroxiredoxin family, PRX	0.9995	0.0524033	60.709	2	FAEK(0.999)YGAK(0.001)	0.37755	1	2713
F0NDG9	SiRe_2575	83	K	FAD-dependent pyridine nucleotide-disulfide oxidoreductase	0.999503	0.0634369	69.276	2	FLHGEK(1)GTISK	-0.23273	1	15997
F0NC21	SiRe_2019	164	K	UTP--glucose-1-phosphate uridylyltransferase	0.999574	0.00767706	46.358	3	LYK(1)VIDAEEKPLHPK	1.0401	1	5545
F0NIR6	SiRe_1937	10	K	Uncharacterized protein	0.999586	0.035055	51.864	2	AK(0.238)K(0.824)VK(0.935)DK(0.004)MK(1)	-8.7894	1	47866
F0NF01	SiRe_1214	66	K	Thermosome	0.999596	2.49919e-08	84.551	3	MLIDSFGDVTITNDGATIVK(1)DMEIQHPAAK	0.99618	2	100770
F0NHF7	SiRe_1111	42	K	Chromatin protein Cren7	0.999616	0.0160946	56.202	2	IGLFK(1)DPETGK	-1.0977	1	11347
F0NIS7	SiRe_1949	50	K	Transcriptional regulator, AbrB family	0.999628	0.00778561	81.642	2	IQLLK(1)EPWK	-0.81735	1	6362.2
F0NCX6	SiRe_2142	169	K	Metal-dependent carboxypeptidase	0.999634	0.0676004	60.589	2	ILNK(1)IDDK	-0.88744	1	11360
F0NET8	SiRe_1151	19	K	30S ribosomal protein S30e	0.999635	0.0505878	49.96	2	SQTPK(1)IQPK	-0.61929	1	5549
F0NF01	SiRe_1214	222	K	Thermosome	0.999636	1.3688e-13	126.32	2	GGSIEDSVLVK(1)GLVLDK	-3.8414	1	74317
F0NFX2	SiRe_2619	17	K	Putative signal-transduction protein with CBS domains	0.999683	0.0177109	85.821	2	SPVVVK(1)VGTK	-1.47	1	40375
F0NEI9	SiRe_0668	13	K	DNA-binding 7 kDa protein	0.999707	0.0138911	62.271	2	GEEK(1)QVDTSK	1.3484	1	6065.1
F0NBA9	SiRe_0161	90	K	Nucleic acid binding OB-fold tRNA/helicase-type	0.999737	5.72767e-14	183.57	2	GQVQLNAGSK(1)TK	-0.30223	1	11547
F0NIC1	SiRe_1419	110	K	PP-loop domain protein	0.999753	4.29235e-07	112.93	2	DLGIELIK(1)SGFK	0.30245	2	27441
F0NHV6	SiRe_1631	90	K	Thioredoxin	0.999778	4.58117e-12	133.49	2	LNVDENQK(1)IADK	-2.2456	1	198010
F0NDG0	SiRe_2566	538	K	Aldehyde oxidase and xanthine dehydrogenase molybdopterin binding protein	0.999793	0.0447397	55.235	2	VAEK(1)ILDK	0.18702	1	9417.8
F0NCG4	SiRe_2053	57	K	Uncharacterized protein	0.999807	0.000558156	57.042	2	EAYHDAYK(1)NENVAVEK	-4.6632	2	40953
F0NBS8	SiRe_1776	391	K	Elongation factor 1-alpha	0.999819	0.00898277	62.271	2	FK(1)PIKPLCVEK	-0.48399	1	20805
F0NGH3	SiRe_0689	253	K	Glutamate dehydrogenase	0.999828	0.000578947	70.195	2	GGVINEK(1)GIDVGK	-0.29895	2	29580
F0NG01	SiRe_2648 SiRe_0668	49	K	DNA-binding 7 kDa protein	0.99985	1.7618e-05	117.3	2	GAVSEK(1)DAPK	1.0507	1	37823
F0NG16	SiRe_0067	93	K	Peroxiredoxin family, PRX	0.999852	1.10816e-07	97.175	2	FPIVADAQK(1)TISK	0.54362	1	16719
F0NIP5	SiRe_1914	253	K	DNA primase DnaG	0.999858	5.30833e-07	106.35	2	EVEELTGK(1)EIAK	-2.9819	1	26775
F0NBS8	SiRe_1776	394	K	Elongation factor 1-alpha	0.999863	0.000296508	85.622	3	FKPIK(1)PLCVEK	-0.19769	2	103020
F0NHH1	SiRe_1125	64	K	DNA/RNA-binding protein Alba	0.999871	0.0110837	76.605	2	FLPDK(1)IEIK	-0.16459	1	750280
F0NHJ4	SiRe_1291	138	K	50S ribosomal protein L2	0.999873	0.0787683	65.404	2	VLIK(1)LPSDK	-1.3848	1	27846
F0NIJ3	SiRe_1716	365	K	Thermosome	0.999883	0.0636429	50.116	2	VGEDK(1)MVFVEGAK	1.246	1	45820
F0NFU5	SiRe_2592	133	K	Peroxiredoxin (PRX) family, AhpE-like subfamily	0.999886	0.000115526	46.206	3	YK(1)WVSEDPTKEPNYDEIK	-0.80706	1	51138
F0NIS6	SiRe_1948	124	K	Transcriptional regulator, TrmB	0.999889	0.00360672	99.174	2	MAQLVEK(1)EFKPL	0.52971	2	26416
F0NG01	SiRe_2648	13	K	DNA-binding 7 kDa protein	0.999904	1.77275e-05	78.157	2	YKGEEK(1)EVDTSK	-0.3859	1	11411
F0NDV5	SiRe_0581	193	K	AAA ATPase-like protein	0.999905	0.0569673	40.203	1	LSK(1)EALK	-2.7389	1	313330
F0NHY4	SiRe_1659	156	K	50S ribosomal protein L10	0.999909	0.0166592	59.645	2	VQDGK(1)VHVVK	0.12948	1	5333.7
F0NIH7	SiRe_1700	354	K	Uncharacterized protein	0.999912	0.0828192	41.796	2	KEGLIK(1)IDDRIK(1)	-12.143	1	15070
F0ND78	SiRe_2325	202	K	Alcohol dehydrogenase GroES domain protein	0.999913	0.0442148	40.83	2	SEK(1)FDTIFELVGSK	-1.9243	1	15254
F0NIN6	SiRe_1905	3	K	50S ribosomal protein L7Ae	0.999913	0.0504844	47.349	2	SK(1)ASYVK	-2.6034	1	33659
F0NBF5	SiRe_0207	122	K	Dihydropteroate synthase-related protein	0.999918	0.0166841	47.561	2	IIGKMDNIEDK(1)	14.99	1	376300
F0NBA9	SiRe_0161	70	K	Nucleic acid binding OB-fold tRNA/helicase-type	0.999921	0.0236205	62.398	2	EGQVVK(1)IENAWTTAFK	-2.2011	1	9840.5
F0NBM1	SiRe_1494	28	K	Transcriptional regulator, AbrB family	0.999924	0.0207579	51.872	2	FPVK(1)EGDLVK	-2.1838	1	91944
F0NBR7	SiRe_1765	111	K	Nucleoside diphosphate kinase	0.999926	5.5143e-09	74.778	3	GDYALSK(1)SENVIHASDSIEK	-1.4274	1	38600
F0NIH7	SiRe_1700	348	K	Uncharacterized protein	0.999928	0.0828192	41.796	2	KEGLIK(1)IDDRIK(1)	-12.143	1	15070
F0NHF7	SiRe_1111	16	K	Chromatin protein Cren7	0.99993	0.0784832	47.915	2	TPAGK(1)EAELVPEK	-3.9035	1	41460
F0NIJ3	SiRe_1716	283	K	Thermosome	0.999935	1.28207e-44	187.85	2	FLEEEENILK(1)EK	-1.3021	1	249100
F0NHG5	SiRe_1119	223	K	Probable deoxyhypusine synthase	0.999936	0.00481488	63.212	2	LIK(1)DLVFSCK	-0.61322	1	21762
F0NFU5	SiRe_2592	58	K	Peroxiredoxin (PRX) family, AhpE-like subfamily	0.999937	4.07613e-05	43.727	3	DSMAK(1)FNEVNAVVIGVSVDPPFSNK	2.6676	1	27544
F0NCS3	SiRe_2245	495	K	Thermosome	0.999945	0.0568928	49.325	2	VK(1)EQVLK	0.32426	1	19783
F0NFK9	SiRe_0065	5	K	Ferritin-like diiron domain-containing protein	0.999948	0.0170481	45.939	2	ALGK(1)ETEMGLK	-2.3812	1	5449.2
F0NF01	SiRe_1214	76	K	Thermosome	0.999949	1.08734e-13	98.895	2	DMEIQHPAAK(1)LLVEAAK	-2.7998	4	230960
F0NHJ1	SiRe_1288	210	K	50S ribosomal protein L3	0.999949	0.0362015	44.16	2	DVFK(1)EGQLIDVVGVTK	0.56748	1	8978.6
F0NGR7	SiRe_1016	73	K	Transcriptional regulator, MarR family	0.999955	0.0134782	76.85	2	IAEK(1)YMLTK	-2.7214	1	64528
F0NIJ3	SiRe_1716	56	K	Thermosome	0.999957	2.28454e-05	43.767	3	GMDK(1)MLVDSLGDITITNDGATILDK	3.0618	2	200390
F0NF58	SiRe_1271	204	K	Proteasome subunit alpha	0.999963	8.04406e-12	127.94	2	ALSATLK(1)PNEK	-1.6672	2	40819
F0NEZ0	SiRe_1203	286	K	Threonine synthase	0.999964	0.0824662	62.88	2	IGK(1)PVNWQK	-0.20793	1	26726
F0NDI5	SiRe_0223	63	K	Molybdopterin dehydrogenase FAD-binding protein	0.999968	0.0189994	76.85	2	YIK(1)TEGNVVK	-2.0236	1	29593
F0NID7	SiRe_1435	34	K	Ribosomal protein S26e	0.999968	0.000278919	71.896	2	VPEDK(1)AVCVTK	-3.6209	1	105400
F0NGQ1	SiRe_1000	114	K	Transcriptional regulator, TrmB	0.999969	0.015688	81.335	2	LAGTVK(1)DALQK	-2.4671	1	7738.1
F0NG91	SiRe_0372	309	K	FAD linked oxidase domain protein	0.99997	1.8354e-19	138	2	SQAAIAVK(1)AESNK	-2.8691	1	63973
F0NIF8	SiRe_1681	9	K	Superoxide dismutase	0.999971	0.0543065	47.334	2	K(1)YELPPLPYK	-0.9307	1	22873
F0NFB9	SiRe_1559	361	K	Glycine--tRNA ligase	0.999971	0.0451465	60.892	2	K(1)K(1)NVIVNNTK	-4.4783	1	130610
F0NFB9	SiRe_1559	360	K	Glycine--tRNA ligase	0.999971	0.0451465	60.892	2	K(1)K(1)NVIVNNTK	-4.4783	1	130610
F0NBS8	SiRe_1776	260	K	Elongation factor 1-alpha	0.999972	1.46286e-11	119.94	2	VESGVLK(1)VGDK	-0.17684	1	327560
F0NBW7	SiRe_1965	37	K	Nitrilase/cyanide hydratase and apolipoprotein N-acyltransferase	0.999973	0.0103764	58.338	2	WTK(1)NIDDVPLVEFQK	-2.8409	1	24188
F0NBC3	SiRe_0175	110	K	Translation initiation factor 2 subunit beta	0.999975	6.98606e-09	104.49	2	AYVECSTCK(1)SLDTILK	-4.3432	1	9786.6
F0NF01	SiRe_1214	523	K	Thermosome	0.999977	5.30053e-11	84.266	3	SATEAATAILK(1)IDDLIAAAPLK	-6.5287	1	4879.6
F0NFY3	SiRe_2630	21	K	Zinc-containing ferredoxin	0.999978	1.13759e-11	66.553	3	TNFPVSGEHSGHK(1)IYGTVEPPAK	-1.354	1	278070
F0NBG4	SiRe_0216	92	K	Heat shock protein Hsp20	0.999979	1.77536e-26	128.57	2	EPLADVIEK(1)GDEIK	0.63124	1	34078
F0NB99	SiRe_0151	72	K	Geranylgeranyl reductase	0.999981	0.0336852	97.277	2	ELEEK(1)VEGIK	-1.7399	1	10989
F0NCZ1	SiRe_2158	90	K	DsrE family protein	0.999981	0.00390208	61.067	2	LIEEAK(1)IGCFPDFYAK	-4.5931	1	9424.9
F0NDL4	SiRe_0252	31	K	Carboxyl transferase	0.999981	0.0607693	74.849	2	GGGEEK(1)INFQHGK	-8.3334	1	6326.5
F0NEU9	SiRe_1162	79	K	Uncharacterized protein	0.999981	1.18879e-11	138	2	VENNNSLK(1)ISCK	-2.4069	1	8771.7
F0NCE3	SiRe_2695	176	K	Isocitrate dehydrogenase (NADP(+))	0.999983	0.0228799	48.363	2	K(1)ELGVEVEDDTGIGIK	-1.7829	1	13495
F0NGM4	SiRe_0741	187	K	Malate synthase	0.999983	0.00515662	65.173	2	LFLSGK(1)APNPYYEK	-3.1007	1	12250
F0NIQ5	SiRe_1924	92	K	30S ribosomal protein S9	0.999984	0.0125969	58.476	3	ALVK(1)FTGSDELKK	-0.44019	1	3028.5
F0NF23	SiRe_1236	133	K	PEBP family protein	0.999985	0.00597109	67.548	2	SLIK(1)GHEIDK	-1.151	1	11641
F0NC66	SiRe_2457	215	K	2-oxoacid oxidoreductase (ferredoxin)	0.999987	0.0411847	49.487	2	VYK(1)LDDDPGWDPVVK	-1.0806	1	11192
F0NF68	SiRe_1281	5	K	Elongation factor 2	0.999987	0.0786208	50.116	2	YK(1)TVEQVLSLMK	0.19588	1	6165
F0NBA9	SiRe_0161	64	K	Nucleic acid binding OB-fold tRNA/helicase-type	0.999989	0.0157671	86.243	2	HAGSIK(1)EGQVVK	-2.7853	1	16519
F0NF90	SiRe_1530	46	K	Uncharacterized protein	0.999989	0.00814765	50.641	2	SK(1)LIDAIYDEVYK	0.79443	1	22849
F0NGQ6	SiRe_1005	721	K	Aconitate hydratase 1	0.999989	0.0167123	50.09	2	K(1)EGVPLVIVAGK	2.0207	1	15942
F0NIS6	SiRe_1948	112	K	Transcriptional regulator, TrmB	0.99999	6.0471e-05	99.34	2	MLSDIK(1)DCADK	-0.31031	2	56095
F0NES5	SiRe_0991	25	K	UPF0033 domain-containing protein	0.99999	0.0349058	64.064	2	LMK(1)IENGELK	-1.3651	1	21501
F0NBF6	SiRe_0208	223	K	Thioredoxin reductase	0.999992	0.0808676	54.584	2	VVK(1)QVVVENLK	-0.22879	1	5749.5
F0NBS8	SiRe_1776	4	K	Elongation factor 1-alpha	0.999992	3.63589e-05	51.577	3	SQK(1)PHLNLIVIGHIDHGK	-2.2178	1	13024
F0NEU6	SiRe_1159	125	K	FeS assembly protein SufB	0.999992	5.7447e-07	67.548	3	K(1)FLGGLVAVLESEPIYSNVK	-0.1945	2	24557
F0NF01	SiRe_1214	364	K	Thermosome	0.999992	0.000353754	69.641	2	VGNDK(1)MVFIEGAK	-1.5138	1	16973
F0NIS6	SiRe_1948	106	K	Transcriptional regulator, TrmB	0.999993	0.0140506	60.892	2	GK(1)MLSDIK	-1.0931	1	34863
F0NDA8	SiRe_2513	74	K	Uncharacterized protein	0.999993	0.0548141	51.829	3	NKGEEACFTVETSQPK(1)R	-2.1366	1	7027.5
F0ND83	SiRe_2330	253	K	3-hydroxybutyryl-CoA dehydrogenase	0.999993	0.0133884	58.286	2	GFK(1)AYPCK	-0.048909	1	6709.5
F0NC18	SiRe_2016	213	K	Fructose-bisphosphate aldolase	0.999994	0.000633359	80.623	2	GGPK(1)TNTNEEFLK	-2.7115	1	5624.6
F0NFX1	SiRe_2618	6	K	Citrate synthase	0.999994	4.18008e-08	91.245	2	SVVSK(1)GLENVIIK	-4.5389	2	123520
F0NFX2	SiRe_2619	82	K	Putative signal-transduction protein with CBS domains	0.999994	2.12388e-08	75.012	2	LITVK(1)PNSPIGEIAEK	-1.1987	2	61022
F0NIC1	SiRe_1419	250	K	PP-loop domain protein	0.999994	0.00128577	108.3	2	ELLYK(1)LEEK	-1.9968	2	180200
F0NIP6	SiRe_1915	266	K	Tyrosine--tRNA ligase	0.999994	1.5988e-14	81.908	3	IMGAYCPK(1)GVAENNPILQILK	-2.6231	2	28123
F0NBS8	SiRe_1776	264	K	Elongation factor 1-alpha	0.999995	0.000802996	64.906	2	VGDK(1)IVFMPAGK	-1.8577	2	43818
F0NHY3	SiRe_1658	93	K	50S ribosomal protein L1	0.999995	0.0366656	72.042	2	EELQK(1)LQGNK	2.0058	1	7995.2
F0NCS3	SiRe_2245	250	K	Thermosome	0.999996	0.0156214	67.887	2	TEISMK(1)LGISDPTQIK	-3.8835	1	5754.2
F0NHF7	SiRe_1111	24	K	Chromatin protein Cren7	0.999996	1.04327e-07	121.71	2	EAELVPEK(1)VWALAPK	-0.27145	2	2442900
F0NHJ8	SiRe_1295	10	K	50S ribosomal protein L29	0.999996	0.0326017	53.878	2	K(1)MEK(0.891)GELLK(0.109)	-2.3521	1	33974
F0NHL1	SiRe_1308	55	K	30S ribosomal protein S5	0.999996	0.0650601	56.202	2	LK(1)YEVVDIK	0.9174	1	14110
F0NI84	SiRe_1382	12	K	Phosphoribosylaminoimidazole-succinocarboxamide synthase	0.999996	0.000110323	62.398	3	TK(1)IVYDFDKDHVLLR	-1.758	1	26654
F0NBR7	SiRe_1765	49	K	Nucleoside diphosphate kinase	0.999997	0.0785123	67.548	2	DIAEK(1)LYDEHK	-4.2982	1	35804
F0NF01	SiRe_1214	300	K	Thermosome	0.999997	1.51565e-24	118.91	3	LASIGANVVICQK(1)GIDDIAQHFLAK	2.8921	6	171310
F0NF51	SiRe_1264	191	K	30S ribosomal protein S3Ae	0.999997	0.0537564	61.48	2	VLK(1)VPENLGK	0.50087	1	3927.1
F0NHG9	SiRe_1123	45	K	DNA/RNA-binding protein Alba	0.999997	0.0703363	62.705	2	EISK(1)AVDVYNSLK	-1.9406	1	5490.5
F0NIH9	SiRe_1702	148	K	50S ribosomal protein L10e	0.999997	4.95899e-12	125.17	2	EHLDFAK(1)EALK	-1.3879	1	5563.2
F0NES5	SiRe_0991	39	K	UPF0033 domain-containing protein	0.999997	0.0211329	66.087	2	YKDPK(1)CR	-0.32867	1	14017
F0NC91	SiRe_2483	300	K	Alcohol dehydrogenase GroES domain protein	0.999998	0.0165452	57.888	2	K(1)CVIEQPNIK	-3.0177	1	28643
F0ND77	SiRe_2324	256	K	Xanthine dehydrogenase accessory factor	0.999998	1.19035e-05	83.358	2	IEDK(1)CMFVPK	0.44772	3	71627
F0NES4	SiRe_0990	17	K	Transcriptional regulator	0.999998	0.000101208	65.408	2	CCYK(1)ISDTDVECLFK	-3.8405	1	8652.7
F0NEY6	SiRe_1199	576	K	Phosphoenolpyruvate synthase	0.999998	0.0312818	81.335	2	FSDFK(1)TNEYK	-2.0447	1	11032
F0NEY7	SiRe_1200	70	K	Uncharacterized protein	0.999998	9.19472e-07	91.245	2	TLFEK(1)VVESQMSK	0.5131	1	15059
F0NGH3	SiRe_0689	259	K	Glutamate dehydrogenase	0.999998	0.016189	84.309	2	GIDVGK(1)AMEIK	-2.3014	2	89836
F0NHJ7	SiRe_1294	51	K	30S ribosomal protein S3	0.999998	0.00203685	108.93	2	NIK(1)QLAQIFEK	-0.72589	1	37234
F0NHL0	SiRe_1307	122	K	50S ribosomal protein L18	0.999998	0.00552429	93.162	2	VFYAIK(1)GAIDAGLK	2.0628	2	19855
F0NHV8	SiRe_1633	140	K	Glutamine synthetase	0.999998	0.0281057	58.338	2	VK(1)LDVSTPQSGTGYK	-3.0197	1	5912.5
F0NIF8	SiRe_1681	207	K	Superoxide dismutase	0.999998	0.0336541	97.033	2	LQK(1)YLTK	-1.1438	1	52889
F0NIJ0	SiRe_1713	32	K	Uncharacterized protein	0.999998	9.53679e-18	138	2	ELFNVLLK(1)IDGEK	0.4725	6	590540
F0NIS7	SiRe_1949	28	K	Transcriptional regulator, AbrB family	0.999999	0.000913089	92.732	2	FQIK(1)EGDLVK	-0.71809	1	9063.5
F0NBI7	SiRe_1458	303	K	Serine hydroxymethyltransferase	0.999999	0.00630284	68.108	2	GFK(1)VIGENLGYTK	0.73685	1	9584.1
F0NBR0	SiRe_1758	110	K	Radical SAM domain protein	0.999999	0.0486127	68.49	2	GPK(1)VPYVDLK	0.36052	1	11023
F0NBS8	SiRe_1776	417	K	Elongation factor 1-alpha	0.999999	0.0106025	62.711	2	DMGK(1)TVGVGIIVDVK	-1.1066	1	13597
F0NCS1	SiRe_2243	49	K	Glucose 1-dehydrogenase	0.999999	0.00043496	91.939	2	EIVNGK(1)LTLSTLPK	-1.3396	1	10378
F0NDX4	SiRe_0600	343	K	CRISPR-associated RAMP protein, Cmr1 family	0.999999	1.85588e-13	88.42	2	VLANIYK(1)AVSSEGCCIK	-1.7724	1	19661
F0NE12	SiRe_0875	402	K	Sulfatase-like protein	0.999999	0.0200575	76.563	2	ISYTDK(1)HLIYDLDK	-3.0933	1	3671.3
F0NEF5	SiRe_0634	4	K	UspA domain protein	0.999999	0.00116	62.454	2	VFK(1)NIVIAYDGSENAK	-3.0924	1	11245
F0NEU6	SiRe_1159	249	K	FeS assembly protein SufB	0.999999	0.00167012	61.067	2	K(1)YSFHDGMVELYAK	-3.5039	2	29485
F0NEZ9	SiRe_1212	58	K	Uncharacterized protein	0.999999	0.0486336	67.548	2	NTK(1)CFLTLGDK	-0.55402	1	19763
F0NFE2	SiRe_1582	539	K	AAA family ATPase, CDC48 subfamily	0.999999	6.20469e-12	115.35	2	GPEILSK(1)WVGESEK	-1.1129	2	74824
F0NHY5	SiRe_1660	46	K	50S ribosomal protein L12	0.999999	1.46706e-13	97.084	2	AVVAALK(1)EVNIDEVLK	-1.651	1	50324
F0NIH9	SiRe_1702	20	K	50S ribosomal protein L10e	0.999999	0.0255475	64.064	2	K(1)EYIPGIPQPK	-1.9675	1	20881
F0NIJ3	SiRe_1716	314	K	Thermosome	1	0.00112565	61.494	2	K(1)GILAVR	-0.89726	2	73152
F0NIN6	SiRe_1905	74	K	50S ribosomal protein L7Ae	1	0.00425897	67.881	2	K(1)IPYVYVSSK	-0.018483	1	42093
F0NF01	SiRe_1214	313	K	Thermosome	1	9.65685e-05	61.494	2	K(1)GILAVR	-0.89726	2	79595
F0NHH1	SiRe_1125	68	K	DNA/RNA-binding protein Alba	1	0.000486793	87.251	2	IEIK(1)EIR	-0.14252	2	55003
F0NGH3	SiRe_0689	129	K	Glutamate dehydrogenase	1	0.00207015	81.32	2	K(1)FIQAIYK	-0.54609	1	29856
F0NES3	SiRe_0989	138	K	CoA-binding domain protein	1	3.63709e-07	83.214	2	K(1)IYNVNNPPPVSSLK	-0.92247	1	31890
F0NFX2	SiRe_2619	21	K	Putative signal-transduction protein with CBS domains	1	0.000620043	116.13	2	VGTK(1)AIEACK	-1.2378	1	9891.7
F0NB99	SiRe_0151	45	K	Geranylgeranyl reductase	1	0.010014	84.999	2	FGDK(1)PCGDAISK	-0.43238	1	42044
F0NB99	SiRe_0151	37	K	Geranylgeranyl reductase	1	0.000437565	72.042	2	VLAIDSK(1)PWNR	0.59917	1	11984
F0NBA3	SiRe_0155	443	K	Succinate dehydrogenase or fumarate reductase,flavoprotein subunit	1	0.00101464	52.863	3	SESGVHFGQILEK(1)LR	-0.59826	1	9014.7
F0NBA4	SiRe_0156	79	K	Succinate dehydrogenase and fumarate reductase iron-sulfur protein	1	0.000245865	84.309	2	LACK(1)TLVLDVAK	-1.5433	2	50385
F0NBA4	SiRe_0156	45	K	Succinate dehydrogenase and fumarate reductase iron-sulfur protein	1	0.0570376	51.569	2	IK(1)SEQDPTLSYR	-2.4893	1	8886.2
F0NBB0	SiRe_0162	65	K	Uncharacterized protein	1	3.21337e-07	60.324	3	SVDEIVNELSK(1)EANLDISQVR	-1.8603	1	6865.1
F0NBD1	SiRe_0183	101	K	Inorganic pyrophosphatase	1	8.18217e-36	150.44	2	DEEGEDAK(1)VIAVPR	-1.8242	1	60344
F0NBD1	SiRe_0183	109	K	Inorganic pyrophosphatase	1	5.01576e-19	111.38	2	NK(1)TDPSFSNINDVK	-1.3159	1	61112
F0NBD4	SiRe_0186	210	K	MoaD family protein	1	0.00232292	99.855	3	HSTGIWK(1)LEIR	-2.9616	1	12947
F0NBD4	SiRe_0186	203	K	MoaD family protein	1	6.52135e-26	159.44	2	ETLELVK(1)HSTGIWK	-3.5758	2	171990
F0NBF6	SiRe_0208	124	K	Thioredoxin reductase	1	0.000527825	98.009	2	ADSVILGIGVK(1)R	-1.3824	1	20319
F0NBG2	SiRe_0214	200	K	Methylmalonyl-CoA mutase, large subunit	1	0.000490597	81.335	2	K(1)NFIYPPSPSMR	-0.742	1	18968
F0NBG2	SiRe_0214	194	K	Methylmalonyl-CoA mutase, large subunit	1	1.02403e-11	105.78	2	NVLDGTVQNDILK(1)EYIAR	-3.9171	3	26452
F0NBG5	SiRe_1436	161	K	Proline--tRNA ligase	1	3.1056e-09	50.519	3	EITTFK(1)EAHTVHETYDDAQR	-3.3539	2	94509
F0NBG5	SiRe_1436	345	K	Proline--tRNA ligase	1	2.20317e-11	104.39	2	FYIWEIK(1)GVPIR	-0.20634	1	70142
F0NBH1	SiRe_1442	84	K	V-type proton ATPase subunit E	1	0.000206461	90.263	2	EYWINK(1)VYER	-0.48143	1	17360
F0NBH1	SiRe_1442	136	K	V-type proton ATPase subunit E	1	1.40214e-11	159.11	2	STVEK(1)VVGNNK	-1.0749	1	26867
F0NBH3	SiRe_1444	117	K	V-type ATP synthase subunit I	1	0.000285664	66.664	2	AEK(1)DLYQQQLK	0.68665	1	4446.3
F0NBH8	SiRe_1449	54	K	Protein-lysine N-methyltransferase	1	0.0110586	48.701	2	K(1)AVGVEINDER	-3.892	1	25977
F0NBH9	SiRe_1450	17	K	Uncharacterized protein	1	8.4781e-07	88.42	2	VTSEK(1)ITEGEISK	-3.4145	1	35170
F0NBI4	SiRe_1455	213	K	Phosphoglycerate kinase	1	0.000105441	84.309	3	IFTLGGGK(1)VHDTIR	-0.12606	3	115700
F0NBI6	SiRe_1457	82	K	UspA domain protein	1	1.94944e-12	126.17	2	INIK(1)ESSVSNEILK	-1.0708	1	47006
F0NBI7	SiRe_1458	291	K	Serine hydroxymethyltransferase	1	0.000563369	97.594	2	NSK(1)ALAEALAER	-1.2163	1	16405
F0NBL3	SiRe_1486	19	K	Conserved lipothrixviral protein	1	2.80141e-90	208.23	2	LLLCTAK(1)EENTEVTATK	-4.573	5	1456500
F0NBM1	SiRe_1494	8	K	Transcriptional regulator, AbrB family	1	9.40387e-11	106.35	2	PVEEVVK(1)VSR	-2.8454	3	113950
F0NBM1	SiRe_1494	34	K	Transcriptional regulator, AbrB family	1	1.025e-19	119.79	3	EGDLVK(1)VIYDENEGVVK	0.32513	2	123000
F0NBM1	SiRe_1494	20	K	Transcriptional regulator, AbrB family	1	4.24258e-34	154.81	2	NYQVTIPAK(1)VR	-0.20781	3	469100
F0NBQ0	SiRe_1748	20	K	Histidine triad (HIT) protein	1	0.0631825	53.517	2	LK(1)QDECLFCR	-1.9798	1	6751.4
F0NBR0	SiRe_1758	77	K	Radical SAM domain protein	1	5.31652e-13	72.311	3	K(1)ICPEHGEFEDLYYGDSSLYYK	-1.3938	2	58743
F0NBR7	SiRe_1765	124	K	Nucleoside diphosphate kinase	1	5.9358e-05	69.224	3	SENVIHASDSIEK(1)AQR	-3.5405	1	6816.8
F0NBS0	SiRe_1768	366	K	DNA-directed RNA polymerase subunit beta	1	0.0103727	99.276	2	AFVK(1)DLTYQLEK	0.74996	1	12074
F0NBS0	SiRe_1768	291	K	DNA-directed RNA polymerase subunit beta	1	0.000303154	110.88	2	IEK(1)AQQIIDK	-0.48014	1	17663
F0NBS1	SiRe_1769	113	K	DNA-directed RNA polymerase subunit	1	4.56702e-07	130.79	2	ISEDEIEK(1)YSR	-2.2662	1	11930
F0NBS3	SiRe_1771	103	K	50S ribosomal protein L30e	1	0.0664973	60.589	2	ILDIIK(1)ER	0.12577	1	7057.5
F0NBS5	SiRe_1773	40	K	30S ribosomal protein S12	1	0.00279609	77.358	2	EK(1)YDPLGGAPMAR	-0.31941	2	5297.1
F0NBS5	SiRe_1773	57	K	30S ribosomal protein S12	1	0.000700541	86.243	2	GIVLEK(1)VGIESR	-0.87492	1	36759
F0NBS8	SiRe_1776	381	K	Elongation factor 1-alpha	1	9.91541e-74	187.51	2	NPQFLK(1)QGDVAIVK	-2.6108	2	338690
F0NBS8	SiRe_1776	375	K	Elongation factor 1-alpha	1	3.82689e-26	150.44	2	TGQEAEK(1)NPQFLK	-0.79554	2	22267
F0NBS8	SiRe_1776	364	K	Elongation factor 1-alpha	1	1.2824e-11	167.76	2	VSELVSK(1)LDPR	-0.6292	1	292810
F0NBS8	SiRe_1776	186	K	Elongation factor 1-alpha	1	0.0122409	92.732	2	SYGFNTNK(1)VR	-1.3258	1	17164
F0NBS8	SiRe_1776	164	K	Elongation factor 1-alpha	1	0.000147929	85.622	2	MDLTEPPYDEK(1)R	-1.074	2	48949
F0NBS8	SiRe_1776	272	K	Elongation factor 1-alpha	1	3.3802e-07	92.445	2	IVFMPAGK(1)VGEVR	-1.4726	2	71408
F0NBS8	SiRe_1776	83	K	Elongation factor 1-alpha	1	1.79419e-07	86.838	2	K(1)YFFTIIDAPGHR	-0.35563	1	31022
F0NBS8	SiRe_1776	167	K	Elongation factor 1-alpha	1	0.0733454	69.276	2	YK(1)EIVDQVSK	-1.2862	1	22580
F0NBS8	SiRe_1776	288	K	Elongation factor 1-alpha	1	0.00324566	79.795	2	MDK(1)AEPGDNIGFNVR	-2.3024	1	73418
F0NBS9	SiRe_1777	30	K	30S ribosomal protein S10	1	0.0785123	67.548	2	GIVEK(1)TGIEMR	-6.0623	1	11255
F0NBV2	SiRe_1802	56	K	Uncharacterized protein	1	1.71966e-19	139.61	2	TLK(1)AFDQWLQDPMVIK	-0.40328	4	171420
F0NBV7	SiRe_1807	25	K	Like-Sm ribonucleoprotein core	1	0.00104714	78.932	2	LK(1)DGSEYIGK	-0.21495	1	70936
F0NBV7	SiRe_1807	61	K	Like-Sm ribonucleoprotein core	1	5.02717e-12	170.85	2	EGTSEPVAK(1)YGR	0.41427	1	14836
F0NBW7	SiRe_1965	143	K	Nitrilase/cyanide hydratase and apolipoprotein N-acyltransferase	1	0.0554402	60.547	2	GVEIILVPSK(1)VR	0.19782	1	15966
F0NBW8	SiRe_1966	282	K	CBS domain containing membrane protein	1	0.0347813	40.83	2	SNLDFK(1)ANIDDILER	-3.8276	1	17737
F0NBZ6	SiRe_1994	31	K	CRISPR-associated exonuclease Cas4	1	2.4003e-08	119.43	2	EENTIYVTDLVK(1)CPR	-3.5499	2	42797
F0NBZ6	SiRe_1994	10	K	CRISPR-associated exonuclease Cas4	1	1.02347e-06	127.93	2	K(1)LEEQLSHVK	-2.664	1	58928
F0NC04	SiRe_2002	183	K	Putative transcriptional regulator, GntR family	1	1.11464e-05	106.35	2	K(1)TLVELAEK	-1.2377	1	195700
F0NC11	SiRe_2009	334	K	Alcohol dehydrogenase GroES domain protein	1	0.00130258	115.86	2	VAK(1)EGNAIK	0.22819	3	649440
F0NC11	SiRe_2009	220	K	Alcohol dehydrogenase GroES domain protein	1	0.0113863	74.424	2	K(1)VSVVDEVK	-0.46128	1	29085
F0NC11	SiRe_2009	17	K	Alcohol dehydrogenase GroES domain protein	1	1.779e-05	104.39	2	SVVIENGK(1)VAIR	-1.0818	1	24102
F0NC14	SiRe_2012	359	K	GMP synthase [glutamine-hydrolyzing] subunit B	1	7.9832e-14	110.58	2	EVLYDVTSK(1)PPATIEFE	-3.5345	1	40058
F0NC18	SiRe_2016	192	K	Fructose-bisphosphate aldolase	1	0.000492728	81.335	2	VDYTGSK(1)ESFR	-0.41363	1	14762
F0NC18	SiRe_2016	170	K	Fructose-bisphosphate aldolase	1	0.0468108	67.881	2	ELDLVK(1)YVTR	-1.9081	1	7655.1
F0NC18	SiRe_2016	233	K	Fructose-bisphosphate aldolase	1	6.04213e-13	128.41	2	DALEAGAK(1)GVTVGR	-0.80255	2	43375
F0NC31	SiRe_2029	206	K	Aldo/keto reductase	1	0.0562683	48.785	2	NNK(1)ILDEIGR	-2.0258	1	16963
F0NC34	SiRe_2032	98	K	Endoribonuclease L-PSP	1	0.0083302	60.892	2	YFSK(1)NPPAR	-2.3402	1	64934
F0NC34	SiRe_2032	9	K	Endoribonuclease L-PSP	1	0.0501125	58.916	2	EIVFTDK(1)APR	-2.0907	1	27911
F0NC65	SiRe_2456	44	K	2-oxoacid oxidoreductase (ferredoxin)	1	1.12006e-08	129.56	2	EYYSNIK(1)GR	-0.52167	1	42928
F0NC66	SiRe_2457	242	K	2-oxoacid oxidoreductase (ferredoxin)	1	0.0409604	53.028	2	AILK(1)STEWGDR	-2.1496	1	18626
F0NC67	SiRe_2458	434	K	Electron transfer flavoprotein alpha subunit	1	8.32199e-18	135.63	2	EMSTIICPK(1)HR	-2.9815	1	16489
F0NC91	SiRe_2483	287	K	Alcohol dehydrogenase GroES domain protein	1	1.47057e-48	230.5	2	IVDK(1)VCSIDSINECFR	-4.0623	5	2399800
F0NCE3	SiRe_2695	141	K	Isocitrate dehydrogenase (NADP(+))	1	0.0634369	61.577	2	NADK(1)IDLIIFR	1.1163	1	12434
F0NCE3	SiRe_2695	341	K	Isocitrate dehydrogenase (NADP(+))	1	1.51577e-11	104.04	2	YAGK(1)NVANPTGIIK	-1.239	1	51925
F0NCE5	SiRe_2034	16	K	Glucose 1-dehydrogenase	1	0.000842294	66.953	2	GVEVK(1)EISDIDR	-1.9781	1	16577
F0NCF3	SiRe_2042	415	K	Aldehyde Dehydrogenase	1	0.000244159	73.502	2	VK(1)NIDEALEISNSR	-1.847	1	8023
F0NCF3	SiRe_2042	124	K	Aldehyde Dehydrogenase	1	0.00541175	81.48	2	TAAEGEVK(1)AAIER	-3.0067	1	22496
F0NCG1	SiRe_2050	91	K	Helix-turn-helix type 11 domain protein	1	1.65565e-05	96.957	2	IYLNK(1)LESHGLIK	-2.8133	5	487470
F0NCG2	SiRe_2051	287	K	D-isomer specific 2-hydroxyacid dehydrogenase catalytic region	1	0.0546412	52.837	2	YIDK(1)GVADNEVR	-2.28	1	4244.7
F0NCH5	SiRe_2064	61	K	Uncharacterized protein	1	9.54428e-12	147.02	2	YK(1)GVIFAGSTIDGK	-0.77846	2	168180
F0NCK1	SiRe_2092	236	K	Lipoyl synthase	1	0.0521672	84.064	2	KQLEVK(1)K(1)	13.33	3	463060
F0NCK1	SiRe_2092	235	K	Lipoyl synthase	1	0.0521672	84.064	2	KQLEVK(1)K(1)	13.33	3	463060
F0NCL4	SiRe_2105	448	K	Major facilitator superfamily MFS_1	1	0.030861	86.205	2	IELEELSK(1)	-0.659	1	39832
F0NCQ1	SiRe_2222	627	K	Alpha-glucosidase	1	0.0773733	67.903	2	GGAVLPLLGK(1)	0.76213	1	26869
F0NCR3	SiRe_2234	153	K	Aldehyde oxidase and xanthine dehydrogenase molybdopterin binding protein	1	0.000288346	84.999	2	NAYK(1)VVEAEVINQR	-1.6149	1	10505
F0NCS1	SiRe_2243	133	K	Glucose 1-dehydrogenase	1	2.20317e-11	104.39	2	EWWYDDPK(1)YLVR	0.33863	1	49404
F0NCS1	SiRe_2243	167	K	Glucose 1-dehydrogenase	1	1.44875e-08	134.66	2	SIEEILEVQK(1)R	0.27167	1	8841.8
F0NCS3	SiRe_2245	522	K	Thermosome	1	1.73841e-11	61.503	3	IDDMIAAAPAK(1)QQPQPQQPNPYLG	-0.24039	1	16279
F0NCS3	SiRe_2245	244	K	Thermosome	1	0.00643845	83.358	2	LEK(1)TEISMK	-1.0181	1	46349
F0NCS3	SiRe_2245	476	K	Thermosome	1	0.0207608	60.892	2	NAGIDIVK(1)AR	2.0148	1	13198
F0NCW3	SiRe_2129	119	K	Fumarylacetoacetate (FAA) hydrolase	1	5.36694e-11	76.196	3	VYDAVRPEIFFK(1)ATPNR	-1.611	1	6518.8
F0NCW4	SiRe_2130	293	K	Aldehyde dehydrogenase	1	1.02276e-06	112.7	2	LIIHK(1)DVYTQFK	-5.477	1	2888
F0NCX5	SiRe_2141	186	K	Dihydroxy-acid dehydratase	1	2.41495e-12	199.59	2	ITENELYEIEK(1)R	-0.43137	1	10507
F0NCZ0	SiRe_2157	22	K	Uncharacterized protein	1	0.0707807	51.864	2	YASDFLMK(1)R	1.4823	1	41214
F0ND07	SiRe_2175	62	K	Dihydrodipicolinate synthetase	1	0.0774104	55.754	2	LVTK(1)IALDSR	-2.1289	1	10865
F0ND21	SiRe_2189	116	K	Aldo/keto reductase	1	0.0740113	42.075	2	ESLVLATK(1)VR	-0.96626	1	8958.2
F0ND56	SiRe_2303	585	K	5-oxoprolinase (ATP-hydrolyzing)	1	0.000206461	99.855	2	VTFGNCDK(1)PR	-1.6244	1	76756
F0ND67	SiRe_2314	11	K	Uncharacterized protein	1	0.0693414	51.531	2	LDK(1)FESCGSR	-1.1714	1	7830.5
F0ND85	SiRe_2332	307	K	Malate dehydrogenase (Oxaloacetate-decarboxylating) (NADP(+))	1	0.0136642	75.474	2	EAGAK(1)IVATGR	-1.4973	1	22457
F0ND87	SiRe_2334	45	K	DrsE domain-containing protein	1	0.020407	75.474	2	K(1)LTQLDGDMK	0.51467	1	16292
F0ND87	SiRe_2334	35	K	DrsE domain-containing protein	1	0.000206161	100.69	2	YEDVK(1)VIYFGPSQK	-1.3016	2	115640
F0ND91	SiRe_2338	532	K	Acetate--CoA ligase	1	0.0192348	92.428	2	ADEVIK(1)VAGHR	-0.15986	1	14631
F0NDB9	SiRe_2525	16	K	ExsB family protein	1	0.0223658	49.058	2	LLEIDIMK(1)	-5.3369	1	34418
F0NDC4	SiRe_2530	42	K	Uncharacterized protein	1	3.37555e-18	164.31	2	VEGNK(1)AIVQAQK	-2.6788	1	44238
F0NDC4	SiRe_2530	122	K	Uncharacterized protein	1	4.43949e-08	121.67	2	K(1)LDEIVQR	-2.3714	2	83838
F0NDC4	SiRe_2530	49	K	Uncharacterized protein	1	0.00464154	81.163	2	AIVQAQK(1)GGILR	-1.6393	1	15614
F0NDC5	SiRe_2532	262	K	Aminopeptidase	1	0.0122166	65.408	2	ETALLADDSSSVYQK(1)FR	-2.1755	1	11406
F0NDC5	SiRe_2532	471	K	Aminopeptidase	1	0.00769907	86.838	2	FSTLLLDK(1)EFTEIR	-2.5467	1	11403
F0NDF7	SiRe_2563	132	K	Rubrerythrin	1	7.77872e-26	117.41	2	SHAEK(1)FTAVLNQLK	-1.5303	5	238660
F0NDF7	SiRe_2563	14	K	Rubrerythrin	1	1.01949e-18	199.84	3	TAENLK(1)HAFCGEAMANR	-0.34557	2	472740
F0NDF7	SiRe_2563	141	K	Rubrerythrin	1	0.0349438	87.251	2	FTAVLNQLK(1)	-0.44586	2	32955
F0NDG0	SiRe_2566	178	K	Aldehyde oxidase and xanthine dehydrogenase molybdopterin binding protein	1	0.025193	83.438	2	AFNEADK(1)VVR	-2.3997	1	14766
F0NDG5	SiRe_2571	51	K	Transcriptional regulator-like protein	1	2.88469e-07	119.55	2	GLIK(1)TLPCLDDAR	0.19208	2	25431
F0NDG6	SiRe_2572	29	K	Uncharacterized protein	1	5.25909e-07	67.251	3	SQELKPLDEAEIIGIIDEEK(1)R	-1.1971	1	34062
F0NDG9	SiRe_2575	24	K	FAD-dependent pyridine nucleotide-disulfide oxidoreductase	1	0.000248132	61.577	2	LVQK(1)LEHEVNR	-2.2668	1	12080
F0NDG9	SiRe_2575	147	K	FAD-dependent pyridine nucleotide-disulfide oxidoreductase	1	1.00834e-08	83.061	2	EALEK(1)FDGGTIVVNTAK	-4.0016	1	13453
F0NDG9	SiRe_2575	159	K	FAD-dependent pyridine nucleotide-disulfide oxidoreductase	1	6.70594e-64	209.43	3	FDGGTIVVNTAK(1)LPHR	0.15178	3	320070
F0NDG9	SiRe_2575	67	K	FAD-dependent pyridine nucleotide-disulfide oxidoreductase	1	0.0580146	51.872	2	K(1)ESELLDPR	-4.161	1	17802
F0NDH0	SiRe_2576	12	K	SirA family protein	1	4.02795e-13	40.851	3	IYK(1)ELDLTSSSCAGPIGELSSVVDELR	-4.027	1	32332
F0NDH0	SiRe_2576	64	K	SirA family protein	1	6.53067e-07	82.437	2	GLK(1)IVQESQEGSK	-1.3468	1	33339
F0NDH0	SiRe_2576	42	K	SirA family protein	1	8.58538e-13	108.91	2	EGEAVK(1)VILGDDATK	-1.2617	1	22073
F0NDH2	SiRe_2578	332	K	Phenylacetate--CoA ligase	1	0.0162487	48.822	3	DITSLIESDDEIPFPK(1)IR	-0.60061	1	3187.8
F0NDI2	SiRe_0220	134	K	Carbon monoxide dehydrogenase subunit G	1	0.000626593	106	2	IINDLFNCIK(1)ER	-0.49473	1	10665
F0NDI5	SiRe_0223	234	K	Molybdopterin dehydrogenase FAD-binding protein	1	0.000182976	76.255	2	ISEK(1)LIEEAATK	-0.25946	2	37415
F0NDJ3	SiRe_0231	115	K	Glutamine synthetase catalytic region	1	0.00139594	121.8	2	SILNK(1)AIEK	-1.7927	2	1182000
F0NDK0	SiRe_0238	136	K	DNA helicase	1	0.070058	49.16	2	LVYEGVVK(1)DR	0.84769	1	22001
F0NDK0	SiRe_0238	221	K	DNA helicase	1	2.95621e-30	148.62	2	TYDIETTK(1)VLEIPTGPVR	-4.6034	2	135040
F0NDM6	SiRe_0264	7	K	DNA-binding protein	1	1.98471e-26	124.24	2	SK(1)LEIIQAILEACK	0.25372	1	65178
F0NDN8	SiRe_0276	7	K	Succinate--CoA ligase [ADP-forming] subunit alpha	1	0.000183985	93.772	2	YGTK(1)IVAGVTPGK	-1.6068	1	17474
F0NDN9	SiRe_0277	261	K	Succinate--CoA ligase (ADP-forming)	1	7.72733e-08	92.445	2	ESVLK(1)VGSNPR	-0.11113	1	25242
F0NDP2	SiRe_0280	364	K	Threonine--tRNA ligase	1	0.0253852	66.953	2	EGAFYGPK(1)IDFEIR	-0.78611	1	17819
F0NDQ1	SiRe_0290	21	K	Alpha/beta hydrolase fold-3 domain protein	1	5.78715e-33	157.54	2	ELLESGFIVPIGK(1)ASVDEVR	-2.0001	2	244750
F0NDQ1	SiRe_0290	8	K	Alpha/beta hydrolase fold-3 domain protein	1	2.5115e-12	115.35	2	IK(1)ELLESGFIVPIGK	-0.79013	3	128190
F0NDX2	SiRe_0598	123	K	CRISPR-associated protein, Cmr2 family	1	1.13342e-08	82.437	2	SK(1)LDNLILEYK	0.35307	1	128310
F0NDX2	SiRe_0598	375	K	CRISPR-associated protein, Cmr2 family	1	6.02521e-62	218.58	2	VLK(1)LTEDLLQTTPLNIR	-3.4301	5	667430
F0NDX5	SiRe_0601	107	K	CRISPR type III-B/RAMP module-associated protein Cmr5	1	1.98747e-12	108.2	2	GIIEQK(1)FLIQALR	-2.2182	1	44329
F0NDX6	SiRe_0602	248	K	CRISPR-associated RAMP protein, Cmr4 family	1	5.37254e-18	126.17	2	ESK(1)ESAIFASCILR	-0.78266	2	136090
F0NDX7	SiRe_0603	124	K	CRISPR-associated protein Cmrx	1	0.000256968	79.795	3	TK(1)PVSISDDTIVNNIIK	-0.75139	2	41282
F0NDX7	SiRe_0603	67	K	CRISPR-associated protein Cmrx	1	7.97468e-31	120.29	3	LVPTLDPCDYVK(1)GILVAGTPQQAQSNDFLTLK	2.8584	1	124470
F0NDX9	SiRe_0840	252	K	dTDP-D-glucose 4,6-dehydratase	1	0.011945	62.969	2	LLGEVMGK(1)EIK(1)	6.5129	4	42739000
F0NDX9	SiRe_0840	249	K	dTDP-D-glucose 4,6-dehydratase	1	0.011945	62.969	2	LLGEVMGK(1)EIK(1)	6.5129	4	42739000
F0NE12	SiRe_0875	360	K	Sulfatase-like protein	1	5.26761e-81	231.21	3	LIINNK(1)FVISESYGPQHSLK	-0.66404	1	637580
F0NE16	SiRe_0879	288	K	Phosphoadenosine phosphosulfate reductase	1	0.000528105	102.03	2	AQDK(1)ENIMEILR	-0.31548	2	90706
F0NE42	SiRe_0909	279	K	Aldehyde Dehydrogenase	1	9.97e-18	112.93	2	FEYAGQNCNAGK(1)R	-0.61071	1	5503.6
F0NE65	SiRe_0307	55	K	Enoyl-CoA hydratase	1	0.0686099	67.881	2	WSLSK(1)LQER	-2.1294	1	19577
F0NE77	SiRe_0319	347	K	FAD dependent oxidoreductase	1	2.67803e-07	102.03	2	GLVSVIGGK(1)FTTGR	-1.6597	1	80045
F0NE86	SiRe_0328	9	K	Uncharacterized protein	1	0.0157671	78.043	2	DLK(1)GLSAPTDVK	-1.0383	2	135910
F0NE86	SiRe_0328	18	K	Uncharacterized protein	1	1.00876e-40	185.57	2	GLSAPTDVK(1)MCTVDDVVR	-2.6892	7	1122600
F0NE87	SiRe_0329	126	K	Conserved hypothetical selenoprotein	1	0.05162	65.933	2	SIGQK(1)LQLAR	1.0628	1	16422
F0NE87	SiRe_0329	42	K	Conserved hypothetical selenoprotein	1	0.00527428	100.07	2	NLTK(1)YVSPADLNK	-2.261	1	50025
F0NEB9	SiRe_0362	143	K	Phosphohistidine phosphatase SixA	1	0.00965003	72.042	2	GGVVIVDYDLK(1)	-0.631	1	56926
F0NEF5	SiRe_0634	28	K	UspA domain protein	1	1.3419e-11	107.08	2	ALDVAIDLAK(1)R	0.35714	2	31714
F0NEF5	SiRe_0634	17	K	UspA domain protein	1	1.15799e-07	110.52	2	NIVIAYDGSENAK(1)R	-3.4644	1	19307
F0NEF6	SiRe_0635	152	K	Peptidase M19 renal dipeptidase	1	0.0163387	70.598	2	K(1)DYGLTSEGEELVK	2.494	1	6674.9
F0NEI0	SiRe_0659	27	K	SirA family protein	1	0.0273515	55.754	2	GMYCPGPVLETAK(1)	2.0963	2	150890
F0NEI0	SiRe_0659	9	K	SirA family protein	1	0.0383475	74.486	2	IAK(1)TLDAR	-1.543	1	85216
F0NEJ4	SiRe_0673	210	K	HAD-superfamily hydrolase, subfamily IA, variant1	1	0.00837777	46.835	2	EIIPMVTK(1)	-0.91993	1	43012
F0NER5	SiRe_0981	113	K	Glutaredoxin related protein	1	3.42807e-36	113.63	3	LFVTPDCTK(1)CPITAEFLYQVSQINENVK	-0.82035	1	41114
F0NES3	SiRe_0989	152	K	CoA-binding domain protein	1	0.00058716	72.846	2	IYNVNNPPPVSSLK(1)NS	-2.4752	1	51954
F0NES3	SiRe_0989	120	K	CoA-binding domain protein	1	0.0581986	60.547	2	K(1)AGLIVIQDR	-2.2494	1	11124
F0NES3	SiRe_0989	29	K	CoA-binding domain protein	1	6.72923e-05	87.942	2	DPSK(1)AAFQVPK	1.175	1	44898
F0NES4	SiRe_0990	104	K	Transcriptional regulator	1	5.99215e-28	163.09	2	QDLTSCASK(1)ILSATSS	-0.031153	1	31999
F0NES5	SiRe_0991	81	K	UPF0033 domain-containing protein	1	0.000172739	101.41	2	K(1)IELTGGC	0.52369	1	18917
F0NES7	SiRe_0993	102	K	Transcriptional regulator	1	0.0599215	81.335	2	ITEK(1)ISSDFK	-1.2806	2	14779
F0NEU6	SiRe_1159	112	K	FeS assembly protein SufB	1	0.0138897	69.641	2	K(1)YYDELGIPESEK	0.72494	1	12723
F0NEV6	SiRe_1169	57	K	Uncharacterized protein	1	0.0771779	82.716	2	WK(1)SVVSK	-2.5806	1	14326
F0NEW0	SiRe_1173	260	K	Cell division protein CdvA	1	0.0207079	69.641	2	SEIPLPIPVK(1)VINTL	-2.1574	1	12495
F0NEW9	SiRe_1182	54	K	Uncharacterized protein	1	2.50709e-18	136.84	2	YSAYFCEADK(1)R	-0.63718	2	175010
F0NEW9	SiRe_1182	27	K	Uncharacterized protein	1	0.000263528	83.775	2	K(1)LVIGTDIIYK	0.97491	2	108360
F0NEW9	SiRe_1182	44	K	Uncharacterized protein	1	4.58747e-09	92.707	2	K(1)YSAYFCEADKR	-0.98536	2	69652
F0NEY4	SiRe_1197	302	K	Myo-inositol-1-phosphate synthase	1	2.69583e-27	94.865	3	VEASLEVDDK(1)ANCAAVLVDVIR	0.25624	2	126530
F0NEY6	SiRe_1199	609	K	Phosphoenolpyruvate synthase	1	0.067228	48.701	2	YVSK(1)EYEPAFR	-0.90486	1	17396
F0NEY6	SiRe_1199	34	K	Phosphoenolpyruvate synthase	1	1.64048e-58	197.85	3	DMVQLAGGK(1)GANLGELTSIGVR	-0.45454	8	1559700
F0NEY7	SiRe_1200	78	K	Uncharacterized protein	1	5.5642e-07	92.707	2	VVESQMSK(1)DTAR	-3.275	1	11813
F0NEY7	SiRe_1200	185	K	Uncharacterized protein	1	0.000470462	65.173	2	K(1)ILEEASVVAEQR	0.46915	1	10615
F0NF01	SiRe_1214	477	K	Thermosome	1	2.20023e-08	93.649	3	HAK(1)GLTNTGVDVIGGK	-0.76054	4	56534
F0NF01	SiRe_1214	490	K	Thermosome	1	4.12898e-19	53.872	3	GLTNTGVDVIGGK(1)IVDDVYALNIIEPIR	-5.8541	1	47565
F0NF01	SiRe_1214	9	K	Thermosome	1	4.47569e-06	86.243	2	ASPVLLLK(1)EGTSR	0.55128	1	16867
F0NF01	SiRe_1214	342	K	Thermosome	1	1.10343e-35	142.76	3	IISSIK(1)DATPDDLGYAELVEER	0.56644	3	147050
F0NF01	SiRe_1214	228	K	Thermosome	1	1.54253e-12	121.71	2	GLVLDK(1)EVVHPGMPR	-1.9078	3	364080
F0NF01	SiRe_1214	130	K	Thermosome	1	9.22946e-19	153.52	2	AYTK(1)ALELLPQLGTK	-1.2913	2	228490
F0NF01	SiRe_1214	141	K	Thermosome	1	9.62514e-08	117.21	2	ALELLPQLGTK(1)IDIR	-1.5653	2	202720
F0NF01	SiRe_1214	211	K	Thermosome	1	1.58383e-26	130.99	2	K(1)GGSIEDSVLVK	-2.5777	2	296760
F0NF01	SiRe_1214	512	K	Thermosome	1	1.32916e-08	115.35	2	AQVLK(1)SATEAATAILK	-0.99943	2	139230
F0NF01	SiRe_1214	29	K	Thermosome	1	2.96947e-06	104.04	2	NNILAAK(1)TLAEMLR	0.30216	3	114440
F0NF01	SiRe_1214	243	K	Thermosome	1	2.2643e-12	77.347	3	AK(1)IAVLDAALEVEKPEISAK	-1.1301	2	93669
F0NF01	SiRe_1214	287	K	Thermosome	1	6.34626e-06	100.69	3	DMVDK(1)LASIGANVVICQK	-3.6355	1	11596
F0NF04	SiRe_1217	26	K	Uncharacterized protein	1	2.41622e-06	76.196	2	K(1)SLSHIGDDIVITR	-0.25688	2	77683
F0NF14	SiRe_1227	39	K	Uncharacterized protein	1	2.15981e-12	154.66	2	TQMTLEELSK(1)R	0.64004	1	19538
F0NF24	SiRe_1237	173	K	Proteasome subunit beta	1	0.00217757	79.311	2	MTLDEAADLAK(1)R	-0.42111	1	27936
F0NF35	SiRe_1248	76	K	Beta-lactamase domain protein	1	0.0185984	58.916	3	DK(1)K(1)EAVEIIK(1)	10.13	1	721780
F0NF35	SiRe_1248	83	K	Beta-lactamase domain protein	1	0.0185984	58.916	3	DK(1)K(1)EAVEIIK(1)	10.13	1	721780
F0NF35	SiRe_1248	75	K	Beta-lactamase domain protein	1	0.0185984	58.916	3	DK(1)K(1)EAVEIIK(1)	10.13	1	721780
F0NF37	SiRe_1250	170	K	Peptidyl-prolyl cis-trans isomerase	1	5.59426e-08	70.638	3	FSSK(1)YASGFNVELDDGKK	-0.66368	1	24993
F0NF38	SiRe_1251	7	K	Putative snRNP Sm-like protein	1	0.000814142	67.887	3	AETAHK(1)VLAESLNNLVLVK	-2.4935	1	5495.9
F0NF58	SiRe_1271	56	K	Proteasome subunit alpha	1	5.09724e-10	123.92	2	K(1)AQSLLDVDSIEK	-0.061119	1	16071
F0NF58	SiRe_1271	45	K	Proteasome subunit alpha	1	0.000312643	101.64	2	SK(1)SGVVIASEK	-0.16157	2	87294
F0NF58	SiRe_1271	54	K	Proteasome subunit alpha	1	0.0622419	72.042	2	SGVVIASEK(1)R	-2.7395	1	13225
F0NF66	SiRe_1279	30	K	Prefoldin subunit beta	1	9.72117e-12	101.64	2	LLLEK(1)STIENELR	-1.8157	2	52901
F0NF66	SiRe_1279	4	K	Prefoldin subunit beta	1	0.00190325	68.108	2	AEK(1)LPPEVQAQLAK	-1.1347	2	223400
F0NF66	SiRe_1279	20	K	Prefoldin subunit beta	1	3.56078e-29	166.66	2	FQQLK(1)DQLDR	-0.48261	3	426430
F0NF66	SiRe_1279	92	K	Prefoldin subunit beta	1	0.000280072	99.34	2	TYQK(1)QESILR	-1.7327	2	96884
F0NF68	SiRe_1281	492	K	Elongation factor 2	1	0.00175644	79.889	3	HNK(1)FYLSVEPLNDK	-1.6762	2	33221
F0NF68	SiRe_1281	478	K	Elongation factor 2	1	0.0315655	83.358	2	AK(1)SQVFEGK	-4.239	1	21152
F0NF68	SiRe_1281	418	K	Elongation factor 2	1	0.000207767	76.255	2	K(1)LSIEDPNLVVK	-0.2632	1	29878
F0NF96	SiRe_1536	68	K	Uncharacterized protein	1	0.0117114	71.896	2	K(1)ISDECENVLR	-2.2637	1	15993
F0NFA1	SiRe_1541	24	K	Iron-sulfur cluster carrier protein	1	4.52608e-12	136.94	2	K(1)VNQQVQAVDLK	-1.773	1	6589.1
F0NFA9	SiRe_1550	221	K	Conserved secretion protein	1	0.000217643	76.563	2	K(1)ILEEASIVAEQR	-1.3034	1	24974
F0NFA9	SiRe_1550	53	K	Conserved secretion protein	1	0.0131778	76.255	2	DFQK(1)IWGYEQER	0.60589	1	29973
F0NFA9	SiRe_1550	114	K	Conserved secretion protein	1	0.000454652	112.93	2	VVEAQMSK(1)DTQR	-0.067326	2	23601
F0NFB5	SiRe_1555	191	K	Transcription initiation factor IIB	1	1.29495e-18	151.66	2	TLDEIAQYTK(1)ANR	-0.97739	1	11148
F0NFB9	SiRe_1559	340	K	Glycine--tRNA ligase	1	1.85296e-05	112.7	3	HMK(1)YSGQDLTIFR	-0.47497	2	17804
F0NFB9	SiRe_1559	249	K	Glycine--tRNA ligase	1	4.8211e-18	171.34	2	LNILTASEK(1)EK(1)	-2.1846	4	1104100
F0NFB9	SiRe_1559	254	K	Glycine--tRNA ligase	1	1.07107e-38	205.37	3	EK(1)DGK(1)PQEFNLEESVR	-0.96428	9	2158500
F0NFB9	SiRe_1559	95	K	Glycine--tRNA ligase	1	3.46447e-07	43.177	3	VFEASGHVESFTDPIVECNNCK(1)R	-1.5437	1	10687
F0NFB9	SiRe_1559	251	K	Glycine--tRNA ligase	1	8.87323e-08	129.28	2	LNILTASEK(1)EK(1)	-2.1846	4	454920
F0NFB9	SiRe_1559	308	K	Glycine--tRNA ligase	1	7.01495e-53	199.3	3	AHYSK(1)QTFDQIAVINGMK	-1.3165	11	3149000
F0NFB9	SiRe_1559	109	K	Glycine--tRNA ligase	1	8.56226e-44	222.07	2	ADHLIEDVLK(1)R	-0.21315	6	1522300
F0NFB9	SiRe_1559	116	K	Glycine--tRNA ligase	1	2.03594e-11	130.99	2	SVEGLK(1)PEELTR	-2.2044	2	858940
F0NFB9	SiRe_1559	298	K	Glycine--tRNA ligase	1	2.51779e-90	263.12	2	ALGINEFYFEEK(1)LPYER	-0.96605	5	8946700
F0NFC4	SiRe_1564	49	K	Uncharacterized protein	1	0.02063	113.7	2	YTK(1)GNPYK	-1.2483	1	28391
F0NFC7	SiRe_1567	12	K	30S ribosomal protein S24e	1	0.00985272	81.799	2	ISDK(1)AEGIIER	-1.5605	1	16626
F0NFE2	SiRe_1582	327	K	AAA family ATPase, CDC48 subfamily	1	0.000312009	45.17	3	GK(1)VIVIGATNRPDAVDPALR	0.91302	1	5727.1
F0NFE2	SiRe_1582	418	K	AAA family ATPase, CDC48 subfamily	1	0.00131798	96.313	2	K(1)INLEQEQIPVDVLK	-3.5107	1	9849.3
F0NFF1	SiRe_0007	209	K	Uncharacterized protein	1	1.48594e-07	108.93	2	LGALCCFLTELK(1)R	-0.46288	2	60670
F0NFF1	SiRe_0007	211	K	Uncharacterized protein	1	0.0188322	85.716	2	K(1)LNECPALK	-0.006484	1	30638
F0NFJ9	SiRe_0055	319	K	BPS2 like protein	1	0.0203041	54.584	2	DK(1)TSLLDSLR	-0.7915	2	26617
F0NFP3	SiRe_2380	338	K	2-oxoacid oxidoreductase (ferredoxin)	1	0.0343236	83.623	2	GGGPLYVEVK(1)	-0.83466	1	59164
F0NFP9	SiRe_2386	36	K	Acyl-CoA dehydrogenase domain protein	1	1.21775e-11	108.24	2	DFAENILAK(1)YVER	-0.87444	1	8304.5
F0NFR3	SiRe_2400	215	K	FAD dependent oxidoreductase	1	0.0414855	69.905	2	GGGFVYTNK(1)	-0.56463	1	33747
F0NFR5	SiRe_2402	126	K	UspA domain protein	1	2.88525e-18	123.92	2	IFLGSVSNK(1)IVQESR	-2.7288	1	11217
F0NFS4	SiRe_2412	184	K	AAA+ ATPase superfamily	1	0.0404579	54.309	2	IK(1)GVLELAENIDR	-0.81779	1	32370
F0NFU5	SiRe_2592	22	K	Peroxiredoxin (PRX) family, AhpE-like subfamily	1	0.0813968	86.205	2	VK(1)IPSDFK	-1.2996	1	103940
F0NFU5	SiRe_2592	126	K	Peroxiredoxin (PRX) family, AhpE-like subfamily	1	1.19067e-25	142.71	2	SVFVIDK(1)NGIIR	0.38614	2	183810
F0NFU5	SiRe_2592	100	K	Peroxiredoxin (PRX) family, AhpE-like subfamily	1	5.97751e-14	115.79	2	EAVK(1)AYGVAGELPILK	0.47454	4	230760
F0NFU5	SiRe_2592	118	K	Peroxiredoxin (PRX) family, AhpE-like subfamily	1	0.00014835	97.926	2	GYVLAK(1)R	-1.3203	2	75026
F0NFU5	SiRe_2592	85	K	Peroxiredoxin (PRX) family, AhpE-like subfamily	1	9.80024e-14	99.589	2	EQNK(1)LNFTIVSDFNR	1.4853	4	115340
F0NFU5	SiRe_2592	7	K	Peroxiredoxin (PRX) family, AhpE-like subfamily	1	4.96134e-17	134.49	3	VEIGQK(1)APELELVDTDLKK	-2.7769	4	337260
F0NFX1	SiRe_2618	272	K	Citrate synthase	1	2.54378e-12	99.276	2	IFK(1)ELASTLIER	-0.281	1	17994
F0NFX1	SiRe_2618	25	K	Citrate synthase	1	4.50811e-08	133.07	2	VTNLTFIDGEK(1)GILR	-1.8024	1	12868
F0NFX1	SiRe_2618	376	K	Citrate synthase	1	0.000440507	58.338	3	ALYVGPEHQEYVPIDK(1)R	0.070569	1	21782
F0NFX1	SiRe_2618	227	K	Citrate synthase	1	2.71996e-07	61.867	3	GPLHGGAAEEAFK(1)QFVEIGDPNR	-1.1048	1	59777
F0NFX2	SiRe_2619	124	K	Putative signal-transduction protein with CBS domains	1	0.0821626	47.915	2	DIVNEK(1)HVLDFLVR	-1.5461	1	34236
F0NFX2	SiRe_2619	63	K	Putative signal-transduction protein with CBS domains	1	3.31063e-96	240.82	3	AVACGK(1)NLNDNIENLGTFGK	-0.31302	5	4531800
F0NFX2	SiRe_2619	118	K	Putative signal-transduction protein with CBS domains	1	1.98783e-26	205.09	2	LVGVVSIK(1)DIVNEK	-0.33102	3	1097400
F0NFX3	SiRe_2620	280	K	Methylisocitrate lyase	1	0.00566125	93.561	2	ELGSIK(1)LVR	-0.99741	1	31166
F0NFX3	SiRe_2620	274	K	Methylisocitrate lyase	1	0.0424348	81.099	2	LDK(1)ELGSIK	-1.2892	1	16420
F0NFX5	SiRe_2622	234	K	Malate dehydrogenase	1	4.8861e-05	89.359	2	EEVENYVK(1)SIPGEIIR	-1.3619	1	25096
F0NFX5	SiRe_2622	107	K	Malate dehydrogenase	1	7.37895e-20	105.94	3	GLSTEVIGTNSLDDVANADIILIMAGK(1)PR	4.6307	1	13157
F0NFX5	SiRe_2622	334	K	Malate dehydrogenase	1	0.0233823	62.271	2	ENLDHLLQVIK(1)Q	-0.72474	1	12480
F0NFX6	SiRe_2623	224	K	NAD-dependent epimerase/dehydratase	1	0.010037	76.572	2	TEEIIDEK(1)LR	-0.90653	1	18551
F0NG01	SiRe_2648 SiRe_0668	28	K	DNA-binding 7 kDa protein	1	0.000102768	83.474	2	VGK(1)MISFTYDEGGGK	-0.74106	4	70372
F0NG01	SiRe_2648 SiRe_0668	53	K	DNA-binding 7 kDa protein	1	0.00128483	81.48	2	DAPK(1)ELLQMLEK	-0.60336	2	470310
F0NG01	SiRe_2648 SiRe_0668	40	K	DNA-binding 7 kDa protein	1	1.64612e-37	174.05	2	MISFTYDEGGGK(1)TGR	-2.8106	3	302200
F0NG16	SiRe_0067	58	K	Peroxiredoxin family, PRX	1	0.00483651	83.214	2	K(1)LNAEVIGVSVDK	-1.4394	3	36309
F0NG16	SiRe_0067	97	K	Peroxiredoxin family, PRX	1	0.0831803	46.068	2	TISK(1)LYSVLNER	-0.010848	1	9228.5
F0NG82	SiRe_0133	168	K	ATPase, chromosome partitioning-like protein	1	3.46761e-12	142.51	2	NYAEK(1)ILGISLPR	-0.57663	2	58425
F0NG91	SiRe_0372	99	K	FAD linked oxidase domain protein	1	1.23409e-09	103.23	2	VQPGIK(1)LIDLFEELEK	3.973	2	132600
F0NG91	SiRe_0372	296	K	FAD linked oxidase domain protein	1	0.0240317	47.915	2	IAEGEEAEK(1)LYSLR	-1.9974	1	14148
F0NGC5	SiRe_0407	14	K	Appr-1-p processing domain protein	1	0.0536458	69.716	2	NPYGLEIHLIK(1)	-1.0793	1	9889400
F0NGH3	SiRe_0689	206	K	Glutamate dehydrogenase	1	4.88009e-07	99.589	2	EAANK(1)FIGGIEEAR	-1.1246	3	74421
F0NGH3	SiRe_0689	178	K	Glutamate dehydrogenase	1	8.37866e-08	59.625	3	ITGNVDFAVFTGK(1)PVELGGIGVR	-3.4101	2	21198
F0NGH3	SiRe_0689	278	K	Glutamate dehydrogenase	1	3.23311e-09	76.831	3	K(1)VTNEELLISDCNILVPAALENVINK	-1.6137	1	146290
F0NGH3	SiRe_0689	312	K	Glutamate dehydrogenase	1	1.18555e-07	71.935	3	AK(1)LIVEGANGPLTADADEIMK	0.38405	1	76982
F0NGH3	SiRe_0689	120	K	Glutamate dehydrogenase	1	8.12316e-18	119.55	2	LTK(1)EELEQLSR	-0.23868	4	135400
F0NGH3	SiRe_0689	72	K	Glutamate dehydrogenase	1	2.78989e-05	119.55	3	SQHNSALGPYK(1)GGVR	2.6412	1	13648
F0NGH3	SiRe_0689	266	K	Glutamate dehydrogenase	1	0.0100836	86.838	2	EK(1)TGSVTNYPEGR	-1.2645	1	15455
F0NGH3	SiRe_0689	238	K	Glutamate dehydrogenase	1	3.81382e-10	126.63	2	FLSDMGAK(1)IVGISDSK	-1.1781	2	125740
F0NGH3	SiRe_0689	331	K	Glutamate dehydrogenase	1	0.000143146	62.711	3	LIVEGANGPLTADADEIMK(1)QR	-0.034048	1	27447
F0NGH3	SiRe_0689	19	K	Glutamate dehydrogenase	1	9.2442e-76	197.71	3	LYK(1)VGELLGLDNETLETLSQPER	-3.6402	1	92356
F0NGJ5	SiRe_0711	164	K	AMP-dependent synthetase and ligase	1	6.48661e-12	80.379	2	FNDCGSK(1)VLIVASK	-0.20951	2	54201
F0NGN2	SiRe_0749	391	K	Glutamate dehydrogenase	1	0.00687561	129.72	2	K(1)FADQDLR	-1.1126	1	17656
F0NGN2	SiRe_0749	121	K	Glutamate dehydrogenase	1	0.0251683	73.655	2	ELTLK(1)ELEDLSR	0.81204	1	11709
F0NGQ6	SiRe_1005	327	K	Aconitate hydratase 1	1	3.63704e-18	117.77	2	K(1)YSQLQDLFYDDSR	0.80571	1	12157
F0NGQ6	SiRe_1005	753	K	Aconitate hydratase 1	1	0.0253852	59.731	2	LLGVK(1)AVLAESFER	-4.2142	1	7754.7
F0NGQ6	SiRe_1005	847	K	Aconitate hydratase 1	1	0.000835057	118.06	2	GGILNYVLEK(1)	-5.0388	2	153760
F0NGR7	SiRe_1016	78	K	Transcriptional regulator, MarR family	1	1.48457e-11	79.795	2	YMLTK(1)AGLTSIIDR	-1.3987	1	8062.1
F0NGU5	SiRe_1044	55	K	30S ribosomal protein S27e	1	0.00557783	86.205	2	AK(1)IVGEVVR	-0.13458	1	8745.8
F0NGU6	SiRe_1045	73	K	50S ribosomal protein L44e	1	1.28416e-06	117.99	2	CSK(1)CGYTIVK	-2.3491	2	526660
F0NGU6	SiRe_1045	5	K	50S ribosomal protein L44e	1	5.05841e-07	75.474	2	VPK(1)VISTYCPK	-0.78382	2	10922
F0NGV7	SiRe_1056	153	K	CCA-adding enzyme	1	0.000401288	108.24	2	FMK(1)GIGVYGAELK	0.91651	1	33047
F0NH48	SiRe_0766	9	K	CRISPR-associated protein, Csa5	1	0.0232955	74.486	2	EEK(1)EGIIGR	-1.1034	1	26520
F0NH87	SiRe_0809	51	K	VapC-type toxin	1	1.0328e-11	130.99	2	TK(1)CLEDFFSSLK	0.04636	2	37452
F0NHA7	SiRe_0831	98	K	HTH_34 domain-containing protein	1	0.0841783	51.864	2	QVVELLREK(1)	-9.2553	1	232180
F0NHE2	SiRe_1096	263	K	Glycoside hydrolase 15-related protein	1	0.00627823	44.57	2	LFRNSLMQDIK(1)	7.322	1	10525
F0NHE5	SiRe_1099	359	K	Starch synthase	1	1.70253e-11	117.99	2	LVYQK(1)GIDLLFR	-2.3126	3	239090
F0NHE7	SiRe_1101	292	K	FAD dependent oxidoreductase	1	9.42107e-32	173.54	3	AK(1)ELVDIQYVNDLNMGFR	-3.3154	3	540880
F0NHF6	SiRe_1110	10	K	Uridylate kinase	1	7.03802e-32	204.33	2	ISGK(1)FFDEDNVNNLIVLR	-1.5492	4	375260
F0NHF7	SiRe_1111	48	K	Chromatin protein Cren7	1	5.56646e-06	133.98	2	DPETGK(1)YFR	0.18901	2	252660
F0NHF7	SiRe_1111	53	K	Chromatin protein Cren7	1	0.00307373	87.251	2	HK(1)LPDDYPI	0.37531	1	67139
F0NHG1	SiRe_1115	268	K	Signal recognition particle 54 kDa protein	1	1.06854e-19	174.23	2	GGGALSAVAATGATIK(1)	0.47031	3	150550
F0NHG6	SiRe_1120	344	K	RNA-splicing ligase RtcB	1	0.000573735	74.424	2	IEEYVIEGK(1)R	-0.36863	1	8221.6
F0NHG8	SiRe_1122	792	K	DEAD/DEAH box helicase domain protein	1	2.50505e-30	150.81	2	GGAYTVNELSEILGISAK(1)	4.1163	1	10791
F0NHG9	SiRe_1123	4	K	DNA/RNA-binding protein Alba	1	0.0021281	74.424	2	TEK(1)LNEIVVR	-1.3312	2	71952
F0NHH1	SiRe_1125	48	K	DNA/RNA-binding protein Alba	1	1.3106e-26	195.09	2	AISK(1)AVDTVEIVR	-1.4198	1	735160
F0NHI4	SiRe_1138	171	K	TATA-box-binding protein	1	3.83434e-30	139.7	2	LAELDCVK(1)PIEEEEELEL	-1.2885	1	170980
F0NHJ1	SiRe_1288	349	K	50S ribosomal protein L3	1	0.000198854	106.35	2	ITYVNLLSK(1)QG	1.6334	1	25232
F0NHJ3	SiRe_1290	70	K	50S ribosomal protein L23	1	0.00437107	54.199	2	LAPEYK(1)ASDIAHR	-5.2582	1	6434.1
F0NHJ6	SiRe_1293	47	K	50S ribosomal protein L22	1	9.06305e-07	99.174	2	GMYLNDAK(1)DFLNR	-0.56089	1	82119
F0NHK0	SiRe_1297	92	K	30S ribosomal protein S17	1	0.0779559	50.09	2	EGDK(1)VIIGECR	-4.2629	1	6693.1
F0NHK1	SiRe_1298	4	K	50S ribosomal protein L14	1	5.51542e-05	79.311	2	SEK(1)IQVLGSR	0.54088	1	21437
F0NHK2	SiRe_1299	40	K	50S ribosomal protein L24	1	2.04601e-11	114.93	2	VSDEIASQYGIK(1)R	0.1883	1	11445
F0NHK3	SiRe_1300	205	K	30S ribosomal protein S4e	1	0.0330545	65.879	2	K(1)YSVITLESK	0.52547	1	5109.2
F0NHK4	SiRe_1301	97	K	50S ribosomal protein L5	1	7.69846e-08	66.553	3	K(1)SSFDEYGNVSFGIAEHVILPGAR	-0.45681	1	14578
F0NHK5	SiRe_1302	31	K	30S ribosomal protein S14 type Z	1	0.00442073	66.664	2	DSVIQK(1)YGIYLCR	-0.42212	1	13044
F0NHK6	SiRe_1303	23	K	30S ribosomal protein S8	1	1.01306e-11	99.34	2	NK(1)QAIIMPASK	-1.0609	1	19500
F0NHK6	SiRe_1303	43	K	30S ribosomal protein S8	1	1.0745e-31	113.48	3	VMQK(1)EGYVGEFEYIDDGR	-2.2263	1	10786
F0NHK6	SiRe_1303	71	K	30S ribosomal protein S8	1	0.00824389	104.39	2	VNK(1)CGPITPR	-2.9461	1	60991
F0NHK8	SiRe_1305	5	K	50S ribosomal protein L32e	1	0.0472755	46.033	2	TEEK(1)IQSYR	-1.2529	1	15546
F0NHK9	SiRe_1306	134	K	50S ribosomal protein L19e	1	0.028586	81.099	2	GGNYK(1)GVSDVR	0.043382	1	3867.3
F0NHL0	SiRe_1307	156	K	50S ribosomal protein L18	1	0.0083567	88.24	2	LK(1)SENLDLYNK	-3.3808	1	6140.2
F0NHL0	SiRe_1307	130	K	50S ribosomal protein L18	1	2.52368e-09	76.049	3	GAIDAGLK(1)IPIGNISIENDR	-3.1377	1	6696.5
F0NHL0	SiRe_1307	97	K	50S ribosomal protein L18	1	8.22359e-07	64.21	3	K(1)GVTECVADIGLHVPSK	-0.1255	1	29160
F0NHL0	SiRe_1307	165	K	50S ribosomal protein L18	1	0.00946872	84.102	2	SENLDLYNK(1)LFSR	-1.89	1	10926
F0NHL1	SiRe_1308	111	K	30S ribosomal protein S5	1	0.00300427	90.761	2	DAK(1)MNIIPVR	0.2286	1	13764
F0NHL1	SiRe_1308	105	K	30S ribosomal protein S5	1	0.076128	53.679	2	VAIQK(1)AIR	-0.36992	1	13539
F0NHL1	SiRe_1308	66	K	30S ribosomal protein S5	1	0.00419243	91.245	2	VVQK(1)QTDAGEISR	-3.1744	1	9776
F0NHL3	SiRe_1310	132	K	50S ribosomal protein L15	1	4.17683e-07	120.65	2	VK(1)QIGGEVILSPTE	-1.1995	1	23658
F0NHM3	SiRe_1320	172	K	Archaemetzincin	1	1.2937e-07	127.03	2	NCIYK(1)IENLSK	-2.3499	1	38410
F0NHR4	SiRe_1589	17	K	30S ribosomal protein S6e	1	0.0173416	48.701	2	IVISDPQSVEPK(1)R	-0.40653	1	8993.2
F0NHR6	SiRe_1591	119	K	30S ribosomal protein S15	1	0.010037	76.572	2	GLEEVESK(1)IR	0.42666	1	5825.3
F0NHR7	SiRe_1592	299	K	Methionine synthase	1	2.32292e-07	86.838	2	VWINPDCGLK(1)LLSR	-0.20549	4	174370
F0NHT1	SiRe_1606	86	K	50S ribosomal protein L14e	1	1.68864e-05	103.69	2	IEEAGLTEYMK(1)ER	-3.4453	1	7573.9
F0NHV8	SiRe_1633	52	K	Glutamine synthetase	1	0.0091841	110.44	2	TGFGK(1)LDGSSIR	-1.1383	2	465260
F0NHV9	SiRe_1634	149	K	MarR family transcriptional regulator	1	1.44627e-17	138.23	2	GGGGIIGK(1)TCNR	0.091755	6	560260
F0NHX3	SiRe_1648	64	K	DNA-binding protein SiRe_1648	1	4.10285e-27	113.13	3	LVK(1)PEFAESLENQLIALAQSGR	-3.3141	3	30702
F0NHX6	SiRe_1651	167	K	Translation initiation factor 6	1	0.0713407	41.796	2	GGLVHVDTSEK(1)	0.050025	1	23627
F0NHY3	SiRe_1658	24	K	50S ribosomal protein L1	1	0.0378674	72.042	2	LALSPENNPK(1)R	-1.3193	1	5924.6
F0NHY5	SiRe_1660	15	K	50S ribosomal protein L12	1	7.2683e-13	135.63	2	K(1)EINEDTLK	-2.8542	1	80628
F0NHY6	SiRe_1808	238	K	S-adenosylmethionine synthase	1	0.00065055	97.594	2	EQAK(1)NEILDLASK	-0.22864	1	23433
F0NHY6	SiRe_1808	52	K	S-adenosylmethionine synthase	1	0.0041221	71.896	2	K(1)YGVILHHNLDK	-1.6553	1	3208.8
F0NHY6	SiRe_1808	153	K	S-adenosylmethionine synthase	1	8.22469e-09	127.03	2	GSTDLVGIFEAGK(1)R	-0.13163	2	30751
F0NI05	SiRe_1827	218	K	Delta-aminolevulinic acid dehydratase	1	0.000554638	90.306	2	DAAYSK(1)PAFGDR	0.27542	1	90713
F0NI10	SiRe_1832	96	K	AAA family ATPase, CDC48 subfamily	1	0.00105209	95.138	2	NAGVSIGDK(1)VIVR	-1.7305	1	8351.2
F0NI12	SiRe_1834	4	K	DUF1610 domain-containing protein	1	0.0078187	67.903	2	SVK(1)LSIR	-0.84375	1	15453
F0NI16	SiRe_1838	159	K	Transcription elongation factor NusA-like protein	1	1.91815e-11	74.643	3	LLPAEAQLLESALTK(1)IHSTPVR	0.34513	1	26157
F0NI17	SiRe_1839	8	K	50S ribosomal protein L40e	1	0.00753795	60.547	3	PLTDPAK(1)LQIVQQR	-2.9596	1	7527.6
F0NI17	SiRe_1839	24	K	50S ribosomal protein L40e	1	0.0107096	72.492	2	K(1)CGALNPIR	0.62885	2	78237
F0NI25	SiRe_1847	88	K	30S ribosomal protein S8e	1	1.57636e-07	72.846	2	ILEVLETPANK(1)ELAR	-1.2485	1	14108
F0NI25	SiRe_1847	77	K	30S ribosomal protein S8e	1	2.0138e-11	108.24	2	VK(1)ILEVLETPANK	-0.53191	1	12716
F0NI36	SiRe_1858	151	K	6-phospho 3-hexuloisomerase	1	0.000621617	94.804	2	YSK(1)NEDYFAR	1.5494	1	14664
F0NI84	SiRe_1382	101	K	Phosphoribosylaminoimidazole-succinocarboxamide synthase	1	0.0468813	48.157	2	NIATGSIVK(1)R	-2.6873	1	11575
F0NIA4	SiRe_1402	76	K	DNA-directed RNA polymerase, M/15 kDa subunit	1	0.00946136	69.276	2	VLTTSIVSDK(1)EGR	-2.2836	1	19019
F0NIA4	SiRe_1402	66	K	DNA-directed RNA polymerase, M/15 kDa subunit	1	7.389e-07	88.734	2	SSK(1)VLTTSIVSDK	-0.14611	1	15719
F0NIA7	SiRe_1405	355	K	Serine--tRNA ligase	1	1.3441e-19	142.08	2	K(1)FDLEVWMPAQAK	0.51262	4	179290
F0NIC1	SiRe_1419	147	K	PP-loop domain protein	1	0.00059694	112.8	2	K(1)LINEAGIK	-0.26184	1	177820
F0NIC1	SiRe_1419	130	K	PP-loop domain protein	1	9.15408e-92	310.51	3	EEVGFSLDEMLQASLK(1)R	-0.69682	4	435190
F0NIC1	SiRe_1419	237	K	PP-loop domain protein	1	6.8447e-128	285.94	2	GFEFQETECPYISQK(1)PTLR	-0.26682	16	80389000
F0NIC1	SiRe_1419	58	K	PP-loop domain protein	1	6.4622e-128	301.56	3	ILLAVSGGK(1)DSLVLADTLSQFINPSK	2.6131	4	3536300
F0NIC1	SiRe_1419	301	K	PP-loop domain protein	1	0.0631255	47.334	2	TICK(1)NCELLIR	-0.13707	1	26265
F0NIC3	SiRe_1421	13	K	S-adenosylmethionine decarboxylase proenzyme	1	1.43748e-66	242.43	3	VVGK(1)QVYGSLYDCDENVLK	-0.43815	4	950630
F0NID6	SiRe_1434	39	K	Pyridoxal 5'-phosphate synthase subunit PdxS	1	1.58022e-17	140.57	2	K(1)LDSTIQTGTTR	-2.9085	2	79518
F0NID7	SiRe_1435	40	K	Ribosomal protein S26e	1	7.67561e-20	100.36	3	AVCVTK(1)MYSPVDASLASELEK	0.40944	1	26823
F0NID8	SiRe_1661	566	K	Alanine--tRNA ligase	1	5.85462e-53	162.16	3	YEVIDTQK(1)VNDVIVHILK	-4.073	4	294520
F0NIE2	SiRe_1665	248	K	Probable tRNA sulfurtransferase	1	0.0579719	78.178	2	LSQIEK(1)R	-1.8569	1	11307
F0NIF4	SiRe_1677	104	K	Uncharacterized protein	1	0.00930017	87.942	2	LIEK(1)FSDLSQ	0.82265	2	49244
F0NIF4	SiRe_1677	93	K	Uncharacterized protein	1	0.0116498	79.889	2	DAEK(1)NAGILTR	-2.5259	1	11705
F0NIF8	SiRe_1681	101	K	Superoxide dismutase	1	3.36039e-19	135.21	2	GGGK(1)PGGALADLINK(1)	-3.1	11	12449000
F0NIF8	SiRe_1681	112	K	Superoxide dismutase	1	1.48296e-23	158.59	2	PGGALADLINK(1)QYGSFDR	-3.8601	12	2263200
F0NIF8	SiRe_1681	58	K	Superoxide dismutase	1	1.18731e-11	86.135	2	VVK(1)GDLQAGQYDIQGIVR	-5.1506	2	65637
F0NIH5	SiRe_1697	305	K	UBA/THIF-type NAD/FAD binding protein	1	0.0786432	65.156	2	ITK(1)PNCGIFR	-1.3734	1	107150
F0NII8	SiRe_1711	278	K	Fructose-1,6-bisphosphate aldolase/phosphatase	1	0.0728415	64.266	2	GSHYGPLMPVSQK(1)	-0.00096429	1	3841.4
F0NII8	SiRe_1711	85	K	Fructose-1,6-bisphosphate aldolase/phosphatase	1	8.45096e-05	57.053	3	VAK(1)DLGLYAAGQDLLSDSFSGNLR	-5.9544	1	21267
F0NII8	SiRe_1711	371	K	Fructose-1,6-bisphosphate aldolase/phosphatase	1	3.68522e-07	128.97	2	TK(1)PSVYSHESSHE	-3.1506	1	17774
F0NII8	SiRe_1711	231	K	Fructose-1,6-bisphosphate aldolase/phosphatase	1	0.0779365	40.861	2	YVGK(1)DDPVMVVR	-2.367	1	17649
F0NII8	SiRe_1711	37	K	Fructose-1,6-bisphosphate aldolase/phosphatase	1	0.0296008	100.67	2	ILAEAK(1)R	-0.32962	1	35063
F0NII9	SiRe_1712	14	K	30S ribosomal protein S17e	1	0.000506241	107.08	2	IVK(1)EIYNQYK	-3.753	1	8589
F0NIJ0	SiRe_1713	58	K	Uncharacterized protein	1	1.62916e-35	180.81	2	SGILILINGK(1)DWR	-1.6957	4	718990
F0NIJ0	SiRe_1713	24	K	Uncharacterized protein	1	7.8538e-106	253.14	2	EIDVSDK(1)ELFNVLLK	3.41	2	618640
F0NIJ0	SiRe_1713	7	K	Uncharacterized protein	1	5.18993e-16	193.94	2	VILK(1)GPLVSQLNCR	-1.5507	2	1590100
F0NIJ0	SiRe_1713	37	K	Uncharacterized protein	1	7.9449e-39	241.56	3	IDGEK(1)HLILNHNNQIK	2.1744	6	4350300
F0NIJ3	SiRe_1716	46	K	Thermosome	1	4.95964e-12	114.93	2	AIEEALK(1)STYGPR	-1.1252	2	84710
F0NIJ3	SiRe_1716	19	K	Thermosome	1	1.42824e-89	260.14	3	ATATVATTPEGIPVIILK(1)EGSSR	-2.37	6	3072000
F0NIJ3	SiRe_1716	162	K	Thermosome	1	0.00304619	103.87	2	K(1)VALTSLGSK	-0.91581	2	120780
F0NIJ3	SiRe_1716	39	K	Thermosome	1	1.48457e-11	121.71	2	ANIAAVK(1)AIEEALK	-0.82788	3	210270
F0NIJ3	SiRe_1716	28	K	Thermosome	1	0.0287327	88.921	2	TYGK(1)EALR	-1.7825	1	81154
F0NIJ3	SiRe_1716	301	K	Thermosome	1	7.0502e-122	319.33	2	IAATGANVVICQK(1)	0.039647	7	2529400
F0NIJ3	SiRe_1716	211	K	Thermosome	1	5.43998e-32	142.73	3	K(1)HGGSINDTQLVYGIVVDK	0.23685	4	353590
F0NIJ3	SiRe_1716	171	K	Thermosome	1	1.14063e-10	140.57	2	VALTSLGSK(1)AVAGAR	-0.10294	1	34344
F0NIJ3	SiRe_1716	533	K	Thermosome	1	0.000644544	99.305	2	IDDIVAAGK(1)K(1)	-0.84366	3	9693900
F0NIJ3	SiRe_1716	426	K	Thermosome	1	2.92229e-07	105.94	2	AVAGGGAVEIEIAK(1)R	-0.83483	1	10185
F0NIJ3	SiRe_1716	86	K	Thermosome	1	1.1715e-13	105.78	2	MDLQHPTGK(1)LLVQIAK	-3.6815	2	178930
F0NIJ3	SiRe_1716	430	K	Thermosome	1	0.0021933	105.81	2	K(1)YAPQVGGK	0.10144	1	139800
F0NIJ3	SiRe_1716	93	K	Thermosome	1	2.20586e-51	184.98	2	LLVQIAK(1)GQDEETADGTK	-5.8366	7	963600
F0NIJ3	SiRe_1716	534	K	Thermosome	1	0.000644544	99.305	2	IDDIVAAGK(1)K(1)	-0.84366	4	9848500
F0NIJ3	SiRe_1716	136	K	Thermosome	1	0.00488172	114.64	2	K(1)AEEIALK	0.84339	1	71967
F0NIJ3	SiRe_1716	198	K	Thermosome	1	2.06922e-07	93.649	2	GDK(1)WYVDLDNVQIVK	-1.6687	2	85611
F0NIJ3	SiRe_1716	376	K	Thermosome	1	8.9496e-11	133.76	2	NPK(1)SVSILIR	0.53688	4	329870
F0NIJ3	SiRe_1716	329	K	Thermosome	1	0.0274894	99.305	2	SDLEK(1)LAR	-1.4489	1	63282
F0NIJ3	SiRe_1716	256	K	Thermosome	1	2.02037e-16	130.12	3	IALLDASLEVEK(1)PELDAEIR	2.1664	5	224060
F0NIJ3	SiRe_1716	288	K	Thermosome	1	3.85205e-28	139.7	2	VDK(1)IAATGANVVICQK	-2.9937	1	137670
F0NIK1	SiRe_1724	137	K	Uncharacterized protein	1	0.00158303	106.97	2	TSK(1)CSLNLDYPQLDK	-1.6871	1	31499
F0NIL9	SiRe_1888	37	K	Putative signal transduction protein with CBS domains	1	0.000366112	93.772	2	EVADIIGK(1)DEGTVR	0.12009	1	4727.3
F0NIM1	SiRe_1890	114	K	Uncharacterized protein	1	7.12444e-05	61.867	3	VVVSK(1)FSEICIVCPLYEAR	0.075583	1	8711.6
F0NIM9	SiRe_1898	212	K	UPF0173 metal-dependent hydrolase SiRe_1898	1	2.5601e-05	106.11	2	NK(1)GYNPIVLQPGQTITL	-0.64833	1	52869
F0NIM9	SiRe_1898	155	K	UPF0173 metal-dependent hydrolase SiRe_1898	1	1.81503e-11	63.79	3	LIGEVFK(1)PDYALLPIGGR	-0.1288	1	6593.4
F0NIN2	SiRe_1901	43	K	Uncharacterized protein	1	1.44445e-15	135.63	2	VVGTCPK(1)DGR	-3.6802	1	86218
F0NIN6	SiRe_1905	18	K	50S ribosomal protein L7Ae	1	1.38615e-06	53.363	2	FEVPQDLADK(1)VLEAVR	0.24456	2	24010
F0NIN6	SiRe_1905	116	K	50S ribosomal protein L7Ae	1	0.00103198	87.251	2	DLVDEIVK(1)R	-1.3744	1	8898.4
F0NIN6	SiRe_1905	8	K	50S ribosomal protein L7Ae	1	5.9667e-12	137.4	2	ASYVK(1)FEVPQDLADK	-0.54472	1	72687
F0NIN6	SiRe_1905	84	K	50S ribosomal protein L7Ae	1	2.38093e-50	187.63	3	K(1)ALGEACGLQVATASAAILEPGEAK	-1.2847	1	198980
F0NIQ0	SiRe_1919	179	K	30S ribosomal protein S4	1	7.05437e-08	49.485	3	SRPPVMAQQEGGEAGVK(1)QA	-1.5905	1	4058.7
F0NIQ3	SiRe_1922	53	K	50S ribosomal protein L18e	1	0.000131808	103.69	2	YTK(1)PNDIVVVPGK	0.56304	1	16637
F0NIQ5	SiRe_1924	6	K	30S ribosomal protein S9	1	3.12918e-05	82.437	2	SEEQK(1)VIISSAR	-0.28677	2	23287
F0NIQ6	SiRe_1925	41	K	DNA-directed RNA polymerase subunit N	1	0.0328845	65.156	2	VLDDLGVK(1)R	0.17431	2	45070
F0NIQ7	SiRe_1926	110	K	30S ribosomal protein S2	1	0.0725486	55.754	2	PVQK(1)FAEVVGAR	-1.5188	1	3898.9
F0NIQ7	SiRe_1926	187	K	30S ribosomal protein S2	1	0.00544495	43.306	2	IDYIDLIIPANNK(1)GR	-2.0493	1	3481.2
F0NIS6	SiRe_1948	117	K	Transcriptional regulator, TrmB	1	1.32277e-05	112.73	2	DCADK(1)MAQLVEK	-1.4041	2	172310
F0NIS7	SiRe_1949	8	K	Transcriptional regulator, AbrB family	1	1.11196e-06	96.957	2	AVEEIVK(1)VSR	1.1832	4	136930
F0NIS7	SiRe_1949	34	K	Transcriptional regulator, AbrB family	1	8.19125e-20	113.86	2	EGDLVK(1)VTYDESEGVVK	-3.8077	2	78555
F0NBK1	SiRe_1473	254	K	ADP-ribosylation/Crystallin J1	1	0.0498537	56.091	2	FTLIISK(1)	-0.55973	1	44406
F0NBX0	SiRe_1968	108	K	Formate-dependent phosphoribosylglycinamide formyltransferase	1	0.00247083	70.389	2	VIPNANAVK(1)ACMNR	-0.41784	1	29480
F0NC66	SiRe_2457	49	K	2-oxoacid oxidoreductase (ferredoxin)	1	5.51526e-13	110.91	3	VVLVSGIGCSGK(1)IPHFIR	-1.4522	1	165720
F0NC66	SiRe_2457	37	K	2-oxoacid oxidoreductase (ferredoxin)	1	7.04973e-05	80.623	2	K(1)VVLVSGIGCSGK	0.3268	1	5244.3
F0NDF6	SiRe_2562	302	K	sn-glycerol-3-phosphate dehydrogenase subunit, glpC	1	0.000201396	65.173	3	NVYYHPPCHLK(1)FLQVGLPGVR	-1.4006	2	41568
F0NDI4	SiRe_0222	159	K	(2Fe-2S)-binding domain protein	1	0.0679675	54.056	2	LASQK(1)LR	-0.40056	1	4243.4
F0NDN9	SiRe_0277	38	K	Succinate--CoA ligase (ADP-forming)	1	0.00272406	60.547	2	AVVK(1)SQLLEGAR	-0.025658	1	4804.1
F0NEN4	SiRe_0950	142	K	MaoC domain protein dehydratase	1	0.00312268	87.251	2	MEILCSK(1)R	1.0569	1	39270
F0NF01	SiRe_1214	544	K	Thermosome	1	0.000358766	59.171	2	GGEGSK(1)EESGGEGGAGTPSLGD	-0.48062	1	19535
F0NF01	SiRe_1214	331	K	Thermosome	1	0.0687511	56.091	2	LEK(1)ALGAR	-0.32251	1	18081
F0NFC7	SiRe_1567	67	K	30S ribosomal protein S24e	1	8.98928e-05	90.156	2	K(1)ISTSYGAGISNVK	-0.75572	1	5420.7
F0NFE3	SiRe_1583	258	K	2,3-bisphosphoglycerate-independent phosphoglycerate mutase	1	5.16749e-15	112.7	2	AAAVSATALIK(1)GICR	-3.0365	1	50200
F0NGH3	SiRe_0689	108	K	Glutamate dehydrogenase	1	0.0301664	74.524	2	NSLLLLPYGGGK(1)GGIR	-3.2737	1	3602.9
F0NGH3	SiRe_0689	391	K	Glutamate dehydrogenase	1	0.00274393	79.059	2	K(1)LEDQDLR	-0.10679	1	8431.3
F0NH71	SiRe_0789	126	K	Amidohydrolase	1	0.010089	74.849	2	NK(1)DLLSGEIR	-1.1389	1	18176
F0NHF7	SiRe_1111	31	K	Chromatin protein Cren7	1	0.00162206	105.22	2	VWALAPK(1)GR	-0.83069	2	59254
F0NHV8	SiRe_1633	100	K	Glutamine synthetase	1	0.0559996	40.203	2	VFWGGGK(1)GR	2.461	1	20029
F0NIF1	SiRe_1674	21	K	NADH (Or F420H2) dehydrogenase, subunit C	1	0.00201812	57.032	2	CQAK(1)IENDR	1.8863	1	5144.4
F0NIH7	SiRe_1700	216	K	Uncharacterized protein	1	0.0302435	61.494	2	IISTIVK(1)	-0.3652	1	31602
F0NIJ0	SiRe_1713	48	K	Uncharacterized protein	1	6.20754e-63	268.44	3	HLILNHNNQIK(1)SGILILINGK	-2.3304	2	570750
F0NIJ3	SiRe_1716	238	K	Thermosome	1	0.00716641	67.464	2	EVVHPGMQK(1)R	0.36706	1	4720.3
F0NIN6	SiRe_1905	41	K	50S ribosomal protein L7Ae	1	0.000935787	96.946	2	GTNETTK(1)AVER	-0.96867	1	3708.9
F0NIQ2	SiRe_1921	247	K	DNA-directed RNA polymerase subunit D	1	0.0234635	61.48	2	ILLEAGK(1)SIIR	1.4514	1	4224.3
F0NIQ4	SiRe_1923	85	K	50S ribosomal protein L13	1	0.00426771	75.243	2	SPINIVK(1)R	1.933	1	1843.5
F0NIS6	SiRe_1948	62	K	Transcriptional regulator, TrmB	1	0.0116111	56.378	2	LSK(1)ASINR	0.34743	1	9896.9
F0NIS7	SiRe_1949	20	K	Transcriptional regulator, AbrB family	1	6.92411e-05	111.61	2	NYQVTIPAK(1)VR	-0.74738	1	86946

## Sheet: Table S2c
Table S2c. A List of Urm1 conjugation sites with ambiguous site localizations.
Accession	Protein	Position	Amino acid	Protein description	Localization probability*	P-value	Score	Charge	Modified sequence	Mass error [ppm]	MS/MS Counts	Intensity
F0NF01	SiRe_1214	538	K	Thermosome	0.333333	0.0493442	64.266	2	IDDLIAAAPLK(0.333)SEK(0.333)K(0.333)	-1.973	1	0
F0NF01	SiRe_1214	537	K	Thermosome	0.333333	0.0493442	64.266	2	IDDLIAAAPLK(0.333)SEK(0.333)K(0.333)	-1.973	1	0
F0NBC0	SiRe_0172	29	K	Translation initiation factor 1A	0.499965	0.0013925	40.224	3	DVPKPEEGQTICVVK(0.5)K(0.5)	-0.96065	1	17906
F0NBC0	SiRe_0172	28	K	Translation initiation factor 1A	0.499965	0.0013925	40.224	3	DVPKPEEGQTICVVK(0.5)K(0.5)	-0.96065	1	17906
F0NDG0	SiRe_2566	542	K	Aldehyde oxidase and xanthine dehydrogenase molybdopterin binding protein	0.499999	0.0332762	52.591	2	VAEKILDK(0.5)MK(0.5)R	-2.7008	1	14348
F0NDG0	SiRe_2566	544	K	Aldehyde oxidase and xanthine dehydrogenase molybdopterin binding protein	0.499999	0.0332762	52.591	2	VAEKILDK(0.5)MK(0.5)R	-2.7008	1	14348
F0NBA4	SiRe_0156	230	K	Succinate dehydrogenase and fumarate reductase iron-sulfur protein	0.5	0.0599661	67.507	2	DIEPVTAIK(0.5)K(0.5)	-1.8625	1	8219.6
F0NBA4	SiRe_0156	14	K	Succinate dehydrogenase and fumarate reductase iron-sulfur protein	0.5	1.56944e-08	103.69	2	TQSQEEEVILK(0.5)VK(0.5)	-1.1522	1	28317
F0NBA4	SiRe_0156	231	K	Succinate dehydrogenase and fumarate reductase iron-sulfur protein	0.5	0.0599661	67.507	2	DIEPVTAIK(0.5)K(0.5)	-1.8625	1	8219.6
F0NBA4	SiRe_0156	12	K	Succinate dehydrogenase and fumarate reductase iron-sulfur protein	0.5	1.56944e-08	103.69	2	TQSQEEEVILK(0.5)VK(0.5)	-1.1522	1	28317
F0NBS8	SiRe_1776	119	K	Elongation factor 1-alpha	0.5	4.99128e-07	95.263	3	NMITGASQADAAILVVSAK(0.5)K(0.5)	0.4851	1	14751
F0NBS8	SiRe_1776	118	K	Elongation factor 1-alpha	0.5	4.99128e-07	95.263	3	NMITGASQADAAILVVSAK(0.5)K(0.5)	0.4851	1	14751
F0NC06	SiRe_2004	15	K	Uncharacterized protein	0.5	0.000254894	118.91	2	LQDIVNILK(0.5)NK(0.5)	-2.1116	1	11867
F0NC06	SiRe_2004	17	K	Uncharacterized protein	0.5	0.000254894	118.91	2	LQDIVNILK(0.5)NK(0.5)	-2.1116	1	11867
F0NCE3	SiRe_2695	380	K	Isocitrate dehydrogenase (NADP(+))	0.5	3.22014e-13	114.93	2	AADLIDSAIMESIK(0.5)QK(0.5)	-3.1817	1	15952
F0NCE3	SiRe_2695	378	K	Isocitrate dehydrogenase (NADP(+))	0.5	3.22014e-13	114.93	2	AADLIDSAIMESIK(0.5)QK(0.5)	-3.1817	1	15952
F0ND77	SiRe_2324	252	K	Xanthine dehydrogenase accessory factor	0.5	1.19035e-05	77.696	2	NPYLLLDDALAGK(0.5)IEDK(0.5)	-2.4904	1	15050
F0NDC4	SiRe_2530	121	K	Uncharacterized protein	0.5	4.43949e-08	114.64	2	HVESELMK(0.5)K(0.5)	-1.1725	1	9227.4
F0NDR6	SiRe_0539	67	K	Cupin 2 conserved barrel domain protein	0.5	6.20877e-08	130.79	2	YQETVVVTK(0.5)GK(0.5)	-0.13084	1	19600
F0NDR6	SiRe_0539	69	K	Cupin 2 conserved barrel domain protein	0.5	6.20877e-08	130.79	2	YQETVVVTK(0.5)GK(0.5)	-0.13084	1	19600
F0NE87	SiRe_0329	51	K	Conserved hypothetical selenoprotein	0.5	0.000804484	81.642	2	YVSPADLNK(0.5)K(0.5)	1.2581	1	6907.4
F0NE87	SiRe_0329	52	K	Conserved hypothetical selenoprotein	0.5	0.000804484	81.642	2	YVSPADLNK(0.5)K(0.5)	1.2581	1	6907.4
F0NEN4	SiRe_0950	108	K	MaoC domain protein dehydratase	0.5	0.00606065	69.716	2	TVVEVTDK(0.5)K(0.5)	-0.91457	1	12694
F0NEN4	SiRe_0950	109	K	MaoC domain protein dehydratase	0.5	0.00606065	69.716	2	TVVEVTDK(0.5)K(0.5)	-0.91457	1	12694
F0NES9	SiRe_1142	132	K	Uncharacterized protein	0.5	0.00054454	80.623	2	LQTSSLTLEEEK(0.5)K(0.5)	-2.7585	1	2872
F0NES9	SiRe_1142	131	K	Uncharacterized protein	0.5	0.00054454	80.623	2	LQTSSLTLEEEK(0.5)K(0.5)	-2.7585	1	2872
F0NEU6	SiRe_1159	124	K	FeS assembly protein SufB	0.5	0.00445697	67.548	2	YYDELGIPESEK(0.5)K(0.5)	-0.15231	1	15082
F0NEV6	SiRe_1169	75	K	Uncharacterized protein	0.5	0.079809	65.933	2	AGGSSVEIEGK(0.5)K(0.5)	-2.6725	1	7695.3
F0NEV6	SiRe_1169	76	K	Uncharacterized protein	0.5	0.079809	65.933	2	AGGSSVEIEGK(0.5)K(0.5)	-2.6725	1	7695.3
F0NF01	SiRe_1214	125	K	Thermosome	0.5	5.35773e-18	112.68	3	AESLLDQNIHPTIIIEGYK(0.5)K(0.5)	-0.59389	1	50906
F0NF01	SiRe_1214	126	K	Thermosome	0.5	5.35773e-18	112.68	3	AESLLDQNIHPTIIIEGYK(0.5)K(0.5)	-0.59389	1	50906
F0NF37	SiRe_1250	184	K	Peptidyl-prolyl cis-trans isomerase	0.5	0.000257697	77.157	2	YASGFNVELDDGK(0.5)K(0.5)	-1.4064	1	12626
F0NF37	SiRe_1250	183	K	Peptidyl-prolyl cis-trans isomerase	0.5	0.000257697	77.157	2	YASGFNVELDDGK(0.5)K(0.5)	-1.4064	1	12626
F0NF58	SiRe_1271	34	K	Proteasome subunit alpha	0.5	4.10744e-07	40.372	3	AITIFSPDGSLYQVDYAFEAVK(0.5)K(0.5)	-1.6698	1	16901
F0NF58	SiRe_1271	35	K	Proteasome subunit alpha	0.5	4.10744e-07	40.372	3	AITIFSPDGSLYQVDYAFEAVK(0.5)K(0.5)	-1.6698	1	16901
F0NFE2	SiRe_1582	462	K	AAA family ATPase, CDC48 subfamily	0.5	0.0691756	43.734	2	EVYVEVPK(0.5)VK(0.5)	-0.58986	1	14500
F0NFE2	SiRe_1582	464	K	AAA family ATPase, CDC48 subfamily	0.5	0.0691756	43.734	2	EVYVEVPK(0.5)VK(0.5)	-0.58986	1	14500
F0NFU5	SiRe_2592	20	K	Peroxiredoxin (PRX) family, AhpE-like subfamily	0.5	4.9903e-07	112.7	2	APELELVDTDLK(0.5)K(0.5)	-0.97023	1	49721
F0NG01	SiRe_2648 SiRe_0668	63	K	DNA-binding 7 kDa protein	0.5	0.000347257	95.311	2	ELLQMLEK(0.5)QK(0.5)	1.302	1	15543
F0NG16	SiRe_0067	57	K	Peroxiredoxin family, PRX	0.5	0.0160891	41.796	2	FAELYDEFK(0.5)K(0.5)	0.58805	1	16739
F0NG91	SiRe_0372	109	K	FAD linked oxidase domain protein	0.5	0.000352144	83.438	2	LIDLFEELEK(0.5)K(0.5)	0.24875	1	19815
F0NG91	SiRe_0372	110	K	FAD linked oxidase domain protein	0.5	0.000352144	83.438	2	LIDLFEELEK(0.5)K(0.5)	0.24875	1	19815
F0NGH3	SiRe_0689	16	K	Glutamate dehydrogenase	0.5	2.3304e-63	217.24	2	MEEVLSSSLYTQQVK(0.5)K(0.5)	2.2143	2	911920
F0NGH3	SiRe_0689	15	K	Glutamate dehydrogenase	0.5	2.3304e-63	217.24	2	MEEVLSSSLYTQQVK(0.5)K(0.5)	2.2143	2	911920
F0NGM5	SiRe_0742	190	K	Isocitrate lyase	0.5	0.00330355	46.528	3	ALIEAGAAGVHFEDQLAAEK(0.5)K(0.5)	1.1478	1	17529
F0NGM5	SiRe_0742	189	K	Isocitrate lyase	0.5	0.00330355	46.528	3	ALIEAGAAGVHFEDQLAAEK(0.5)K(0.5)	1.1478	1	17529
F0NGN2	SiRe_0749	15	K	Glutamate dehydrogenase	0.5	5.66075e-11	77.157	2	MEELLTSNLFVQQVK(0.5)K(0.5)	5.3715	1	10922
F0NGN2	SiRe_0749	16	K	Glutamate dehydrogenase	0.5	5.66075e-11	77.157	2	MEELLTSNLFVQQVK(0.5)K(0.5)	5.3715	1	10922
F0NGS1	SiRe_1020	52	K	Fumarate hydratase	0.5	0.0738273	42.061	2	VNADLGLLDK(0.5)K(0.5)	-0.94994	1	6908.7
F0NGS1	SiRe_1020	53	K	Fumarate hydratase	0.5	0.0738273	42.061	2	VNADLGLLDK(0.5)K(0.5)	-0.94994	1	6908.7
F0NHH1	SiRe_1125	16	K	DNA/RNA-binding protein Alba	0.5	1.23992e-21	135.5	2	SSGTPTPSNVVLIGK(0.5)K(0.5)	-1.733	2	198910
F0NHH1	SiRe_1125	17	K	DNA/RNA-binding protein Alba	0.5	1.23992e-21	135.5	2	SSGTPTPSNVVLIGK(0.5)K(0.5)	-1.733	2	198910
F0NHJ8	SiRe_1295	62	K	50S ribosomal protein L29	0.5	0.0737005	45.489	2	ILTVLSEK(0.5)K(0.5)	-3.2535	1	6372.6
F0NHJ8	SiRe_1295	63	K	50S ribosomal protein L29	0.5	0.0737005	45.489	2	ILTVLSEK(0.5)K(0.5)	-3.2535	1	6372.6
F0NHX7	SiRe_1652	49	K	50S ribosomal protein L18Ae	0.5	0.00460135	91.245	2	QAIEYIYSYFGSK(0.5)NK(0.5)	-3.8825	1	59906
F0NI85	SiRe_1383	98	K	Methionyl-tRNA synthetase, beta subunit	0.5	4.33755e-05	65.421	2	GFESQGMLLAAGCK(0.5)EDEAK(0.5)	-7.2884	1	6867.9
F0NIA7	SiRe_1405	354	K	Serine--tRNA ligase	0.5	1.3441e-19	142.08	2	IVNIASGDLGACAAK(0.5)K(0.5)	-2.5752	2	100040
F0NIJ3	SiRe_1716	210	K	Thermosome	0.5	9.06635e-18	105.94	2	WYVDLDNVQIVK(0.5)K(0.5)	-0.27351	1	42168
F0NIJ3	SiRe_1716	116	K	Thermosome	0.5	0.0385684	81.335	2	TAVILAGELAK(0.5)K(0.5)	-1.5774	2	61112
F0NIN6	SiRe_1905	73	K	50S ribosomal protein L7Ae	0.5	1.70084e-12	71.114	3	LVVIAEDVQPEEIVAHLPLLCDEK(0.5)K(0.5)	-2.6167	2	157410
F0ND84	SiRe_2331	152	K	GCN5-related N-acetyltransferase	0.5	0.00432654	48.157	2	EIYCEFIK(0.5)K(0.5)	-1.2456	1	7413.4
F0ND84	SiRe_2331	153	K	GCN5-related N-acetyltransferase	0.5	0.00432654	48.157	2	EIYCEFIK(0.5)K(0.5)	-1.2456	1	7413.4
F0ND87	SiRe_2334	29	K	DrsE domain-containing protein	0.5	0.00100762	110.22	2	MAYNSVK(0.5)NK(0.5)	-0.18129	1	5151.6
F0ND87	SiRe_2334	27	K	DrsE domain-containing protein	0.5	0.00100762	110.22	2	MAYNSVK(0.5)NK(0.5)	-0.18129	1	5151.6
F0NDX2	SiRe_0598	340	K	CRISPR-associated protein, Cmr2 family	0.5	0.000623123	86.243	2	VQDDNCFISK(0.5)VK(0.5)	-0.65571	1	30017
F0NEY6	SiRe_1199	90	K	Phosphoenolpyruvate synthase	0.5	6.2594e-13	212.78	3	ETLNSCETSEEASEK(0.5)IK(0.5)	-0.44583	1	162090
F0NF58	SiRe_1271	43	K	Proteasome subunit alpha	0.5	0.00057627	76.605	2	GWTAIGIK(0.5)SK(0.5)	-1.842	1	10527
F0NGQ6	SiRe_1005	837	K	Aconitate hydratase 1	0.5	0.0499327	47.334	2	IDNNVELTYVK(0.5)K(0.5)	-1.475	1	7990.4
F0NHG2	SiRe_1116	54	K	Translation initiation factor 5A	0.5	0.00015271	78.043	2	ANVVAIGVFSGAK(0.5)K(0.5)	-2.1776	1	4105.9
F0NHG2	SiRe_1116	55	K	Translation initiation factor 5A	0.5	0.00015271	78.043	2	ANVVAIGVFSGAK(0.5)K(0.5)	-2.1776	1	4105.9
F0NHH9	SiRe_1133	319	K	S-adenosyl-L-methionine-dependent tRNA 4-demethylwyosine synthase	0.5	0.0159647	42.835	2	IVLLSK(0.5)LDK(0.5)	-1.2753	1	46085
F0NIN6	SiRe_1905	83	K	50S ribosomal protein L7Ae	0.5	0.0053945	52.591	2	IPYVYVSSK(0.5)K(0.5)	0.77683	1	5709.2
F0NDI2	SiRe_0220	55	K	Carbon monoxide dehydrogenase subunit G	0.571744	0.0438386	51.569	2	VVGVTGIGFIK(0.572)GEYK(0.428)	-2.6438	1	18873
F0NE30	SiRe_0894	823	K	CRISPR-associated protein, Cmr2 family	0.635334	2.60837e-05	70.831	3	ISNSFIYDAISISEYK(0.365)GEK(0.635)	-0.4806	1	22602
F0NIJ3	SiRe_1716	285	K	Thermosome	0.6648	6.68063e-07	84.309	2	FLEEEENILK(0.335)EK(0.665)	-1.2965	1	32556
F0NHZ3	SiRe_1815	138	K	Glutaredoxin-like domain protein	0.696496	3.93806e-06	45.826	3	LSQGESGLSQETVEAIK(0.696)SK(0.304)	-2.6997	1	16915
F0NIM9	SiRe_1898	36	K	UPF0173 metal-dependent hydrolase SiRe_1898	0.699591	0.00105209	71.219	2	DNPLSPVK(0.7)IDYFK(0.3)	0.89787	1	27667
F0NI81	SiRe_1379	40	K	Phosphoribosylformylglycinamidine synthase subunit PurL	0.705023	0.000128583	45.654	3	VIDAVWSEHCSYK(0.705)SSK(0.295)	1.303	1	19533
F0NHL0	SiRe_1307	192	K	50S ribosomal protein L18	0.717503	2.89448e-06	67.838	3	GLNPENLPSHFEEILNK(0.282)IK(0.718)	-2.035	1	15514
F0NHT1	SiRe_1606	59	K	50S ribosomal protein L14e	0.725151	0.00067892	65.408	2	VNILHLEPTDK(0.725)K(0.275)	-0.81446	1	32750
F0NFU5	SiRe_2592	19	K	Peroxiredoxin (PRX) family, AhpE-like subfamily	0.727329	9.18509e-26	200.06	2	APELELVDTDLK(0.727)K(0.273)	-1.0082	2	225930
F0NGU6	SiRe_1045	26	K	50S ribosomal protein L44e	0.728326	1.2748e-08	68.548	3	THTDHSVSLYK(0.728)SGK(0.272)	0.46981	1	17184
F0NF03	SiRe_1216	22	K	Uncharacterized protein	0.732557	0.000423512	84.999	2	SASNSGNVENK(0.733)LK(0.267)	-0.23236	1	12124
F0NCS3	SiRe_2245	241	K	Thermosome	0.732875	0.0820454	62.271	2	VMLADFPLK(0.733)LEK(0.267)	-0.54554	1	14660
F0NBS0	SiRe_1768	374	K	DNA-directed RNA polymerase subunit beta	0.733325	0.0786599	66.664	2	DLTYQLEK(0.733)SK(0.267)	0.46137	1	16896
F0NE30	SiRe_0894	820	K	CRISPR-associated protein, Cmr2 family	0.73476	2.58397e-22	137.89	2	ISNSFIYDAISISEYK(0.735)GEK(0.265)	-3.1996	1	20839
F0NHY2	SiRe_1657	140	K	50S ribosomal protein L11	0.734798	0.0334307	68.49	2	SIGVTVENK(0.735)DPK(0.265)	-0.95777	1	8757.6
F0NEB9	SiRe_0362	131	K	Phosphohistidine phosphatase SixA	0.735055	0.0274479	72.922	2	AISGGNVEIK(0.735)K(0.265)	-0.38203	1	15248
F0NCQ1	SiRe_2222	706	K	Alpha-glucosidase	0.735137	0.0268672	52.591	2	IMITWVEK(0.265)GK(0.735)	-2.7356	1	6541.1
F0NCZ2	SiRe_2159	29	K	SirA family protein	0.735723	1.61628e-05	90.689	2	GEECPVPEMSASK(0.736)K(0.264)	-2.4788	1	12842
F0NCF7	SiRe_2046	198	K	Putative transcriptional regulator	0.73586	3.33457e-07	136.84	2	TSEGYMAEVK(0.736)K(0.264)	-0.25428	1	41244
F0NFE2	SiRe_1582	99	K	AAA family ATPase, CDC48 subfamily	0.736746	4.42294e-07	110.58	2	SIGVGIGDEVTVK(0.737)K(0.263)	-1.5785	1	5501.6
F0NBA9	SiRe_0161	92	K	Nucleic acid binding OB-fold tRNA/helicase-type	0.736982	8.05612e-08	129.28	2	GQVQLNAGSK(0.263)TK(0.737)	-0.34182	1	22231
F0NBQ4	SiRe_1752	57	K	FAD dependent oxidoreductase	0.737294	0.0501125	63.397	2	TCPLLSPK(0.263)EK(0.737)	-0.62106	1	24596
F0NCV3	SiRe_2119	42	K	Fe-S oxidoreductase, GlpC	0.737455	4.15344e-07	90.306	2	SVCYEWANGLNLK(0.737)K(0.263)	-3.526	1	36018
F0ND87	SiRe_2334	44	K	DrsE domain-containing protein	0.738653	0.0068035	65.404	2	VIYFGPSQK(0.739)K(0.261)	0.709	1	28839
F0NHT1	SiRe_1606	60	K	50S ribosomal protein L14e	0.738792	6.24197e-13	129.69	3	VNILHLEPTDK(0.261)K(0.739)	-2.3938	1	24407
F0NGQ6	SiRe_1005	836	K	Aconitate hydratase 1	0.738878	1.51274e-07	128.97	2	IDNNVELTYVK(0.739)K(0.261)	-0.035734	1	39415
F0NIJ3	SiRe_1716	313	K	Thermosome	0.739199	7.63672e-26	169.81	2	GIDEVAQHYLAK(0.739)K(0.261)	-0.46146	3	539400
F0NGZ9	SiRe_0481	140	K	Carboxymethylenebutenolidase	0.739457	1.00037e-17	113.46	2	AYEYVSSQGVK(0.739)K(0.261)	-2.3549	1	9538.6
F0NIJ3	SiRe_1716	115	K	Thermosome	0.739688	0.000572204	106.35	2	TAVILAGELAK(0.74)K(0.26)	-0.63059	3	76385
F0NIF1	SiRe_1674	15	K	NADH (Or F420H2) dehydrogenase, subunit C	0.739897	7.56528e-05	101.82	2	SLINDLQTK(0.74)FK(0.26)	0.34657	1	25244
F0NE87	SiRe_0329	37	K	Conserved hypothetical selenoprotein	0.741432	0.058678	60.589	2	GCLDEFK(0.741)K(0.259)	6.2782	1	16289
F0NG88	SiRe_0139	181	K	Phosphoribosyltransferase	0.742286	0.0614086	62.88	2	DIDLNELK(0.742)K(0.258)	0.12836	1	13565

## Sheet: Table S2d
Table S2d. A List of peptides modified by two or three GlyGly motif.
Accession	Protein	No. of GlyGky(K)	Position	Amino acid	Protein description	P-value	Score	Charge	Modified sequence (location possibility)	Mass error [ppm]	MS/MS Counts	Intensity
F0NCK1	SiRe_2092	2	235, 236	K	Lipoyl synthase	0.0521672	84.064	2	KQLEVK(1)K(1)	13.33	3	463060
F0NDX9	SiRe_0840	2	249, 252	K	dTDP-D-glucose 4,6-dehydratase	0.011945	62.969	2	LLGEVMGK(1)EIK(1)	6.5129	4	42739000
F0NF35	SiRe_1248	3	75, 76, 83	K	Beta-lactamase domain protein	0.0185984	58.916	3	DK(1)K(1)EAVEIIK(1)	10.13	1	721780
F0NFB9	SiRe_1559	2	360, 361	K	Glycine--tRNA ligase	0.0451465	60.892	2	K(1)K(1)NVIVNNTK	-4.4783	1	130610
F0NFB9	SiRe_1559	2	249, 251	K	Glycine--tRNA ligase	4.8211e-18	171.34	2	LNILTASEK(1)EK(1)	-2.1846	4	1104100
F0NFB9	SiRe_1559	2	251, 254	K	Glycine--tRNA ligase	1.07107e-38	205.37	3	EK(1)DGK(1)PQEFNLEESVR	-0.96428	9	2158500
F0NHJ8	SiRe_1295	2	10, 13	K	50S ribosomal protein L29	0.0326017	53.878	2	K(1)MEK(0.891)GELLK(0.109)	-2.3521	1	33974
F0NIF8	SiRe_1681	2	101, 112	K	Superoxide dismutase	3.36039e-19	135.21	2	GGGK(1)PGGALADLINK(1)	-3.1	11	12449000
F0NIH7	SiRe_1700	2	348, 354	K	Uncharacterized protein	0.0828192	41.796	2	KEGLIK(1)IDDRIK(1)	-12.143	1	15070
F0NIJ3	SiRe_1716	2	533, 534	K	Thermosome	0.000644544	99.305	2	IDDIVAAGK(1)K(1)	-0.84366	3	9693900
F0NIR6	SiRe_1937	3	4, 6	K	Uncharacterized protein	0.035055	51.864	2	AK(0.238)K(0.824)VK(0.935)DK(0.004)MK(1)	-8.7894	1	47866
