# Supplementary material for: Protein modification by a eukaryotic-like ubiquitin-related modifier in the hyperthermophilic archaeon Saccharolobus islandicus
Source: mSystems. 2025 Oct 20;10(11):e00580-25. doi: 10.1128/msystems.00580-25 (PMC12625751; doi:10.1128/msystems.00580-25)
Supplement: Table S3 — All peptides of linkage sites. [file msystems.00580-25-s0003.xlsx]

## Sheet: Table S3a
Table S3a. All peptides of linkage sites.
Site	Intensity	Length	Modified sequence	GlyGly (K) Probabilities	Missed cleavages	Charge	m/z	Mass	Mass error [ppm]	Mass error [Da]	Retention time	PEP	MS/MS count	Score	MS/MS scan number	Acession ID to spectrum	Raw file
Experiment 1
K48	79039	21	_HLILNHNNQIK(GlyGly (K))SGILILINGK_	HLILNHNNQIK(1)SGILILINGK	1	4	617.363	2465.42	-0.60189	-0.0003716	45.034	3.59e-05	1	73.305	11283	1674	HD254PIUb_UbR_Slot1-32_1_15039
K48	345970	21	_HLILNHNNQIK(GlyGly (K))SGILILINGK_	HLILNHNNQIK(1)SGILILINGK	1	3	822.815	2465.42	-1.3372	-0.0011003	45.034	1.47e-25	1	177.74	11284	1675	HD254PIUb_UbR_Slot1-32_1_15039
K37	1158700	16	_IDGEK(GlyGly (K))HLILNHNNQIK_	IDGEK(1)HLILNHNNQIK	1	3	667.361	1999.06	1.3986	0.0009334	16.213	1.45e-24	1	181.9	10445	1788	HD254PIUb_UbR_Slot1-32_1_15039
K58	131120	13	_SGILILINGK(GlyGly (K))DWR_	SGILILINGK(1)DWR	1	2	799.954	1597.89	-0.49364	-0.0003949	49.566	3.64e-11	1	178.65	8608	3816	HD254PIUb_UbR_Slot1-32_1_15039
K7	1017700	14	_VILK(GlyGly (K))GPLVSQLNCR_	VILK(1)GPLVSQLNCR	1	3	570.994	1709.96	-0.89241	-0.0005096	37.611	5.19e-16	1	193.94	9428	4570	HD254PIUb_UbR_Slot1-32_1_15039
K7	572390	14	_VILK(GlyGly (K))GPLVSQLNCR_	VILK(1)GPLVSQLNCR	1	2	855.988	1709.96	-1.5489	-0.0013258	37.611	0.00047991	1	104.04	9429	4571	HD254PIUb_UbR_Slot1-32_1_15039
Experiment 2
K32	10640	20	_EIDVSDKELFNVLLK(GlyGly (K))IDGEK_	EIDVSDKELFNVLLK(0.953)IDGEK(0.047)	2	3	806.764	2417.27	3.6614	0.0029539	50.964	1.1487e-15	1	121.39	9714	407	HD254PIUb_UbR_Slot2-52_1_13249
K32	186940	13	_ELFNVLLK(GlyGly (K))IDGEK_	ELFNVLLK(0.998)IDGEK(0.002)	1	2	816.454	1630.89	-0.53046	-0.0004331	45.353	7.4518e-10	1	133.49	7344	435	HD254PIUb_UbR_Slot2-52_1_13249
K48	133870	21	_HLILNHNNQIK(GlyGly (K))SGILILINGK_	HLILNHNNQIK(1)SGILILINGK	1	4	617.363	2465.42	-1.9189	-0.0011846	36.992	8.2483e-08	1	98.167	9816	1259	HD254PIUb_UbR_Slot2-52_1_13249
K48	436880	21	_HLILNHNNQIK(GlyGly (K))SGILILINGK_	HLILNHNNQIK(1)SGILILINGK	1	3	822.815	2465.42	-2.3275	-0.0019151	36.992	6.2075e-63	1	268.44	9817	1260	HD254PIUb_UbR_Slot2-52_1_13249
K37	2582900	16	_IDGEK(GlyGly (K))HLILNHNNQIK_	IDGEK(1)HLILNHNNQIK	1	3	667.361	1999.06	2.4851	0.0016584	13.275	8.1655e-34	1	269.15	8888	1350	HD254PIUb_UbR_Slot2-52_1_13249
K58	298590	13	_SGILILINGK(GlyGly (K))DWR_	SGILILINGK(1)DWR	1	2	799.954	1597.89	-1.6064	-0.0012851	41.481	2.0412e-14	1	160.98	7068	2859	HD254PIUb_UbR_Slot2-52_1_13249
K7	702640	14	_VILK(GlyGly (K))GPLVSQLNCR_	VILK(1)GPLVSQLNCR	1	2	855.988	1709.96	-1.1502	-0.00098456	30.908	2.058e-14	1	145.95	7943	3451	HD254PIUb_UbR_Slot2-52_1_13249
K7	1922300	14	_VILK(GlyGly (K))GPLVSQLNCR_	VILK(1)GPLVSQLNCR	1	3	570.994	1709.96	-0.24203	-0.0001382	30.908	8.114e-11	1	177.47	7944	3452	HD254PIUb_UbR_Slot2-52_1_13249
Experiment 3
K24	349860	15	_EIDVSDK(GlyGly (K))ELFNVLLK_	EIDVSDK(1)ELFNVLLK	1	2	938.507	1875	3.4063	0.0031968	50.208	7.8538e-106	1	253.14	14651	2413	BD021PIUb_Fr1_Slot2-31_1_6533
K24	268780	15	_EIDVSDK(GlyGly (K))ELFNVLLK_	EIDVSDK(1)ELFNVLLK	1	2	938.507	1875	1.6374	0.0015367	50.185	1.0478e-18	1	133.07	14993	2414	BD021PIUb_Fr4_Slot2-34_1_6539
K32	40488	20	_EIDVSDKELFNVLLK(GlyGly (K))IDGEK_	EIDVSDKELFNVLLK(0.977)IDGEK(0.023)	2	3	806.764	2417.27	-3.28	-0.0026462	51.409	3.8705e-07	1	78.71	17704	2415	BD021PIUb_Fr3_Slot2-33_1_6537
K32	24441	20	_EIDVSDKELFNVLLK(GlyGly (K))IDGEK_	EIDVSDKELFNVLLK(0.991)IDGEK(0.008)	2	3	806.764	2417.27	-4.5198	-0.0036464	51.398	3.3318e-09	1	92.593	17867	2416	BD021PIUb_Fr4_Slot2-34_1_6539
K32	61031	13	_ELFNVLLK(GlyGly (K))IDGEK_	ELFNVLLK(1)IDGEK	1	2	816.454	1630.89	0.47191	0.0003853	47.843	1.186e-17	1	131.54	12106	2633	BD021PIUb_Fr1_Slot2-31_1_6533
K32	162500	13	_ELFNVLLK(GlyGly (K))IDGEK_	ELFNVLLK(1)IDGEK	1	2	816.454	1630.89	-0.77398	-0.00063192	47.092	1.9392e-11	1	138	13244	2634	BD021PIUb_Fr2_Slot2-32_1_6535
K32	119940	13	_ELFNVLLK(GlyGly (K))IDGEK_	ELFNVLLK(0.93)IDGEK(0.07)	1	2	816.454	1630.89	0.67038	0.00054734	47.773	0.081708	1	65.408	13245	2635	BD021PIUb_Fr2_Slot2-32_1_6535
K32	182140	13	_ELFNVLLK(GlyGly (K))IDGEK_	ELFNVLLK(0.995)IDGEK(0.005)	1	2	816.454	1630.89	0.86677	0.00070768	47.748	9.5368e-18	1	128.57	12081	2636	BD021PIUb_Fr3_Slot2-33_1_6537
K37	97333	16	_IDGEK(GlyGly (K))HLILNHNNQIK_	IDGEK(1)HLILNHNNQIK	1	3	667.361	1999.06	-3.3451	-0.0022324	13.785	9.3372e-15	1	128.46	15628	6700	BD021PIUb_Fr1_Slot2-31_1_6533
K37	99658	16	_IDGEK(GlyGly (K))HLILNHNNQIK_	IDGEK(1)HLILNHNNQIK	1	3	667.361	1999.06	-1.1436	-0.00076322	13.757	7.2827e-07	1	110.91	17533	6701	BD021PIUb_Fr2_Slot2-32_1_6535
K37	254240	16	_IDGEK(GlyGly (K))HLILNHNNQIK_	IDGEK(1)HLILNHNNQIK	1	3	667.361	1999.06	-1.3711	-0.000915	13.84	7.4652e-15	1	161.23	15397	6702	BD021PIUb_Fr3_Slot2-33_1_6537
K37	62765	16	_IDGEK(GlyGly (K))HLILNHNNQIK_	IDGEK(0.999)HLILNHNNQIK(0.001)	1	3	667.361	1999.06	0.13981	9.3304e-05	14.744	0.00027638	1	40.224	15865	6703	BD021PIUb_Fr4_Slot2-34_1_6539
K37	398280	16	_IDGEK(GlyGly (K))HLILNHNNQIK_	IDGEK(1)HLILNHNNQIK	1	2	1000.54	1999.06	-3.5896	-0.0035915	13.85	5.7777e-28	1	147.02	15866	6704	BD021PIUb_Fr4_Slot2-34_1_6539
K37	3438000	16	_IDGEK(GlyGly (K))HLILNHNNQIK_	IDGEK(1)HLILNHNNQIK	1	3	667.361	1999.06	2.1711	0.0014489	13.85	7.9449e-39	1	241.56	15867	6705	BD021PIUb_Fr4_Slot2-34_1_6539
K58	26720	13	_SGILILINGK(GlyGly (K))DWR_	SGILILINGK(1)DWR	1	2	799.954	1597.89	-1.315	-0.001052	44.099	1.2635e-07	1	120.65	11654	12585	BD021PIUb_Fr1_Slot2-31_1_6533
K58	208650	13	_SGILILINGK(GlyGly (K))DWR_	SGILILINGK(1)DWR	1	2	799.954	1597.89	0.56728	0.0004538	43.965	1.6292e-35	1	180.81	12659	12586	BD021PIUb_Fr2_Slot2-32_1_6535
K58	156310	13	_SGILILINGK(GlyGly (K))DWR_	SGILILINGK(1)DWR	1	2	799.954	1597.89	-0.45348	-0.00036276	44.047	1.6486e-11	1	99.174	11594	12587	BD021PIUb_Fr3_Slot2-33_1_6537
K58	327310	13	_SGILILINGK(GlyGly (K))DWR_	SGILILINGK(1)DWR	1	2	799.954	1597.89	-1.6935	-0.0013548	44.036	8.2147e-26	1	150.21	12030	12588	BD021PIUb_Fr4_Slot2-34_1_6539
K7	17948	14	_VILK(GlyGly (K))GPLVSQLNCR_	VILK(1)GPLVSQLNCR	1	3	570.994	1709.96	-3.9556	-0.0022586	32.9	0.0017564	1	70.195	13086	14911	BD021PIUb_Fr3_Slot2-33_1_6537
K7	159670	14	_VILK(GlyGly (K))GPLVSQLNCR_	VILK(1)GPLVSQLNCR	1	3	570.994	1709.96	-0.72213	-0.00041233	32.89	7.0557e-14	1	115.04	13556	14912	BD021PIUb_Fr4_Slot2-34_1_6539
K7	109700	14	_VILK(GlyGly (K))GPLVSQLNCR_	VILK(1)GPLVSQLNCR	1	2	855.988	1709.96	-1.2779	-0.0010939	32.868	4.2475e-07	1	78.864	13557	14913	BD021PIUb_Fr4_Slot2-34_1_6539

## Sheet: Table S3b
Table S3b. Fractional intensity of each linkage site.
Site	Fractional intensity (%)
Assay 1
K7	0.481128
K37	0.350599
K48	0.128599
K58	0.0396742
Assay 2
K7	0.418333
K32	0.0314881
K37	0.411633
K48	0.0909597
K58	0.0475859
Assay 3
K7	0.04376
K24	0.0942221
K32	0.0899423
K37	0.66257
K58	0.109506
