# Supplementary material for: Protein modification by a eukaryotic-like ubiquitin-related modifier in the hyperthermophilic archaeon Saccharolobus islandicus
Source: mSystems. 2025 Oct 20;10(11):e00580-25. doi: 10.1128/msystems.00580-25 (PMC12625751; doi:10.1128/msystems.00580-25)
Supplement: Table S4 — Differentially regulated proteins in urm1 knockdown strain. [file msystems.00580-25-s0004.xlsx]

## Sheet: Table S4a
Table S4a. List of proteins identified in the label-free quantitative proteomic analyses of the urm1-knockdown and control strains.
Accession	Gene	Description	MW (Da)	Coverage [%]	Unique peptides_Control#1	Unique peptides_Control#2	Unique peptides_Control#3	Unique peptides_urm1-kd#1	Unique peptides_urm1-kd#2	Unique peptides_urm1-kd#3	Peptides_Control#1	Peptides_Control#2	Peptides_Control#3	Peptides_urm1-kd#1	Peptides_urm1-kd#2	Peptides_urm1-kd#3	Relative quantitation value_control#1	Relative quantitation value_control#2	Relative quantitation value_control#3	Relative quantitation value_urm1-kd#1	Relative quantitation value_urm1-kd#2	Relative quantitation value_urm1-kd#3	Ratio (urm1-kd/control)	Student's T-test P-value	Student's T-test +	Up- or downregulated
F0NB89	SiRe_0141	Uncharacterized protein	29947.6	30.5344	4	5	4	7	5	6	4	5	4	7	5	6	20423.5	30408	21405.5	20458.9	18617.1	18107.3	0.791605	0.198186	-	-
F0NB90	SiRe_0142	Polyprenyl synthetase	32373.7	40.9253	11	10	9	11	10	8	11	10	9	11	10	8	74906.6	64665.6	67165.9	72672.3	70705.8	81508.8	1.08779	0.252834	-	-
F0NB91	SiRe_0143	Alpha_L_glutamate ligase, RimK family	30762.5	35.2727	4	5	6	5	4	3	4	5	6	5	4	3	5177.26	10528.3	7970.9	8707.64	10687.6	6458.91	1.09198	0.731151	-	-
F0NB92	SiRe_0144	Transcriptional regulator, AsnC family	17813.7	29.4118	5	5	5	5	4	5	5	5	5	5	4	5	15970.6	16272.9	10407.7	17837.7	19368	17961.2	1.29344	0.10146	-	-
F0NB93	SiRe_0145	FAD dependent oxidoreductase	37740.5	34.6386	12	9	10	11	10	9	12	9	10	11	10	9	84656.1	92820.1	82513.8	68848.1	69932.9	76531.2	0.828156	0.0196409	-	-
F0NB95	SiRe_0147	Plant_type L_asparaginase	29134	35.1449	8	10	8	8	9	10	8	10	8	8	9	10	84808.7	90200.8	91791	93399.8	117142	106658	1.1889	0.0795918	-	-
F0NB96	SiRe_0148	Phosphoesterase	20656.7	62.0112	8	8	8	9	9	8	8	8	8	9	9	8	105573	88005.7	93763.2	101948	125827	126737	1.23376	0.0805362	-	-
F0NB98	SiRe_0150	DUF5751 domain_containing protein	14820.2	37.0079	3	2	4	5	2	3	3	2	4	5	2	3	170959	177143	159843	146723	141489	154174	0.870933	0.0250767	-	-
F0NB99	SiRe_0151	Geranylgeranyl reductase	50726.8	73.0684	34	32	31	32	32	31	34	32	31	32	32	31	534429	553053	549700	427547	449076	410869	0.786407	0.0007262	-	-
F0NBA0	SiRe_0152	Membrane protein	61606.8	33.0855	10	13	11	13	12	9	10	13	11	13	12	9	25322.7	31253.2	28894.7	20209	26075	22833.8	0.808674	0.0872845	-	-
F0NBA1	SiRe_0153	Uncharacterized protein	11498.3	20.8333	2	2	2	2	2	2	2	2	2	2	2	2	27126.4	40523	31808.5	21758.5	20881.5	18189.3	0.611608	0.0340494	+	down
F0NBA2	SiRe_0154	HAD_s1erfamily hydrolase, subfamily IIA	29039.4	33.3333	7	8	8	7	8	8	7	8	8	7	8	8	75724.5	67047	67109.1	85071.3	85522.7	75436.4	1.17224	0.0511003	-	-
F0NBA3	SiRe_0155	succinate dehydrogenase	62660.8	68.5512	28	29	28	30	28	28	28	29	28	30	28	28	1.69722e+06	1.74241e+06	1704610	1.88504e+06	1.74552e+06	1.76324e+06	1.04851	0.145018	-	-
F0NBA4	SiRe_0156	Succinate dehydrogenase and fumarate reductase iron_sulfur protein	36803.6	52.2152	22	19	22	23	23	19	22	19	22	23	23	19	838019	852265	784364	1.02004e+06	889611	848372	1.11451	0.165245	-	-
F0NBA5	SiRe_0157	CoB__CoM heterodisulfide reductase	31819	45.1724	13	11	13	12	12	10	13	11	13	12	12	10	600356	610772	564421	753487	768724	653200	1.2252	0.0265403	-	-
F0NBA6	SiRe_0158	Succinate dehydrogenase subunit D (SdhD)	14124.1	70.2479	9	6	9	9	7	7	9	6	9	9	7	7	355842	395178	351592	335971	362715	393972	0.990973	0.886181	-	-
F0NBA7	SiRe_0159	von Willebrand factor type A domain protein	51087.2	47.5664	20	19	18	18	19	16	20	19	18	18	19	16	156721	149550	168463	203704	190075	179849	1.20832	0.020308	-	-
F0NBA8	SiRe_0160	MoxR_like ATPase	43713.3	60.2094	23	24	24	23	23	22	23	24	24	23	23	22	569726	560135	581236	692745	612314	606129	1.11694	0.0797665	-	-
F0NBA9	SiRe_0161	Nucleic acid binding OB_fold tRNA_helicase_type	16052.8	81.0811	22	23	23	22	23	22	22	23	23	22	23	22	4.09682e+06	4.28325e+06	3782560	3.74241e+06	4.99981e+06	4.97249e+06	1.12761	0.30453	-	-
F0NBB0	SiRe_0162	PqqD family protein	10697.1	69.8925	11	11	11	11	11	11	11	11	11	11	11	11	1.68065e+06	1.64978e+06	1594580	1.6866e+06	2.31398e+06	2.57143e+06	1.33442	0.17076	-	-
F0NBB1	SiRe_0163	Molybdenum cofactor synthesis domain protein	60266.6	49.0842	21	22	22	23	21	21	21	22	22	23	21	21	56615.8	63214.4	67697	50911.8	52902.4	55276.7	0.848362	0.0517922	-	-
F0NBB2	SiRe_0164	Homoserine kinase	33886.7	35.6913	9	8	9	9	8	9	9	8	9	9	8	9	109154	106088	115308	110773	109903	103308	0.980133	0.575172	-	-
F0NBB3	SiRe_0165	Cystathionine gamma_synthase	41356.1	61.1702	13	15	16	15	15	15	13	15	16	15	15	15	153391	125601	132397	132445	139937	134107	0.988086	0.859667	-	-
F0NBB4	SiRe_0166	C2H2_type domain_containing protein	12125.3	25	2	2	3	3	3	3	2	2	3	3	3	3	55912.5	57552.6	59338.6	92419.8	75153.6	81917.6	1.44378	0.00752754	-	-
F0NBB5	SiRe_0167	Uncharacterized protein	20365.1	38.5475	3	3	4	4	4	3	3	3	4	4	4	3	4331.42	8712.51	7786.15	11535.3	9684.61	12101.5	1.59968	0.0519181	-	-
F0NBB6	SiRe_0168	DUF1152 domain_containing protein	36594.5	37.0149	9	8	10	10	11	11	9	8	10	10	11	11	60626.3	68835	69712.3	66324.3	72212.1	68865.1	1.04131	0.459983	-	-
F0NBB7	SiRe_0169	Uncharacterized protein	21085.1	28.3333	4	4	3	4	4	3	4	4	3	4	4	3	82340.3	93610.2	77504.8	60577.6	49371.2	48226.9	0.624078	0.0068261	+	down
F0NBB8	SiRe_0170	KH type 1 domain protein	21553.8	31.2169	7	6	6	7	6	5	7	6	6	7	6	5	241996	215689	228180	299225	256822	271549	1.20665	0.0315822	-	-
F0NBB9	SiRe_0171	-_specific serine_threonine protein kinase	29679.8	20.0787	1	2	4	3	3	2	1	2	4	3	3	2	4881.41	6426.67	6513.71	6980.74	5473.29	2731.48	0.852076	0.551174	-	-
F0NBC0	SiRe_0172	Translation initiation factor 1A	12475.6	66.6667	10	11	10	11	11	10	10	11	10	11	11	10	433515	444794	435588	528972	503054	557225	1.20957	0.00459737	-	-
F0NBC1	SiRe_0173	Acetyl_CoA acetyltransferase	43868.3	38.1188	14	12	14	15	13	12	14	12	14	15	13	12	119787	108156	117859	146569	128393	107902	1.10718	0.351819	-	-
F0NBC2	SiRe_0174	tRNA_t(6)A37 methylthiotransferase	47175.4	24.9406	6	7	6	6	7	5	6	7	6	6	7	5	135788	161375	126727	79038.8	90134.6	87133.1	0.604654	0.0068419	+	down
F0NBC3	SiRe_0175	Translation initiation factor 2 subunit beta	15951.6	63.3094	13	13	12	11	11	11	13	13	12	11	11	11	341465	389594	353411	387726	364486	369514	1.03435	0.483533	-	-
F0NBC4	SiRe_0176	DUF424 domain_containing protein	10880.6	38.7755	3	3	3	3	3	3	3	3	3	3	3	3	13515.3	17450.1	11924.3	17729.9	12409.6	25942.9	1.3076	0.360784	-	-
F0NBC5	SiRe_0177	NMD3 family protein	26956	45.9916	5	4	7	7	8	5	5	4	7	7	8	5	11274.5	7234.95	11359.9	19513.9	23406.3	19494.5	2.08959	0.00449952	+	up
F0NBC6	SiRe_0178	Ribonuclease HII	23923.6	25.9434	4	4	2	5	4	5	4	4	2	5	4	5	13028.2	14464.6	17348.5	15997.9	22839.4	28428.2	1.50008	0.121455	-	-
F0NBC7	SiRe_0179	TGS domain protein	39944.5	52.1368	12	15	14	16	16	14	12	15	14	16	16	14	28717.9	32011.4	32129.5	30321.3	36722.5	33172.6	1.07923	0.320182	-	-
F0NBC8	SiRe_0180	Type II secretion system protein	67809.4	19.8052	8	9	7	9	9	9	8	9	7	9	9	9	53366	52862.2	51739	81747.4	65169.9	64913.8	1.34098	0.0831534	-	-
F0NBC9	SiRe_0181	Type II secretion system protein E	65655.7	44.714	25	25	25	29	27	26	25	25	25	29	27	26	113456	106174	115694	172188	164946	147962	1.44664	0.00296393	-	-
F0NBD0	SiRe_0182	Glycosyl transferase family 2	48804.9	15.493	4	4	5	4	3	4	4	4	5	4	3	4	14616.9	26291.6	21676.2	15712.5	10926.4	24674.2	0.819899	0.515165	-	-
F0NBD1	SiRe_0183	Inorganic pyrophosphatase	19552.2	56.3953	14	14	11	12	13	14	14	14	11	12	13	14	1.26091e+06	1.30865e+06	1221550	2.17947e+06	2.01585e+06	2.09772e+06	1.65995	9.9076e-05	+	up
F0NBD2	SiRe_0184	5_deoxynucleotidase	20102.9	14.0449	2	2	1	2	2	2	2	2	1	2	2	2	53781.9	92964.1	48854.3	49940.4	47323.2	91647.1	0.965799	0.916688	-	-
F0NBD3	SiRe_0185	Phosphomethylpyrimidine kinase	51518.4	50.2193	17	18	19	19	16	16	17	18	19	19	16	16	74049.7	69760.6	71190.5	74766.5	78020.5	82282.1	1.09334	0.0563966	-	-
F0NBD4	SiRe_0186	MoaD family protein	26210.3	52.381	9	9	9	9	8	9	9	9	9	9	8	9	55597.9	45581.4	44248.1	49915.6	65862.7	72600.1	1.29534	0.133463	-	-
F0NBD6	SiRe_0188	Iron_sulfur protein, putative	85973.3	47.8667	32	30	31	29	30	29	32	30	31	29	30	29	66611.1	53546.8	68962	70920.7	82811.1	75993.6	1.21471	0.0836222	-	-
F0NBD7	SiRe_0189	Pantoate kinase	27427.4	25.3012	5	5	5	5	5	5	5	5	5	5	5	5	38121.1	35778.6	33458.4	48692.8	49195.4	33903.9	1.22759	0.191863	-	-
F0NBD8	SiRe_0190	4_phosphopantoate__beta_alanine ligase	29666.1	66.9173	14	14	14	15	16	15	14	14	14	15	16	15	519222	553696	597865	585567	568466	525611	1.0053	0.923548	-	-
F0NBD9	SiRe_0191	3_methyl_2_oxobutanoate hydroxymethyltransferase	29576.2	24.7191	6	6	5	6	6	6	6	6	5	6	6	6	96909.9	88317.9	76266.6	112806	123847	95741.3	1.27113	0.0800519	-	-
F0NBE0	SiRe_0193	Uncharacterized protein	26526.2	5.72687	1	1		1	1	1	1	1		1	1	1	1713.59	1690.67	0	777.09	3372.46	1785.32	1.16224	0.749736	-	-
F0NBE1	SiRe_0192	ABC transporter related protein	31930.9	47.3498	8	9	11	10	8	10	8	9	11	10	8	10	92156.3	73037.8	84788.4	96880.9	95829.4	81067	1.09519	0.352945	-	-
F0NBE2	SiRe_0194	ABC_type Na+ efflux pump permease	43090.6	9.34343	4	3	4	4	4	4	4	3	4	4	4	4	19940.1	28208.5	16425.7	22148.4	21650.1	21344.4	1.0088	0.961703	-	-
F0NBE3	SiRe_0195	Regulatory protein AsnC_Lrp family	8602	32.4675	2	2	3	3	2	2	2	2	3	3	2	2	16814.1	12834	4743.24	16732.4	15564.3	18078.3	1.46476	0.215547	-	-
F0NBE4	SiRe_0196	CopG domain protein DNA_binding domain protein	12256.7	66.6667	7	5	6	5	4	6	7	5	6	5	4	6	10787.6	17597.6	13602.7	17959.1	13372.8	14200.5	1.08441	0.651992	-	-
F0NBE5	SiRe_0197	CopG domain protein DNA_binding domain protein	6889.1	44.8276	3	2	3	3	3	2	3	2	3	3	3	2	18178	10273.8	8812.46	35555.8	31072.1	26653.4	2.50324	0.00858259	+	up
F0NBE6	SiRe_0198	Zn_dependent hydrolase, beta_lactamase fold protein	24364	39.3365	5	6	6	6	6	6	5	6	6	6	6	6	14976.8	19341.9	17144.6	18177	24174.6	15457.5	1.12331	0.501553	-	-
F0NBE7	SiRe_0199	2_isopropylmalate synthase	38386.7	56.7723	13	13	13	13	13	12	13	13	13	13	13	12	282652	270229	296359	207635	189267	204952	0.708697	0.000959279	-	-
F0NBE8	SiRe_0200	6_hydroxymethyl_7,8_dihydropterin pyrophosphokinase	23861.5	31.5789	3	5	5	5	4	4	3	5	5	5	4	4	24193.6	28559.7	34314.1	37525.6	36077.5	34803.9	1.24509	0.0790093	-	-
F0NBF0	SiRe_0202	HEPN domain_containing protein	15204.3	74.6154	7	7	7	8	8	7	7	7	7	8	8	7	87324.5	84556.7	90932.1	157389	124125	104494	1.46875	0.11503	-	-
F0NBF1	SiRe_0203	Uncharacterized protein	14510.6	40.8	5	5	5	5	5	5	5	5	5	5	5	5	445943	431829	402979	417158	434486	401121	0.978149	0.588815	-	-
F0NBF2	SiRe_0204	Uncharacterized protein	19463	50.2994	7	7	7	7	7	7	7	7	7	7	7	7	98712.9	87991	95081.2	101464	126599	117307	1.22565	0.0567169	-	-
F0NBF3	SiRe_0205	Putative 6_pyruvoyl tetrahydropterin synthase	16016.4	27.5362	3	2	2	3	3	3	3	2	2	3	3	3	150434	156282	126189	121358	123609	129166	0.864238	0.108188	-	-
F0NBF4	SiRe_0206	Uncharacterized protein	17342	17.0068	3	2	3	3	3	3	3	2	3	3	3	3	20671	28232.2	22449.3	34238.8	33997.7	26743.6	1.33114	0.0787432	-	-
F0NBF5	SiRe_0207	Dihydropteroate synthase_related protein	56415	49.499	16	15	16	19	18	18	16	15	16	19	18	18	53376.3	56528.4	49835.1	54928.3	67544.2	68339	1.19451	0.0949191	-	-
F0NBF6	SiRe_0208	Thioredoxin reductase	35227.5	47.0588	14	13	13	14	13	12	14	13	13	14	13	12	64644.1	48002.1	53548.6	103728	106211	91276.8	1.81243	0.00259875	+	up
F0NBF7	SiRe_0209	Fructose_1,6_bisphosphatase	29186.2	55.6818	11	10	11	12	12	12	11	10	11	12	12	12	22271.7	23742	20325.5	24282.8	26791.4	24678.1	1.1419	0.0673422	-	-
F0NBF8	SiRe_0210	AAA ATPase, CDC48 subfamily	68374	45.2145	22	24	26	29	27	23	22	24	26	29	27	23	67221.2	71241	69739.5	67624.4	62765.5	67277.2	0.949402	0.146983	-	-
F0NBF9	SiRe_0211	Pyridine nucleotide_disulfide oxidoreductase domain_containing protein 2	57995.4	54.6332	21	20	20	20	19	19	21	20	20	20	19	19	129658	132404	141944	113935	130945	119513	0.901948	0.101754	-	-
F0NBG0	SiRe_0212	Type I phosphodiesterase_nucleotide pyrophosphatase	41431.7	28.9617	9	8	10	10	9	9	9	8	10	10	9	9	238238	242894	222752	257385	285495	252602	1.13013	0.0626989	-	-
F0NBG1	SiRe_0213	Phosphoribosyltransferase	20774.9	16.2011	3	4	4	3	4	4	3	4	4	3	4	4	240918	229110	234687	214119	233730	259715	1.00404	0.947832	-	-
F0NBG2	SiRe_0214	Methylmalonyl_CoA mutase, large subunit	63080.9	39.0597	18	19	18	18	19	17	18	19	18	18	19	17	88354.2	77333.6	87333.6	90879.5	91901.5	81248.8	1.04351	0.494441	-	-
F0NBG3	SiRe_0215	Methylmalonyl_CoA epimerase	15849.3	56.338	8	8	8	7	9	8	8	8	8	7	9	8	57491.4	55617.4	48391.8	53263.1	49890.3	57904.3	0.997257	0.969405	-	-
F0NBG4	SiRe_0216	Heat shock protein Hsp20	20165	78.4091	33	35	30	35	34	31	33	35	30	35	34	31	2.55908e+06	3.01663e+06	2165320	2.07873e+06	2.46236e+06	2.34438e+06	0.889477	0.351824	-	-
F0NBG5	SiRe_1436	Proline__tRNA ligase	55639.5	64.2412	30	28	29	28	28	30	30	28	29	28	28	30	237052	236785	196322	278254	306484	308590	1.33301	0.0111998	-	-
F0NBG7	SiRe_1438	ATPase A1 complex epsilon subunit	6262.2	69.2308	7	7	6	6	5	5	7	7	6	6	5	5	366746	404676	393260	410184	327765	266323	0.862272	0.283159	-	-
F0NBG8	SiRe_1439	V_type ATP synthase subunit D	24962.7	37.5587	7	8	8	8	8	7	7	8	8	8	8	7	113432	141686	120264	140067	133700	137103	1.09454	0.245866	-	-
F0NBG9	SiRe_1440	V_type ATP synthase beta chain	51093.1	48.5961	19	15	19	20	19	19	19	15	19	20	19	19	1.49933e+06	1.70319e+06	1532440	2.025e+06	1.75243e+06	1.68711e+06	1.15409	0.115312	-	-
F0NBH0	SiRe_1441	V_type ATP synthase alpha chain	66397.9	71.2838	39	37	37	38	38	37	39	37	37	38	38	37	1.17017e+06	1.03315e+06	1146680	1.38255e+06	1.33528e+06	1.26935e+06	1.1902	0.0165872	-	-
F0NBH1	SiRe_1442	V_type proton ATPase subunit E	22500.8	68.0412	14	16	18	18	16	14	14	16	18	18	16	14	456672	424238	430120	523003	506683	448812	1.12774	0.0859848	-	-
F0NBH2	SiRe_1443	Vacuolar H+transporting two_sector ATPase Fsubunit	11401.4	78	11	11	10	11	10	10	11	11	10	11	10	10	171928	167279	151406	191559	172167	195926	1.14072	0.0743167	-	-
F0NBH3	SiRe_1444	V_type ATP synthase subunit I	79953.9	34.9501	23	23	24	26	25	25	23	23	24	26	25	25	339805	300484	328642	450549	378565	355679	1.22278	0.0802729	-	-
F0NBH4	SiRe_1445	Methionine__tRNA ligase	66561.1	44.1536	23	23	23	21	22	23	23	23	23	21	22	23	274707	296369	263903	281624	277614	272406	0.996006	0.916101	-	-
F0NBH5	SiRe_1446	DNA primase large subunit PriL	35872.9	17.9153	2	4	5	4	5	4	2	4	5	4	5	4	19612.5	19376.6	18079.7	17114.5	18079.4	21720.1	0.997287	0.973873	-	-
F0NBH6	SiRe_1447	Archaetidylinositol phosphate synthase	21909.1	9.23077	1	1	1	1	1	1	1	1	1	1	1	1	3321.69	9518.01	6064.28	5391.74	10519.7	6901.11	1.20676	0.609024	-	-
F0NBH7	SiRe_1448	Thioredoxin domain_containing protein	11794.6	60.1942	10	10	10	8	9	9	10	10	10	8	9	9	205780	208545	169872	130332	178322	176200	0.82995	0.173216	-	-
F0NBH8	SiRe_1449	Protein_lysine N_methyltransferase	18153.9	57.764	13	13	14	14	12	13	13	13	14	14	12	13	1.39569e+06	1.71105e+06	1589700	1.17277e+06	1.47994e+06	1.46367e+06	0.87649	0.227091	-	-
F0NBH9	SiRe_1450	DUF2286 domain_containing protein	16731.8	68.0556	10	11	10	9	9	9	10	11	10	9	9	9	270758	242969	225025	224566	310496	268787	1.08812	0.483828	-	-
F0NBI0	SiRe_1451	DNA polymerase	101208	41.1099	29	24	29	32	29	26	29	24	29	32	29	26	58763.6	69476.6	67572	71334.2	75313.2	67703.7	1.09468	0.194056	-	-
F0NBI1	SiRe_1452	16S rRNA aminocarboxypropyltransferase	19298.3	22.2892	3	2	2	3	3	3	3	2	2	3	3	3	18260.5	26837.5	17132.5	24080.8	27575	22534.2	1.19218	0.307021	-	-
F0NBI2	SiRe_1453	MscS Mechanosensitive ion channel	35610.6	22.9299	6	5	6	5	6	4	6	5	6	5	6	4	28715.1	24582.2	24619.8	35964.8	23114	18899.3	1.00078	0.997128	-	-
F0NBI3	SiRe_1454	Uncharacterized protein	29971.9	39.4636	7	6	4	8	7	6	7	6	4	8	7	6	33101.1	51608	34097.1	41730.4	38355.6	37752.8	0.991857	0.960604	-	-
F0NBI4	SiRe_1455	Phosphoglycerate kinase	45296.3	61.4458	21	21	22	22	21	20	21	21	22	22	21	20	809270	790059	754763	701031	682156	667165	0.870974	0.0056696	-	-
F0NBI5	SiRe_1456	Glyceraldehyde_3_phosphate dehydrogenase	37553.2	73.2353	21	21	20	22	21	19	21	21	20	22	21	19	444326	491236	423095	429687	407487	394211	0.906325	0.134166	-	-
F0NBI6	SiRe_1457	UspA domain protein	15059.2	60.2941	6	6	7	6	6	6	6	6	7	6	6	6	291648	282805	271575	285241	284756	282981	1.00821	0.729407	-	-
F0NBI7	SiRe_1458	Serine hydroxymethyltransferase	48456.4	63.5104	23	24	24	21	23	24	23	24	24	21	23	24	574295	608715	502147	589813	653030	576615	1.0797	0.317911	-	-
F0NBI8	SiRe_1459	3_hydroxy_3_methylglutaryl coenzyme A reductase	44128.4	57.3171	18	15	15	16	14	14	18	15	15	16	14	14	253308	245587	248403	215469	215153	225096	0.877452	0.00153386	-	-
F0NBI9	SiRe_1460	DUF35 domain_containing protein	14768.9	70.4545	8	6	5	8	7	7	8	6	5	8	7	7	829847	976052	849481	623480	684393	686121	0.750926	0.0117931	-	-
F0NBJ0	SiRe_1461	Acetyl_CoA C_acetyltransferase (Acetoacetyl_CoAthiolase) (AcaB_1)	39530.7	55.9889	18	15	18	17	15	15	18	15	18	17	15	15	865934	773808	884240	777261	686429	681342	0.849861	0.0523636	-	-
F0NBJ1	SiRe_1462	Hydroxymethylglutaryl_CoA synthase	37906.7	56.8571	16	15	16	18	15	17	16	15	16	18	15	17	640689	653405	609130	480401	437415	447457	0.717347	0.000632359	-	-
F0NBJ3	SiRe_1464	DUF4352 domain_containing protein	30401.7	10.2941	2	2	2	2	2	2	2	2	2	2	2	2	48309	46708.3	55100	61979	47893.9	74066	1.2253	0.230984	-	-
F0NBJ7	SiRe_1469	Insertion element protein	12888.1	13.5135	1	1	1	1	1	1	1	1	1	1	1	1	36052.8	35904.6	26807.7	29244.8	23020.4	34283.1	0.876304	0.413561	-	-
F0NBK1	SiRe_1473	ADP_ribosylation_Crystallin J1	45112.4	42.7136	13	12	11	14	13	11	13	12	11	14	13	11	258428	277314	259209	345355	322118	289040	1.20323	0.0368049	-	-
F0NBK3	SiRe_1476	VapB_type antitoxin	9278.8	40.5063	3	3	3	3	3	3	3	3	3	3	3	3	31271.1	34547.1	43058.2	22773.9	19631.5	22314.6	0.594435	0.015655	+	down
F0NBK4	SiRe_1477	VapC_type toxin	16306.7	33.8028	3	3	4	4	4	4	3	3	4	4	4	4	18863.4	21603.6	16628.6	24467.3	22961.3	20484.4	1.18946	0.122898	-	-
F0NBK6	SiRe_1479	Purine nucleoside phosporylase (DeoD)	31038.1	43.5424	9	8	11	10	10	9	9	8	11	10	10	9	189152	203449	199141	225886	213759	226978	1.12654	0.0140616	-	-
F0NBL0	SiRe_1483	Uncharacterized protein	6693.6	39.2857	2	3	3	3	3	3	2	3	3	3	3	3	33503.2	27910.9	36709.3	22435.7	34481.7	23425.4	0.818794	0.270459	-	-
F0NBL3	SiRe_1486	Conserved lipothrixviral protein	18408.1	34.6405	3	2	2	3	4	4	3	2	2	3	4	4	27614.2	36155.2	29295.9	25277.2	23900.6	27001.2	0.818554	0.111198	-	-
F0NBL4	SiRe_1487	Conserved plasmid protein	38215.7	11.6208	2	1	3	3	3	3	2	1	3	3	3	3	10351.9	8108.34	9326.31	10380.8	10530.2	9510.83	1.09484	0.29069	-	-
F0NBL5	SiRe_1488	PLD phosphodiesterase domain_containing protein	38558	34.5238	10	9	9	10	10	10	10	9	9	10	10	10	50939.1	51866.8	50250.9	64614.5	73851.4	59576.9	1.29392	0.0679305	-	-
F0NBL7	SiRe_1490	Conserved plasmid protein	16857.2	62.585	5	5	6	6	4	6	5	5	6	6	4	6	35157.8	27309.4	28426.7	26669.6	24397.5	24520.6	0.831603	0.117029	-	-
F0NBL8	SiRe_1491	CopG domain protein DNA_binding domain protein	9039.5	40	4	3	2	2	2	3	4	3	2	2	2	3	28776.9	28256	39218.9	28206.7	22680.3	20771.8	0.744493	0.12332	-	-
F0NBL9	SiRe_1492	Uncharacterized protein	17498.1	42.7586	5	6	6	5	7	7	5	6	6	5	7	7	42974	34381.4	34403	46443.9	49553.2	48689.1	1.29463	0.0217677	-	-
F0NBM0	SiRe_1493	Tetratricopeptide TPR_2 repeat protein	38448.8	39.6341	13	12	12	13	12	11	13	12	12	13	12	11	25086.6	23674.3	27664.9	29311	33712.6	33858	1.26766	0.0227947	-	-
F0NBM1	SiRe_1494	Transcriptional regulator, AbrB family	5841.9	100	9	8	10	10	9	9	9	8	10	10	9	9	411699	422102	504527	387758	412961	452338	0.936285	0.460641	-	-
F0NBM2	SiRe_1495	Inosine_uridine_preferring nucleoside hydrolase	35480.9	33.7621	13	13	13	13	13	13	13	13	13	13	13	13	108259	104553	89467.1	105953	106649	91270.1	1.00527	0.947845	-	-
F0NBM3	SiRe_1496	Leucine__tRNA ligase	108055	42.8266	34	34	35	34	33	31	34	34	35	34	33	31	105970	100495	98622.1	98517.3	101664	99906.4	0.983612	0.523223	-	-
F0NBM4	SiRe_1497	Nickel_cobalt efflux system	33320.2	3.58306	1	1	1	1		1	1	1	1	1		1	4669.89	6169.73	3757.08	3594.69	0	5056.64	0.889036	0.645282	-	-
F0NBM6	SiRe_1500	Primase X domain_containing protein	25119.1	9.85915	2	2	2	1	1	2	2	2	2	1	1	2	22886.1	23443.3	17181.2	18041.5	22038.7	19909.7	0.944565	0.638198	-	-
F0NBM7	SiRe_1499	Methylenetetrahydrofolate reductase (NAD(P)H)	26081.3	28.821	6	6	7	6	5	5	6	6	7	6	5	5	35800.4	37154.5	33867.2	12778	21929.5	23889.5	0.548548	0.0106395	+	down
F0NBM9	SiRe_1502	PaREP1 family protein	11473.4	18.9474	2	2	2	2	2	2	2	2	2	2	2	2	17978.5	32711.4	30681.6	15973.4	12808	23793.2	0.646106	0.1645	-	-
F0NBN0	SiRe_1503	NurA domain_containing protein	48885.7	25.4157	6	6	7	6	6	6	6	6	7	6	6	6	20660.6	22583.8	18284.7	18073.5	20590.1	26201.3	1.05422	0.702087	-	-
F0NBN8	SiRe_1736	Geranylgeranylglyceryl phosphate synthase	28058.8	31.7647	5	6	6	6	6	6	5	6	6	6	6	6	288620	197151	275877	296000	299700	322588	1.20566	0.1545	-	-
F0NBN9	SiRe_1737	Preprotein translocase subunit SecG	6177.5	40	4	4	4	4	4	3	4	4	4	4	4	3	338454	434555	294112	329848	369341	351117	0.984242	0.902563	-	-
F0NBP0	SiRe_1738	Transcriptional regulator, AsnC family	9396	63.8554	6	6	6	6	6	6	6	6	6	6	6	6	278247	292699	290186	381692	469797	396691	1.44946	0.00945981	-	-
F0NBP1	SiRe_1739	tRNA(Ile2) 2_agmatinylcytidine synthetase TiaS	51377.9	19.1874	5	5	5	6	6	4	5	5	5	6	6	4	6822.83	8348.83	6111.11	8579.93	9476.22	10073.3	1.3217	0.0446052	-	-
F0NBP2	SiRe_1740	ORC1_type DNA replication protein	45387	20.6549	6	7	3	6	7	4	6	7	3	6	7	4	18984.7	18453.1	22628.3	13438	11548	14430	0.656211	0.0116006	+	down
F0NBP3	SiRe_1741	1F0215 protein SiRe_1741	20335.6	12.8492	1	1	1	2	1	1	1	1	1	2	1	1	4551.63	7375.34	2656.23	7823.18	2919.63	3461.86	0.974044	0.954339	-	-
F0NBP4	SiRe_1742	Nicotinamide_nucleotide adenylyltransferase	16569.1	37.3239	5	5	5	6	6	5	5	5	5	6	6	5	256375	285909	272217	328677	392127	357926	1.32441	0.0121076	-	-
F0NBP5	SiRe_1743	Uncharacterized protein	31349.8	26.259	4	1	2	4	3	1	4	1	2	4	3	1	5780.46	5277.77	2873.02	7563.71	3311	4834.16	1.1276	0.718926	-	-
F0NBP6	SiRe_1744	Adenylyl cyclase CyaB	21991.2	24.7312	5	4	4	5	5	4	5	4	4	5	5	4	23666.5	30126	20629.7	37042.7	31345.9	24354.2	1.24617	0.256368	-	-
F0NBP7	SiRe_1745	RNA methylase, NOL1_NOP2_sun family	38912.6	18.8791	4	3	5	5	4	5	4	3	5	5	4	5	9488.59	14216.7	8891.68	16815.1	19972.9	12237.6	1.50399	0.12283	-	-
F0NBP8	SiRe_1746	Uncharacterized protein	21078.5	20.3297	1	2	1	3	2	2	1	2	1	3	2	2	6104.07	4868.93	4338.49	11168.1	9930.02	9561.47	2.00239	0.00200733	+	up
F0NBP9	SiRe_1747	DNA repair and recombination protein RadA	35839.8	63.5802	16	14	16	17	17	15	16	14	16	17	17	15	451905	426048	438760	447531	440313	461851	1.02505	0.324134	-	-
F0NBQ0	SiRe_1748	Histidine triad (HIT) protein	19527.5	65.4971	10	10	10	10	9	9	10	10	10	10	9	9	248448	245480	276534	297642	261239	298031	1.1122	0.140478	-	-
F0NBQ1	SiRe_1749	threonine ammonia_lyase	44351	39.5062	11	11	12	12	12	12	11	11	12	12	12	12	398457	329766	386421	422539	443554	373480	1.11208	0.232957	-	-
F0NBQ2	SiRe_1750	Prephenate dehydratase	30518.5	28.9963	4	6	6	6	6	5	4	6	6	6	6	5	42184.8	40080.7	38120.8	48547.7	50019.4	59134.8	1.30997	0.0239954	-	-
F0NBQ3	SiRe_1751	siroheme decarboxylase	37800.5	54.1284	16	15	15	17	17	14	16	15	15	17	17	14	122594	157602	142138	139719	146900	131134	0.989154	0.8973	-	-
F0NBQ4	SiRe_1752	FAD dependent oxidoreductase	51892.2	54.5842	20	21	19	23	22	17	20	21	19	23	22	17	221503	184616	191259	198377	182130	167039	0.916582	0.316344	-	-
F0NBQ5	SiRe_1753	Adenylosuccinate synthetase	37466.6	64.7761	16	18	19	21	18	17	16	18	19	21	18	17	414211	375796	353746	364510	420563	380685	1.01924	0.777645	-	-
F0NBQ6	SiRe_1754	IMP biosynthesis enzyme PurP domain protein	40048.2	50.1433	18	18	17	18	18	17	18	18	17	18	18	17	701712	647570	694521	655933	676200	581794	0.936454	0.263909	-	-
F0NBQ7	SiRe_1756	5_formaminoimidazole_4_carboxamide_1_(beta)_D_ribofuranosyl 5_monophosphate synthetase	40617.7	29.2135	8	9	9	9	10	9	8	9	9	9	10	9	667981	692266	649883	595847	560488	532913	0.840368	0.00822326	-	-
F0NBQ8	SiRe_1755	Adenylosuccinate lyase	53203.3	43.5897	17	18	18	20	18	19	17	18	18	20	18	19	599564	552087	508906	665787	697131	652380	1.21363	0.0157429	-	-
F0NBQ9	SiRe_1757	Thiamine monophosphate kinase, putative (ThiL)	36313.7	20.2532	5	3	5	4	3	4	5	3	5	4	3	4	20530	31592.9	23054.9	24953	29140.2	20669.9	0.994483	0.97499	-	-
F0NBR0	SiRe_1758	Radical SAM domain protein	67654.4	69.7595	28	25	26	28	27	28	28	25	26	28	27	28	106826	103653	104214	100732	100636	92020.5	0.9323	0.0803189	-	-
F0NBR1	SiRe_1759	Zn_dependent hydrolase, putative	20624.6	47.2222	5	7	7	7	6	5	5	7	7	7	6	5	10195.9	12711.8	10502	13675.4	11877.1	14188.2	1.18949	0.11681	-	-
F0NBR2	SiRe_1760	Phosphoribosyltransferase	28665.3	30.8943	5	5	5	5	6	6	5	5	5	5	6	6	52966	52958	58085	55617.9	45077.4	57570.7	0.964984	0.674983	-	-
F0NBR3	SiRe_1761	Aspartyl_glutamyl_tRNA(Asn_Gln) amidotransferase subunit B	54268.3	62.7368	27	27	28	27	28	27	27	27	28	27	28	27	334781	322708	318845	343676	378075	365949	1.11407	0.0291903	-	-
F0NBR4	SiRe_1762	Uracil phosphoribosyltransferase	24128	56.4815	13	13	10	14	14	11	13	13	10	14	14	11	172643	186812	180042	299541	289511	289264	1.62803	2.88991e-05	+	up
F0NBR5	SiRe_1763	Small ribosomal subunit protein eS28	11058.8	19.3878	1	2	1	2	2	1	1	2	1	2	2	1	382370	271285	360022	424365	454559	497486	1.35784	0.0390865	-	-
F0NBR6	SiRe_1764	Large ribosomal subunit protein eL24	7320.6	59.0164	4	4	4	4	3	4	4	4	4	4	3	4	699978	697546	578591	702412	888975	767085	1.19349	0.133298	-	-
F0NBR7	SiRe_1765	Nucleoside diphosphate kinase	15612.1	65.2174	20	18	20	15	17	19	20	18	20	15	17	19	1.2992e+06	1.32789e+06	1288620	1.2431e+06	1.22855e+06	1.24018e+06	0.947932	0.00562465	-	-
F0NBR8	SiRe_1766	Probable translation initiation factor IF_2	66862.3	56.6667	34	31	34	34	36	31	34	31	34	34	36	31	474149	512351	468291	454085	480592	439427	0.944537	0.21617	-	-
F0NBR9	SiRe_1767	DNA_directed RNA polymerase subunit Rpo5	9671.2	41.6667	3	3	3	3	3	3	3	3	3	3	3	3	237281	243524	223463	245119	258126	228188	1.03857	0.437109	-	-
F0NBS0	SiRe_1768	DNA_directed RNA polymerase subunit beta	127408	58.5323	70	60	65	68	69	65	70	60	65	68	69	65	1.36685e+06	1.30436e+06	1278400	1.48249e+06	1.51137e+06	1.45193e+06	1.12563	0.0061958	-	-
F0NBS1	SiRe_1769	DNA_directed RNA polymerase subunit Rpo1N	99637.7	62.3864	50	52	52	55	52	51	50	52	52	55	52	51	779628	767072	770080	902016	851167	794472	1.09965	0.129499	-	-
F0NBS2	SiRe_1770	DNA_directed RNA polymerase subunit Rpo1C	43403.1	48.2143	20	21	21	23	21	22	20	21	21	23	21	22	344588	373189	372112	467269	424809	427904	1.21112	0.00980512	-	-
F0NBS3	SiRe_1771	Large ribosomal subunit protein eL30	11721.8	75.2381	8	8	9	7	8	6	8	8	9	7	8	6	175900	248642	259909	371651	282750	391013	1.52737	0.0472148	+	up
F0NBS4	SiRe_1772	KH type 2 domain protein	10792.7	56.1224	5	5	4	6	6	5	5	5	4	6	6	5	993955	1.08406e+06	1129940	1.12781e+06	856440	875414	0.891428	0.293782	-	-
F0NBS5	SiRe_1773	Small ribosomal subunit protein uS12	16334.3	24.4898	3	3	4	4	4	4	3	3	4	4	4	4	607599	382842	597006	904978	675687	614417	1.38278	0.152461	-	-
F0NBS6	SiRe_1774	BFN domain_containing protein	18266	40.5063	7	6	6	7	7	7	7	6	6	7	7	7	103681	86846	97717.9	123221	124103	112831	1.24947	0.0172441	-	-
F0NBS7	SiRe_1775	Small ribosomal subunit protein uS7	22037.5	62.6943	15	15	15	14	15	14	15	15	15	14	15	14	875576	817650	767516	1.18891e+06	968858	966004	1.26944	0.0510021	-	-
F0NBS8	SiRe_1776	Elongation factor 1_alpha	48476.9	90.5747	66	65	63	61	63	64	66	65	63	61	63	64	6.23249e+06	6.63404e+06	6465960	4.91708e+06	5.01659e+06	5.3112e+06	0.788562	0.00120066	-	-
F0NBS9	SiRe_1777	Small ribosomal subunit protein uS10	12112.3	57.8431	5	6	6	7	5	7	5	6	6	7	5	7	336681	278612	292868	457223	425877	374540	1.38482	0.0173426	-	-
F0NBT2	SiRe_1780	Acetate kinase s1erfamily_DUF1464	33466.5	11.8243	3	2	2	3	3	3	3	2	2	3	3	3	12840.9	12269.1	9408.14	16187	14256.1	20510.6	1.47614	0.0620197	-	-
F0NBT3	SiRe_1781	DNA polymerase beta domain protein region	34911.6	8.3612	1	2	1	3	2	2	1	2	1	3	2	2	18598.6	16049.9	6512.61	17837.2	21277	9281.3	1.17576	0.662386	-	-
F0NBT4	SiRe_1782	Triphosphoribosyl_dephospho_CoA protein	33824.2	13.2203	3	2	1	3	3	3	3	2	1	3	3	3	6748.98	11072.6	13359.3	4373.98	11916.3	8851.54	0.806322	0.529085	-	-
F0NBT6	SiRe_1785	Ribosomal_protein_alanine acetyltransferase	21107.3	25.4144	2	3	2	4	3	3	2	3	2	4	3	3	30584.8	39850.7	26180.6	27069.8	18332.9	36760	0.850403	0.51035	-	-
F0NBT7	SiRe_1784	Coenzyme A biosynthesis bifunctional protein CoaBC	45946.8	60.2906	18	14	16	18	18	16	18	14	16	18	18	16	123537	127452	125019	172000	159521	171523	1.33785	0.000564198	-	-
F0NBU1	SiRe_1790	DAP2, dipeptidyl aminopeptidase_acylaminoacylpeptidase	63479.3	45.3097	21	21	22	22	22	22	21	21	22	22	22	22	248014	232751	222317	187683	200594	206395	0.845808	0.0176782	-	-
F0NBU2	SiRe_1791	Methyltransferase type II	29784.7	44.9393	10	9	8	9	10	7	10	9	8	9	10	7	73001.8	69518.5	72315.3	65131.9	79735.2	89150.8	1.08929	0.45747	-	-
F0NBV0	SiRe_1800	Phosphoglucosamine mutase	50239.2	73.8462	29	28	28	28	27	25	29	28	28	28	27	25	456318	422010	420979	433130	459676	442516	1.02772	0.438695	-	-
F0NBV1	SiRe_1801	Trm112p_like protein	15373	51.938	5	5	5	6	5	6	5	5	5	6	5	6	55514.8	57424.5	42597.9	43032.9	61132.6	54332.3	1.01903	0.89528	-	-
F0NBV2	SiRe_1802	DUF2153 domain_containing protein	16694.2	65.4676	12	12	11	12	12	12	12	12	11	12	12	12	779489	749869	741702	844607	920809	999981	1.21767	0.02361	-	-
F0NBV3	SiRe_1803	DUF1411 domain_containing protein	17891.8	54.1935	9	9	8	9	7	8	9	9	8	9	7	8	197208	215451	201445	177554	196977	174787	0.894503	0.0721573	-	-
F0NBV4	SiRe_1804	Orotidine 5_phosphate decarboxylase	24724.8	43.1111	7	6	7	8	8	6	7	6	7	8	8	6	318853	310309	447461	384721	414513	408576	1.12185	0.38892	-	-
F0NBV5	SiRe_1805	CTP synthase	59778.3	42.8037	19	17	20	20	20	22	19	17	20	20	20	22	118971	140824	132521	132384	150935	124023	1.0383	0.648743	-	-
F0NBV6	SiRe_1806	Transcriptional regulator, ArsR family	11102.9	43.4343	3	3	3	3	3	2	3	3	3	3	3	2	40998.3	52429.9	40230.2	39449.8	47369.7	48083.3	1.00931	0.935532	-	-
F0NBV7	SiRe_1807	Like_Sm ribonucleoprotein core	9788.2	85.0575	9	11	11	11	8	11	9	11	11	11	8	11	421365	412925	495479	357573	407283	432210	0.900206	0.265403	-	-
F0NBV8	SiRe_1955	Phosphomethylpyrimidine kinase	22750.2	41.9192	5	6	6	7	7	5	5	6	6	7	7	5	23078.4	31706.8	26963	28258.3	34057.9	26227.6	1.08313	0.544499	-	-
F0NBV9	SiRe_1956	Transcriptional regulator, PadR_like family	17380.3	29.0541	5	5	5	5	5	5	5	5	5	5	5	5	43476.5	40232.6	39576.8	35886.1	46811.8	42217.5	1.01322	0.880435	-	-
F0NBW2	SiRe_1960	Uncharacterized protein	17703.5	22.1477	3	2	2	3	3	3	3	2	2	3	3	3	29365.7	44890.2	63275.3	74511.3	82361.1	72656.9	1.66893	0.0401714	+	up
F0NBW3	SiRe_1961	Uncharacterized protein	12915	19.2661	2	1	1	1	1	1	2	1	1	1	1	1	19642.1	13912.7	12048.6	9800.52	18605.1	15976.5	0.973222	0.91223	-	-
F0NBW4	SiRe_1962	Cobyrinic acid ac_diamide synthase	24360.3	36.3636	4	6	4	5	6	5	4	6	4	5	6	5	18571.7	18175.2	19529.3	16505.8	18025.2	20305.8	0.974423	0.70397	-	-
F0NBW6	SiRe_1964	Uncharacterized protein	31049.6	35.3383	9	9	9	9	9	9	9	9	9	9	9	9	238109	211445	212869	238314	265034	219602	1.09137	0.270018	-	-
F0NBW7	SiRe_1965	Nitrilase_cyanide hydratase and apolipoprotein N_acyltransferase	26838.3	53.7815	9	9	11	11	10	7	9	9	11	11	10	7	54196.3	59735.9	55407.2	53103.1	64781.2	73586.6	1.13069	0.297607	-	-
F0NBW8	SiRe_1966	CBS domain containing membrane protein	43429.4	60.7895	28	26	26	25	24	23	28	26	26	25	24	23	707124	727885	777023	831186	799218	788729	1.09362	0.0470611	-	-
F0NBW9	SiRe_1967	Acetoin utilization protein AcuC	39421.5	54.7009	12	10	13	12	13	13	12	10	13	12	13	13	139981	142322	128015	160199	190737	165838	1.25945	0.0267781	-	-
F0NBX0	SiRe_1968	Formate_dependent phosphoribosylglycinamide formyltransferase	43980.4	74.0554	33	31	30	32	32	31	33	31	30	32	32	31	778019	741751	713093	888629	940062	955212	1.24679	0.00262904	-	-
F0NBX1	SiRe_1969	Uncharacterized protein	24327.1	6.82927		1	1	1	1			1	1	1	1		0	111222	86034.5	77445.3	86556.2	0	0.831411	0.340253	-	-
F0NBX3	SiRe_1971	Uncharacterized protein	23941.5	13.1707	2	1	1	3	3	3	2	1	1	3	3	3	5824.72	5123.17	12950	7971.94	5621.97	6982.71	0.861023	0.691211	-	-
F0NBX4	SiRe_1972	Uncharacterized protein	17339.8	10.9589	2	1	2	2	2	2	2	1	2	2	2	2	5545.66	3405.88	7935	14959.2	16749.3	13806	2.69531	0.00364588	+	up
F0NBX5	SiRe_1973	FAD dependent oxidoreductase	38973.6	13.9942	4	3	4	4	3	4	4	3	4	4	3	4	12135.6	14736.8	12348.9	8395.47	10299.9	8925.58	0.704235	0.0185579	-	-
F0NBX6	SiRe_1974	DNA polymerase beta domain protein region	31396.2	32.4723	4	5	5	7	6	6	4	5	5	7	6	6	7419.76	12922.4	14370.5	13489.5	14475.5	11652	1.14129	0.511806	-	-
F0NBX7	SiRe_1975	Molybdenum cofactor synthesis domain protein	20030.8	66.2921	11	10	11	11	11	10	11	10	11	11	11	10	45774.7	46130.7	40317.4	55508.2	57851.1	46267.8	1.20726	0.0847183	-	-
F0NBX8	SiRe_1976	4Fe_4S ferredoxin, iron_sulfur binding domain	71964.4	32.9564	17	15	17	18	17	16	17	15	17	18	17	16	122648	126593	108686	108910	91820.8	95085.1	0.826469	0.0517123	-	-
F0NBX9	SiRe_1977	DEAD_DEAH box helicase domain protein	83782.5	17.8138	5	5	6	7	5	4	5	5	6	7	5	4	6871.37	13496	9680.94	7578.69	7608.76	7949.13	0.769979	0.352885	-	-
F0NBY0	SiRe_1978	Uncharacterized protein	8425.8	20.5479	2	2	2	1	1	1	2	2	2	1	1	1	24932.1	15309.7	17607.1	15015.5	20579.7	22126.9	0.997806	0.991226	-	-
F0NBY1	SiRe_1979	7_cyano_7_deazaguanine synthase	52356.9	55.3879	20	21	24	26	24	23	20	21	24	26	24	23	58472.5	59129.2	53386.6	66445.6	66809.5	69664.2	1.18674	0.00690656	-	-
F0NBY2	SiRe_1980	Probable membrane transporter protein	30943.5	5.94406		2	1	2	1	1		2	1	2	1	1	0	6732.61	10795	7399.3	718.448	10729	0.716842	0.586888	-	-
F0NBY5	SiRe_1983	Uncharacterized protein	7214.3	20.339	2	2	2	2	2	2	2	2	2	2	2	2	74438.9	66565.7	75024	66190.5	78978.9	57406.8	0.937729	0.547386	-	-
F0NBY8	SiRe_1986	S_layer domain protein	107806	2.41935	2	2	2	2	2	2	2	2	2	2	2	2	97099.8	53728.3	85641.8	89655.7	91027.5	56644.9	1.00363	0.987504	-	-
F0NBY9	SiRe_1987	Peptidase M24	40527.3	39.886	15	15	15	14	15	15	15	15	15	14	15	15	181949	223588	213984	167469	188389	205661	0.906377	0.312531	-	-
F0NBZ0	SiRe_1988	Histone deacetylase s1erfamily	37025.8	39.1437	10	10	10	10	10	10	10	10	10	10	10	10	112150	123076	108465	167971	178304	184003	1.54289	0.000636641	+	up
F0NBZ1	SiRe_1989	IS200_IS605 family OrfB_related protein	32445.6	55.6738	9	10	13	14	11	12	9	10	13	14	11	12	68653	66216.7	58971.7	89817.1	93505.8	91366.1	1.41708	0.000961332	-	-
F0NBZ2	SiRe_1990	Glutamine amidotransferase	28037.6	20	2	2	3	3	2	3	2	2	3	3	2	3	15733.5	11328.1	3594.28	9690.39	18178.2	7703.18	1.16036	0.749296	-	-
F0NBZ3	SiRe_1991	Beta_lactamase domain protein	25486.1	67.9825	11	10	11	14	13	12	11	10	11	14	13	12	49635.6	41391.1	38894.8	41686.6	40468.1	44293.5	0.973267	0.753079	-	-
F0NBZ4	SiRe_1992	Ribokinase	31811.2	37.884	6	7	9	10	9	8	6	7	9	10	9	8	34487.2	31878.6	35496.9	38851.9	39570.6	40704.7	1.16949	0.00881196	-	-
F0NBZ5	SiRe_1993	Phosphomethylpyrimidine kinase	43577	49	16	16	16	17	18	15	16	16	16	17	18	15	111784	125751	125772	133979	129838	115575	1.04427	0.501455	-	-
F0NBZ6	SiRe_1994	CRISPR_associated exonuclease Cas4	23301.9	53.4653	11	9	10	10	10	10	11	9	10	10	10	10	237537	255094	262907	240881	296713	265090	1.0624	0.427656	-	-
F0NBZ7	SiRe_1995	Glycosyl transferase family 2	44552	6.61578	1		1	1	1	1	1		1	1	1	1	7151.15	0	7394.61	3034.01	4996.3	8905.9	0.776227	0.518316	-	-
F0NBZ9	SiRe_1997	1F0282 protein SiRe_1997	34848.9	53.5714	7	8	8	10	10	11	7	8	8	10	10	11	49005.4	54473.2	53291.7	52906	62021.9	49282.7	1.04746	0.581215	-	-
F0NC00	SiRe_1998	Integral membrane protein	29192.2	21.0728	4	5	4	5	5	4	4	5	4	5	5	4	36784.6	31837.1	36232.1	64233.6	59490.2	49175	1.64895	0.00856696	+	up
F0NC01	SiRe_1999	Putative ABC transporter ATP_binding protein	17948.7	16.0256	3	3	3	3	3	3	3	3	3	3	3	3	30708.5	21888.2	32266.8	43003.9	46291.4	25702.5	1.35509	0.233133	-	-
F0NC04	SiRe_2002	Putative transcriptional regulator, GntR family	42695.3	50.2632	11	13	13	13	11	12	11	13	13	13	11	12	137665	114139	128596	150856	157523	155739	1.22008	0.0173717	-	-
F0NC05	SiRe_2003	Ornithine cyclodeaminase_mu_crystallin	35674.2	44.9686	12	9	11	12	11	9	12	9	11	12	11	9	229279	252096	235378	317047	263834	281155	1.2027	0.0471695	-	-
F0NC06	SiRe_2004	Helix_turn_helix type 11 domain protein	12119.1	58.4906	7	6	8	7	7	6	7	6	8	7	7	6	377563	416277	362345	516016	450162	427712	1.20559	0.0628034	-	-
F0NC07	SiRe_2005	Glycosyl transferase family 2	26862.8	36.4807	5	3	2	3	6	5	5	3	2	3	6	5	27238.3	18778.3	24020.2	27538.5	30591.2	20963.2	1.12931	0.467199	-	-
F0NC08	SiRe_2006	PUA domain_containing protein	17162.1	48.0263	5	6	6	5	5	5	5	6	6	5	5	5	84110.1	81287	84403	76466	72746.9	69166.4	0.874216	0.0108599	-	-
F0NC09	SiRe_2007	Carbon_monoxide dehydrogenase (Acceptor)	78812.2	39.4366	21	20	23	24	24	17	21	20	23	24	24	17	111659	99367.9	100226	107576	106273	115682	1.05872	0.284603	-	-
F0NC11	SiRe_2009	Alcohol dehydrogenase GroES domain protein	37873.6	40.5797	14	14	14	15	15	14	14	14	14	15	15	14	79563	82470.4	72340.7	116049	124303	120894	1.54132	0.000389281	+	up
F0NC13	SiRe_2011	Probable cobyric acid synthase	51953	27.5269	8	8	10	10	9	9	8	8	10	10	9	9	39956.3	33996.1	35311.5	45967.6	41625.2	47153.7	1.23322	0.026259	-	-
F0NC14	SiRe_2012	GMP synthase [glutamine_hydrolyzing] subunit B	41218.9	62.3978	17	17	16	19	19	17	17	17	16	19	19	17	292477	275383	304043	263464	289021	295062	0.972065	0.559489	-	-
F0NC15	SiRe_2013	Protease HtpX homolog	36396.7	35.2761	9	9	8	10	10	11	9	9	8	10	10	11	210507	204861	186946	319428	326093	296922	1.5647	0.000560164	+	up
F0NC16	SiRe_2014	Putative signal_transduction protein with CBS domains	14316.4	60.4651	8	8	8	8	8	8	8	8	8	8	8	8	1.26735e+06	1.25264e+06	1266180	1.01799e+06	1.21536e+06	1.14292e+06	0.891737	0.140323	-	-
F0NC18	SiRe_2016	Fructose_bisphosphate aldolase	29927.4	56.6176	16	15	15	15	14	13	16	15	15	15	14	13	717711	644314	665096	886167	893771	839790	1.29234	0.00201654	-	-
F0NC21	SiRe_2019	UTP__glucose_1_phosphate uridylyltransferase	28428.7	68.7747	14	14	13	14	16	15	14	14	13	14	16	15	348303	369128	366638	345958	348674	327582	0.942942	0.0915767	-	-
F0NC22	SiRe_2020	ATPase BadF_BadG_BcrA_BcrD type	32112.6	58.0537	13	12	12	14	14	14	13	12	12	14	14	14	38642.9	40306.2	37269.7	43567	39074.4	49328.2	1.13553	0.165023	-	-
F0NC23	SiRe_2021	Gamma_glutamyltransferase	53284.4	46.5553	24	22	23	24	23	20	24	22	23	24	23	20	1.92954e+06	1.64369e+06	1855620	2.14273e+06	2.23743e+06	2.02573e+06	1.17997	0.0364648	-	-
F0NC24	SiRe_2022	Uncharacterized protein	13871.7	58.8235	6	5	6	6	6	6	6	5	6	6	6	6	35728.3	31942.6	27045.8	32207.6	47727.7	49232.6	1.36373	0.127874	-	-
F0NC25	SiRe_2023	MazG nucleotide pyrophosphohydrolase	9316.6	11.1111	1	1	1	1	1	1	1	1	1	1	1	1	18952.2	12220.2	12073.4	15123.5	15172.9	16008.4	1.07073	0.698122	-	-
F0NC26	SiRe_2024	tRNA(Met) cytidine acetyltransferase TmcA	87722.2	50.3896	31	29	31	31	31	31	31	29	31	31	31	31	227343	210063	225448	177936	187677	180864	0.824429	0.00330014	-	-
F0NC27	SiRe_2025	Cytochrome c oxidase assembly factor	29005.6	5.34351	1	1		1	2	2	1	1		1	2	2	4836.72	10870.4	0	7094.41	5652.67	4885.56	0.748395	0.470492	-	-
F0NC29	SiRe_2027	Aminotransferase class_III	46574.6	53.11	11	13	9	16	16	12	11	13	9	16	16	12	28697	23769.8	33530.7	36389.3	36777.2	43867.3	1.3609	0.049813	-	-
F0NC30	SiRe_2028	2_oxoacid oxidoreductase (ferredoxin)	60967.2	32.9609	17	16	19	17	18	17	17	16	19	17	18	17	99869.3	106963	104322	136778	118604	112502	1.18232	0.067124	-	-
F0NC31	SiRe_2029	Aldo_keto reductase	30352.4	53.5849	13	12	12	12	12	11	13	12	12	12	12	11	73326.3	67853.5	55703.8	58495.9	76623.5	79743.8	1.09132	0.51619	-	-
F0NC32	SiRe_2030	Serine_threonine protein kinase with TPR repeats	77193.3	20.0299	6	8	8	11	9	9	6	8	8	11	9	9	21698.8	21870.2	20543.6	30946.7	29528.4	33927.9	1.47246	0.00176556	-	-
F0NC33	SiRe_2031	Uncharacterized protein	7070.1	38.7097	1		1	1	1	1	1		1	1	1	1	2135.31	0	3273.42	1489.1	3789.33	5139.98	1.28415	0.630542	-	-
F0NC34	SiRe_2032	Endoribonuclease L_PSP	14207.3	57.1429	8	7	8	8	8	7	8	7	8	8	8	7	82845.4	67346.2	91458.7	111710	127451	139140	1.56549	0.0127826	+	up
F0NC35	SiRe_2426	Tetratricopeptide TPR_2 repeat protein	31734.1	41.9708	9	9	8	10	10	7	9	9	8	10	10	7	83720.5	82203.6	80723	74508.4	90654	105651	1.09798	0.465162	-	-
F0NC39	SiRe_2430	Alcohol dehydrogenase GroES domain protein	36726.1	60.303	15	15	13	16	15	15	15	15	13	16	15	15	674183	679477	696083	753993	731324	683391	1.05804	0.143483	-	-
F0NC40	SiRe_2431	DUF7347 domain_containing protein	32048.7	9.45455	2	2	2	1	2	1	2	2	2	1	2	1	10995.5	13020.5	21262.8	11050.1	12022.8	11640.3	0.766652	0.378539	-	-
F0NC44	SiRe_2435	Cytochrome b558_566 subunit A	51480.5	14.6497	6	6	6	6	6	6	6	6	6	6	6	6	44276.9	35417.5	36848.8	46879.3	45157.6	38188	1.1174	0.298593	-	-
F0NC46	SiRe_2437	Rieske iron_sulfur protein SoxL2	34875.3	31.7901	7	7	6	6	6	7	7	7	6	6	6	7	92440.3	87754.3	83319.8	88795.9	89057.2	73917.2	0.955433	0.526811	-	-
F0NC47	SiRe_2438	Cytochrome b_b6 domain protein	60035.7	5.41045	3	3	3	4	4	3	3	3	3	4	4	3	93372.5	148335	119592	158972	100676	50578.5	0.85864	0.653132	-	-
F0NC48	SiRe_2439	Uncharacterized enzyme for biosynthesis of extracellular polysaccharides	11494.9	47.4227	4	5	5	4	3	2	4	5	5	4	3	2	54916.6	37127.4	40638.1	27862.9	39592.2	43474.6	0.836057	0.369941	-	-
F0NC49	SiRe_2440	HMA domain_containing protein	10713.3	31.5217	1	1		1		1	1	1		1		1	759.794	4073.55	0	3586.62	0	5736.49	1.92891	0.373539	-	-
F0NC53	SiRe_2444	Uncharacterized protein	20220.8	15.4286	1	2	1	2	1	2	1	2	1	2	1	2	20533.6	12579.9	4304.97	21732.7	21330.7	9532.49	1.40561	0.457703	-	-
F0NC54	SiRe_2445	Putative transcriptional regulator, AsnC family	29999.7	24.2188	5	4	4	5	5	3	5	4	4	5	5	3	23392.7	24468.7	20514.5	26055.9	20939.7	19577.8	0.973638	0.806665	-	-
F0NC55	SiRe_2446	Small metal_binding protein	7511.9	55.2239	3	3	3	3	3	3	3	3	3	3	3	3	352308	367062	346574	245019	288648	292043	0.774627	0.00801196	-	-
F0NC56	SiRe_2447	Small metal_binding protein	13317.4	52.1008	5	5	5	5	5	5	5	5	5	5	5	5	1.06748e+06	1.05072e+06	787361	573822	711884	538871	0.627961	0.0264674	+	down
F0NC60	SiRe_2451	AMP_dependent synthetase and ligase	56975.2	48.8142	19	19	20	21	20	20	19	19	20	21	20	20	327148	305977	274288	313939	314684	292165	1.01474	0.80654	-	-
F0NC61	SiRe_2452	Acetamidase_formamidase	35026.2	47.4843	11	11	11	11	11	11	11	11	11	11	11	11	330251	267847	339198	361641	432391	475954	1.35495	0.0507913	-	-
F0NC62	SiRe_2453	Uncharacterized protein	29357.4	11.3636	1	1	1	1	2	2	1	1	1	1	2	2	18012.2	18161.1	21261.2	18510.4	16157.8	34680.1	1.20744	0.538898	-	-
F0NC64	SiRe_2455	Uncharacterized protein	12004.3	23.7624	1	2	1	1	1	1	1	2	1	1	1	1	36468.7	50140.9	34556.1	38502.5	30469	28102.3	0.801165	0.240411	-	-
F0NC65	SiRe_2456	2_oxoacid oxidoreductase (ferredoxin)	70207.8	56.6456	31	31	33	34	33	32	31	31	33	34	33	32	4.02271e+06	4.0181e+06	4009720	3.70908e+06	3.85795e+06	3.91736e+06	0.953019	0.0924209	-	-
F0NC66	SiRe_2457	2_oxoacid oxidoreductase (ferredoxin)	33531.3	66.5574	21	21	20	19	20	19	21	21	20	19	20	19	1.38836e+06	1.33977e+06	1408690	1.2525e+06	1.23762e+06	1.265e+06	0.907728	0.00438454	-	-
F0NC67	SiRe_2458	Electron transfer flavoprotein alpha subunit	67141.3	69.1803	38	36	38	42	37	34	38	36	38	42	37	34	895050	956921	924354	945382	924172	897203	0.996554	0.894892	-	-
F0NC68	SiRe_2459	FAD dependent oxidoreductase	43226.6	62.0253	20	19	18	21	21	19	20	19	18	21	21	19	613792	664074	678469	726324	695974	635888	1.05206	0.362005	-	-
F0NC69	SiRe_2460	Ferredoxin_like protein	10917.6	73.6842	7	6	6	5	5	3	7	6	6	5	5	3	1.14105e+06	1.30796e+06	1024550	901561	906132	865339	0.769536	0.0799054	-	-
F0NC70	SiRe_2461	pyruvate, water dikinase	35280.2	48.3974	12	13	12	13	15	12	12	13	12	13	15	12	286932	226242	263625	277241	290450	273293	1.08263	0.310051	-	-
F0NC71	SiRe_2462	Sulfur carrier protein FdhD	28591.8	23.1373	6	5	5	6	5	5	6	5	5	6	5	5	10237.3	10030.4	8959.42	10242.9	10666.8	7718.32	0.9795	0.851725	-	-
F0NC72	SiRe_2463	DUF1641 domain_containing protein	12973.1	49.1525	7	7	7	7	7	7	7	7	7	7	7	7	79613	74862.6	77722	139262	117769	117440	1.61272	0.00297081	+	up
F0NC73	SiRe_2464	Formate dehydrogenase, alpha subunit	108873	58.9377	47	43	45	52	51	45	47	43	45	52	51	45	108493	108700	99158	197249	170333	170785	1.7018	0.00142862	+	up
F0NC76	SiRe_2467	TrkA_N domain protein	37653.8	42.7729	9	9	10	12	11	12	9	9	10	12	11	12	34672.1	33586.1	43084.3	52369.1	59179.9	39981.2	1.36094	0.103342	-	-
F0NC77	SiRe_2468	ArnR1_like winged helix_turn_helix domain_containing protein	12070.2	41.3462	5	4	5	3	1	3	5	4	5	3	1	3	222229	199063	200519	56073.9	48791.6	77536.7	0.293341	0.000213479	+	down
F0NC78	SiRe_2469	DUF3211 domain_containing protein	16097.8	13.8686	2	2	1	1	2		2	2	1	1	2		6610.7	9871.6	2479.44	3933.47	5186.4	0	0.721443	0.574157	-	-
F0NC79	SiRe_2470	MscS Mechanosensitive ion channel	35193.2	25.1572	5	3	3	5	4	3	5	3	3	5	4	3	22846.4	21359.2	29049.4	38173.7	33019	29159.9	1.36991	0.0620538	-	-
F0NC81	SiRe_2472	AAA ATPase central domain protein	67104.2	35.5556	13	9	13	15	14	10	13	9	13	15	14	10	24754.7	25698	26611.4	29913.5	22947.1	21993.9	0.971329	0.787314	-	-
F0NC83	SiRe_2475	Amino acid permease_associated region	56492.5	4.23892	2	2	2	2	2	2	2	2	2	2	2	2	84472.9	68316.5	88680.1	126237	113099	122979	1.50046	0.00541534	+	up
F0NC84	SiRe_2476	Aminotransferase class_III	48925.3	53.6364	18	17	18	17	18	17	18	17	18	17	18	17	256104	251939	258163	208988	222467	214932	0.84362	0.000753173	-	-
F0NC85	SiRe_2477	Amino acid transporter, putative	58826.4	3.21361	1	1	2	2	2	2	1	1	2	2	2	2	19827.8	13859.6	15347.8	26952.6	24036.4	34446.8	1.74234	0.027596	+	up
F0NC86	SiRe_2478	Metallophosphoesterase	36514.6	57.4074	15	16	15	16	14	15	15	16	15	16	14	15	133839	137286	133451	124957	132554	124808	0.944985	0.0588815	-	-
F0NC87	SiRe_2479	Aminotransferase class_III	50248.2	45.4955	13	14	14	13	13	13	13	14	14	13	13	13	308659	310184	288213	266471	275284	290859	0.91793	0.0690215	-	-
F0NC88	SiRe_2480	Amidase, hydantoinase_carbamoylase family	45338.1	43.3915	11	10	9	13	11	9	11	10	9	13	11	9	40148.3	34150.2	40660.4	36293.7	46522.3	35457.2	1.02883	0.802113	-	-
F0NC89	SiRe_2481	Uncharacterized protein	17922.6	38.5621	6	6	6	5	6	6	6	6	6	5	6	6	19167.2	25336.9	24394.9	31181.1	32607.8	29895.4	1.35973	0.0163185	-	-
F0NC90	SiRe_2482	Major facilitator s1erfamily MFS_1	46513.6	11.4558	2	4	3	4	2	3	2	4	3	4	2	3	41281	66079.5	53648	46065	52451	32805.1	0.815616	0.342857	-	-
F0NC91	SiRe_2483	Alcohol dehydrogenase GroES domain protein	35712.1	44.164	11	11	9	9	9	10	11	11	9	9	9	10	70658.6	77140.1	81125.2	61606.5	63666.1	77005	0.883602	0.194751	-	-
F0NC92	SiRe_2484	Drug resistance transporter, EmrB_QacA subfamily	50076.3	2.34542	1	1	1	1	1	1	1	1	1	1	1	1	6039.52	9144.11	5774.39	27979	15380	14898.4	2.77972	0.0480707	+	up
F0NC93	SiRe_2485	ABC_type sugar transport system, permease, UgpA, UgpE	60871.8	6.93431	3	2	2	2	2	2	3	2	2	2	2	2	19797.2	18956.1	15289	21865.4	16439.5	18597.6	1.05292	0.673141	-	-
F0NC94	SiRe_2486	ABC transporter related protein	35510.8	40.1274	9	8	8	9	9	9	9	8	8	9	9	9	147314	155017	149208	142222	152314	157602	1.00133	0.970472	-	-
F0NC95	SiRe_2487	Extracellular solute_binding protein family 1	53084.5	8.159	4	3	4	4	4	4	4	3	4	4	4	4	71227.9	85654.8	54992	110524	118793	92458.9	1.51871	0.0359281	+	up
F0NC96	SiRe_2488	YkgJ family cysteine cluster protein	24341.9	38.2775	4	4	4	4	5	3	4	4	4	4	5	3	16752.7	12323.8	15960.3	25213.6	25548	25541.3	1.69423	0.0161916	+	up
F0NC97	SiRe_2489	Tetratricopeptide TPR_2 repeat protein	35780.6	66.5563	18	16	16	20	20	17	18	16	16	20	20	17	45448.7	50653.1	44142.1	69317.5	73578.6	83202	1.61218	0.00329802	+	up
F0NC98	SiRe_2490	AIR synthase related protein domain protein	45098.1	38.0597	12	11	11	12	12	12	12	11	11	12	12	12	343114	277968	286197	367492	390701	345143	1.21609	0.0549528	-	-
F0NCA0	SiRe_2492	Purine or other phosphorylase family 1	25766.4	22.4576	3	4	4	4	3	3	3	4	4	4	3	3	9025.19	14498.6	19261.5	13102.8	14092.7	18011.9	1.05661	0.819582	-	-
F0NCA1	SiRe_2493	SMP_30_Gluconolaconase_LRE domain protein	32081.4	46.3158	13	13	12	13	11	11	13	13	12	13	11	11	180132	193590	180706	181720	190811	213691	1.05735	0.368961	-	-
F0NCA2	SiRe_2494	Major facilitator s1erfamily MFS_1	61189	1.93322	2	2	2	2	2	2	2	2	2	2	2	2	36282.4	41059.5	37224.7	59877.5	34736.5	54661.7	1.30296	0.212075	-	-
F0NCA7	SiRe_2499	TENA_THI_4 domain protein	35094.4	52.8053	12	11	13	12	13	12	12	11	13	12	13	12	55411.3	52479.9	55271.8	48457.2	54580.4	51104	0.944709	0.209648	-	-
F0NCA8	SiRe_2500	Uncharacterized protein	12095.6	56.6038	5	5	4	4	4	3	5	5	4	4	4	3	145211	197863	155168	87700	113008	119069	0.641809	0.0339906	+	down
F0NCA9	SiRe_2501	ChsH2 rubredoxin_like zinc ribbon domain_containing protein	10737.4	49.4505	4	3	2	3	4	2	4	3	2	3	4	2	43180.1	45402.3	34673.3	61549.4	35987.7	47471.1	1.17648	0.420376	-	-
F0NCB0	SiRe_2502	Propanoyl_CoA C_acyltransferase	40310.7	43.3511	12	11	11	12	12	10	12	11	11	12	12	10	113726	126767	112474	128439	120605	115437	1.03262	0.552779	-	-
F0NCB2	SiRe_2664	Aminopeptidase	90454.6	43.1673	33	34	33	35	34	31	33	34	33	35	34	31	1.26689e+06	1.31158e+06	1268740	1.2674e+06	1.28868e+06	1.18874e+06	0.973386	0.368682	-	-
F0NCB4	SiRe_2666	Xylose isomerase domain protein TIM barrel	30915.4	79.3478	22	20	23	23	23	22	22	20	23	23	23	22	159107	179278	150288	137356	185453	190827	1.05108	0.684679	-	-
F0NCB5	SiRe_2667	Phosphoglycolate phosphatase	26409.4	53.2189	10	11	10	11	10	9	10	11	10	11	10	9	54538.7	57806.1	55070.3	65889.2	73138.4	72804.6	1.26531	0.00450665	-	-
F0NCB7	SiRe_2669	HAD_s1erfamily hydrolase, subfamily IA, variant 1	25400	73.8739	14	15	14	16	16	16	14	15	14	16	16	16	151565	183271	188900	235665	215503	213502	1.2691	0.0259934	-	-
F0NCB8	SiRe_2670	Transcriptional regulator_like protein	12059	29.703	2	3	2	3	3	2	2	3	2	3	3	2	14157	18073.5	18763.7	12970.5	19279.6	17013.6	0.966064	0.817205	-	-
F0NCB9	SiRe_2671	dTDP_4_dehydrorhamnose reductase	28814.9	16.8627	2	3	3	2	2	2	2	3	3	2	2	2	18053.2	12405.2	17043.3	11365.1	16498.1	8529.99	0.766145	0.27199	-	-
F0NCC1	SiRe_2673	FAD linked oxidase domain protein	111016	51.5	45	45	43	46	47	45	45	45	43	46	47	45	557417	537040	553500	566050	531165	494750	0.966023	0.434515	-	-
F0NCC2	SiRe_2674	Histidine triad (HIT) protein	16010.4	41.0072	4	4	3	4	4	4	4	4	3	4	4	4	37361.7	32185.4	34384.2	36014.6	34255.5	46092.8	1.11961	0.3567	-	-
F0NCC3	SiRe_2675	Aspartyl protease	13972.3	36.2903	2	3	2	3	3	3	2	3	2	3	3	3	9174.12	6909.77	10368.9	8146.09	14470.1	17034.4	1.49892	0.194947	-	-
F0NCC4	SiRe_2676	Ribbon_helix_helix protein CopG domain_containing protein	16267.5	26.3889	3	3	2	3	3	3	3	3	2	3	3	3	26656.9	29879.5	19977.1	26704.5	26916.4	23035.7	1.00187	0.988739	-	-
F0NCC5	SiRe_2677	Uncharacterized protein	8234.6	59.1549	4	4	4	4	4	4	4	4	4	4	4	4	42933	37157.7	42828.6	41737.9	49597.3	42759.2	1.09091	0.298323	-	-
F0NCC7	SiRe_2679	Nudix hydrolase	19340.4	54.2169	7	7	7	8	7	8	7	7	7	8	7	8	56051.5	45321.8	53572.5	62156	60219.3	64228.1	1.20431	0.0375003	-	-
F0NCC9	SiRe_2681	Chlorite dismutase	26553	37.2197	7	8	6	8	8	6	7	8	6	8	8	6	75903.4	79737.1	75716.1	91294.7	87604.3	78987.6	1.11467	0.0845666	-	-
F0NCD0	SiRe_2682	Uncharacterized protein	45043.2	37.9747	10	10	12	10	10	9	10	10	12	10	10	9	62280.9	69572.8	62973.9	63682.9	57692.2	58862.2	0.925111	0.175697	-	-
F0NCD1	SiRe_2683	Nucleoside_triphosphatase SiRe_2683	19755.9	49.7143	8	7	8	8	8	9	8	7	8	8	8	9	46102.6	31359.9	35671.1	57120.8	53496	49053.8	1.41135	0.0352549	-	-
F0NCD2	SiRe_2684	NH(3)_dependent NAD(+) synthetase	34683	7.56579	1	1	1	1	2	2	1	1	1	1	2	2	23319.3	23239.6	22604.9	29380.3	21897.4	27378.1	1.13724	0.292262	-	-
F0NCD3	SiRe_2685	Nitrilase s1erfamily	31348.8	35.9259	8	8	7	10	10	10	8	8	7	10	10	10	21137.5	18709	19821	29525.4	25494.3	17971.6	1.2233	0.268326	-	-
F0NCD5	SiRe_2687	Putative transcriptional regulator	10763.5	39.3258	2	3	2	4	4	4	2	3	2	4	4	4	23734.7	34179.5	13724.4	43984.6	91210	87954.8	3.11493	0.0365004	+	up
F0NCD8	SiRe_2690	Methyltransferase type 11	28856	53.0864	12	13	12	13	13	12	12	13	12	13	13	12	168795	128180	147313	210422	215418	206935	1.42425	0.00633335	-	-
F0NCD9	SiRe_2691	Aspartate_semialdehyde dehydrogenase	39257.7	44.2254	12	10	13	13	12	9	12	10	13	13	12	9	43443.8	41987.2	40496.4	39421.9	46497.9	31605	0.933274	0.557676	-	-
F0NCE0	SiRe_2692	Uncharacterized protein	31455.9	35.4717	9	9	8	10	10	7	9	9	8	10	10	7	94426	104948	102233	89314.5	90466.7	80600.3	0.863315	0.0362113	-	-
F0NCE1	SiRe_2693	Plasmid pARN4	13428.5	34.2105	3	4	3	4	4	3	3	4	3	4	4	3	33884.9	32443.1	29319	30400.3	28869.8	25648	0.887827	0.139583	-	-
F0NCE2	SiRe_2694	Protease	118045	3.24675	3	3	3	3	3	3	3	3	3	3	3	3	24142.9	24860.8	29619.5	29684.8	29047.7	34831.5	1.19003	0.118353	-	-
F0NCE3	SiRe_2695	isocitrate dehydrogenase (NADP(+))	46283.1	58.4951	27	25	29	28	27	25	27	25	29	28	27	25	1.98676e+06	1.8561e+06	2134270	1.78469e+06	1.83593e+06	2.09679e+06	0.956548	0.528779	-	-
F0NCE4	SiRe_2033	Putative signal transduction protein with CBS domains	31487.7	54.1516	16	14	16	17	15	16	16	14	16	17	15	16	274186	330778	266825	361106	377586	374848	1.27731	0.0180327	-	-
F0NCE5	SiRe_2034	Glucose 1_dehydrogenase	39970.9	49.7222	20	21	21	21	21	18	20	21	21	21	21	18	404675	423212	378658	334914	352759	330768	0.844097	0.0126316	-	-
F0NCE6	SiRe_2035	Acetate__CoA ligase	73500.9	51.6871	30	30	31	30	31	29	30	30	31	30	31	29	475798	413355	431107	485878	439307	420736	1.01944	0.765923	-	-
F0NCE7	SiRe_2036	Chloride channel core	62912.2	16.8385	3	3	6	5	5	3	3	3	6	5	5	3	8182.27	5543.89	7891.97	10864.3	11183.6	4943.18	1.24854	0.460192	-	-
F0NCE8	SiRe_2037	Oxidoreductase molybdopterin binding protein	23519	14.5729	3	2	3	3	3	3	3	2	3	3	3	3	51526.5	57470.7	48616	39091.1	42284.1	42903.8	0.788506	0.0177825	-	-
F0NCF0	SiRe_2039	Mandelate racemase_muconate lactonizing protein	44667.7	52.1519	18	19	20	21	21	20	18	19	20	21	21	20	901311	865351	832270	1.03204e+06	1.05967e+06	930394	1.16283	0.0328807	-	-
F0NCF1	SiRe_2040	Dihydrodipicolinate synthetase	33112.1	56.4626	12	13	12	13	12	13	12	13	12	13	12	13	179821	195569	160338	172137	206481	190791	1.06287	0.474115	-	-
F0NCF2	SiRe_2041	PfkB domain protein	34871.4	43.77	10	9	8	12	12	9	10	9	8	12	12	9	32891	39269.9	35089.3	47323.8	51021.7	47763.3	1.36232	0.00419247	-	-
F0NCF3	SiRe_2042	Aldehyde Dehydrogenase	56821.2	64.2436	28	26	29	28	27	25	28	26	29	28	27	25	359831	333714	335730	367809	330998	332955	1.00242	0.957466	-	-
F0NCF5	SiRe_2044	Molybdopterin oxidoreductase	66248.5	28.7931	10	10	9	10	9	10	10	10	9	10	9	10	53280.1	56542.2	58095.4	32375.4	34880.1	31877.5	0.590367	0.000173279	+	down
F0NCF7	SiRe_2046	Putative transcriptional regulator	30872	18.8679	4	4	4	4	4	4	4	4	4	4	4	4	23501	24494.6	19586.7	18742.1	21602.5	15866.9	0.831748	0.164837	-	-
F0NCG0	SiRe_2049	Amino acid permease_associated region	55972.4	10.2913	3	4	4	4	4	4	3	4	4	4	4	4	45879.4	56693.5	41117.8	71033	49013	71846.9	1.33546	0.141396	-	-
F0NCG2	SiRe_2051	D_isomer specific 2_hydroxyacid dehydrogenase catalytic region	34010.8	78.6667	29	29	27	25	27	23	29	29	27	25	27	23	113064	130252	136008	101084	133150	141119	0.989534	0.929452	-	-
F0NCG3	SiRe_2052	DUF2299 domain_containing protein	18344.1	48.4663	5	5	4	4	4	3	5	5	4	4	4	3	114157	146986	75192	105976	140508	97822.3	1.0237	0.918953	-	-
F0NCG4	SiRe_2053	Uncharacterized protein	12470.5	63.8095	8	8	8	8	8	8	8	8	8	8	8	8	562151	526138	515161	492317	393304	401101	0.802471	0.0386664	-	-
F0NCG5	SiRe_2054	Amino acid permease_associated region	50328.9	13.3047	3	4	4	5	3	3	3	4	4	5	3	3	33615.7	22502.9	32589.2	61686.5	60781.2	45688.3	1.89562	0.0135406	+	up
F0NCG6	SiRe_2055	UspA domain protein	14179.3	76.9231	8	8	8	8	8	8	8	8	8	8	8	8	647938	679105	568620	496535	538050	579766	0.851602	0.0827342	-	-
F0NCG7	SiRe_2056	Serine_threonine protein kinase	71712.3	23.1496	12	13	13	13	13	12	12	13	13	13	13	12	59206.7	54470.3	54428.5	67661.6	66067.3	49889.5	1.09228	0.429867	-	-
F0NCG8	SiRe_2057	Thermopsin	43486.1	6.75325	1	1	2	2		2	1	1	2	2		2	2886.75	9724.87	13088.1	19818.7	0	8621.1	1.65993	0.394004	-	-
F0NCG9	SiRe_2058	General substrate transporter	50737.3	5.52017	1	1	1	1	2	1	1	1	1	1	2	1	5010.02	10993	6930.62	5433.96	8074.76	5992.8	0.850345	0.58672	-	-
F0NCH3	SiRe_2062	ATP_cone domain_containing protein	11001.9	65.9574	8	8	10	10	10	8	8	8	10	10	10	8	340851	329450	288632	175070	199915	305934	0.71008	0.0982071	-	-
F0NCH5	SiRe_2064	Uncharacterized protein	11507.6	27	2	2	2	2	2	2	2	2	2	2	2	2	407179	343039	340993	514065	492300	431092	1.3173	0.0249571	-	-
F0NCH6	SiRe_2065	Uncharacterized protein	30169.3	44.0154	7	7	7	10	8	10	7	7	7	10	8	10	55791.9	48631.6	39502	50716.9	54613.7	52439.4	1.09619	0.394947	-	-
F0NCI0	SiRe_2070	VapC_like toxin	18016.7	12.0253	1	2	1	2		1	1	2	1	2		1	11452.4	955.487	7698.15	10314.3	0	15591.9	1.93272	0.25267	-	-
F0NCI1	SiRe_2071	VapB_like antitoxin	11376.3	8.08081	1	1	1	1	1	1	1	1	1	1	1	1	25974.3	20787.2	33087.2	38310.6	38037.2	48124.2	1.55885	0.0378706	+	up
F0NCI6	SiRe_2076	Transcriptional regulator, HxlR family	14090.5	35.2459	2	1	2	3	2	1	2	1	2	3	2	1	9448.64	6068.42	9578.33	8536.93	2216.93	4689.63	0.615392	0.212008	-	-
F0NCI7	SiRe_2077	Thermopsin	52417.3	7.06638	2	2	2	3	3	2	2	2	2	3	3	2	22272.1	10999.7	9610.58	21080.1	16083.3	15050.9	1.21762	0.520411	-	-
F0NCI8	SiRe_2078	Putative signal_transduction protein with CBS domains	14254.6	63.3588	6	6	6	6	6	6	6	6	6	6	6	6	197170	195844	214621	250440	297717	361830	1.49759	0.0373314	-	-
F0NCI9	SiRe_2079	TsaA_like domain_containing protein	15509.6	27.4074	3	1	1	4	4	3	3	1	1	4	4	3	11247.3	24846.9	12722.7	15283.7	21398.5	20397.2	1.16925	0.589823	-	-
F0NCJ0	SiRe_2080	ABC transporter related protein	30530.2	38.1818	7	5	8	9	8	7	7	5	8	9	8	7	23095.8	18258.8	22962.4	32694	20561.6	16530.5	1.08503	0.739357	-	-
F0NCJ3	SiRe_2083	Nudix hydrolase	18171.8	73.5849	9	9	8	10	11	12	9	9	8	10	11	12	47436.9	43746.3	48748.2	53548.8	51205.8	41709.4	1.04668	0.607915	-	-
F0NCJ7	SiRe_2088	FAD linked oxidase domain protein	41554.8	40.327	14	14	12	13	14	14	14	14	12	13	14	14	130436	123129	145699	174611	158730	144041	1.19566	0.0779775	-	-
F0NCJ8	SiRe_2089	FAD linked oxidase domain protein	51514.4	48.1799	15	14	15	17	17	14	15	14	15	17	17	14	199907	210634	199514	235057	190204	227067	1.06929	0.379786	-	-
F0NCJ9	SiRe_2090	4Fe_4S ferredoxin iron_sulfur binding domain protein	38893.2	56.686	10	12	13	14	12	14	10	12	13	14	12	14	119957	110728	99944.7	139742	126239	125248	1.18329	0.0531837	-	-
F0NCK0	SiRe_2091	Biotin_lipoate A_B protein ligase	29243.5	53.8168	10	7	8	9	9	9	10	7	8	9	9	9	58827.5	58953	58008.6	74087.5	75990	71416.6	1.26	0.000360642	-	-
F0NCK1	SiRe_2092	Lipoyl synthase	32294.2	15.4386	2	2	2	3	3		2	2	2	3	3		10592.6	15732.4	18413.6	13997.5	12331.1	0	0.882746	0.603965	-	-
F0NCK3	SiRe_2094	Flavoprotein WrbA	21669	36.0406	8	8	8	9	9	7	8	8	8	9	9	7	349573	389102	336576	385930	374729	331808	1.01601	0.813985	-	-
F0NCK7	SiRe_2098	FAD_dependent pyridine nucleotide_disulfide oxidoreductase	37623.7	43.5294	13	13	15	15	13	13	13	13	15	15	13	13	138521	140771	163333	136988	138350	134157	0.925153	0.296993	-	-
F0NCL0	SiRe_2101	Acyl CoA dehydrogenase	35141.4	12.013	2	2	2	2	3	1	2	2	2	2	3	1	2663	5048.71	3277.97	3643.16	7349.83	3380.96	1.30795	0.484943	-	-
F0NCL3	SiRe_2104	L_carnitine dehydratase_bile acid_inducible protein F	42485.6	27.0053	8	6	6	8	6	7	8	6	6	8	6	7	30526.3	36917.9	27082.4	44539.8	44972.8	46466.6	1.43853	0.00930932	-	-
F0NCL4	SiRe_2105	Major facilitator s1erfamily MFS_1	49948.5	11.6071	5	6	6	6	5	6	5	6	6	6	5	6	70971.9	85352.6	79067.3	69365.9	80580.7	45014.8	0.828242	0.298658	-	-
F0NCL5	SiRe_2106	Uncharacterized protein	51608.7	2.63158	1	1	1	1	1	1	1	1	1	1	1	1	10380.2	16863.8	17603.8	24482.5	16891.6	22307.1	1.41994	0.122875	-	-
F0NCL6	SiRe_2107	Uncharacterized protein	20058.9	7.48663	1	1	1	1	1	1	1	1	1	1	1	1	9052.05	8105.72	10787.5	13447.9	16313.3	3877.49	1.20374	0.647138	-	-
F0NCL7	SiRe_2108	Uncharacterized protein	16713.2	5.36913	1	1	1	1	1	1	1	1	1	1	1	1	7757.63	6355.82	6299.04	8536.93	5957.77	704.964	0.744626	0.501256	-	-
F0NCM2	SiRe_2192	Alpha_glucosidase	80382.6	62.6263	40	40	39	42	41	37	40	40	39	42	41	37	443448	424976	421678	499209	455511	455744	1.0933	0.0665533	-	-
F0NCM3	SiRe_2193	Xylose isomerase domain protein TIM barrel	26443.2	44.8276	10	9	8	10	9	8	10	9	8	10	9	8	74302.8	57522.4	58300.4	59058	64625.1	48024.6	0.903128	0.449285	-	-
F0NCM4	SiRe_2194	Oxidoreductase domain protein	41775.9	36.6577	10	11	11	10	10	10	10	11	11	10	10	10	57895.1	64385	62168.3	58811.4	61059.9	57887.2	0.96373	0.353176	-	-
F0NCM5	SiRe_2195	ABC_type dipeptide_oligopeptide_nickel transport system, permease, DppB	41590.6	2.43243	1	1	1	1	1	1	1	1	1	1	1	1	9998.92	13520.8	15107.1	6438.91	9729.2	5639.65	0.564576	0.0459635	+	down
F0NCM6	SiRe_2196	ABC_type dipeptide_oligopeptide_nickel transport system, permease, DppC	36304.5	6.50155	1	2	2	2	2	1	1	2	2	2	2	1	18559.1	16697.7	16270.3	14534.6	10858.2	18205.2	0.846118	0.302332	-	-
F0NCM7	SiRe_2197	Oligopeptide_dipeptide ABC transporter, ATPase subunit	37254.1	44.4109	12	10	10	11	11	9	12	10	10	11	11	9	124277	122269	135480	125862	118475	109334	0.925776	0.208166	-	-
F0NCM8	SiRe_2198	ABC transporter related protein	30481.2	61.4232	11	11	11	12	11	11	11	11	11	12	11	11	81602	67449.2	80715.4	70994.8	66078.3	64745.2	0.878362	0.133309	-	-
F0NCM9	SiRe_2199	Oligopeptide binding protein	80144.9	5.41667	2	1	1	2	3	2	2	1	1	2	3	2	208103	180393	191908	275401	222937	218700	1.23541	0.0842742	-	-
F0NCN0	SiRe_2200	Glucose 1_dehydrogenase	40769.1	64.1304	23	24	24	24	23	22	23	24	24	24	23	22	197827	188380	186001	112223	134775	137192	0.671415	0.00199612	-	-
F0NCN1	SiRe_2201	SMP_30_gluconolaconase_LRE domain protein	33105.8	51.2111	9	8	8	9	11	8	9	8	8	9	11	8	17562.2	14863.2	13455.1	16810	18278.6	20386	1.20911	0.114671	-	-
F0NCN2	SiRe_2202	Bile acid beta_glucosidase	94823.5	30.1956	18	16	15	19	16	15	18	16	15	19	16	15	106051	115069	116061	76438.7	87512.3	90548	0.754785	0.00669653	-	-
F0NCN6	SiRe_2206	Beta_glucuronidase	66666.4	33.3919	18	14	15	15	15	15	18	14	15	15	15	15	282146	335828	310261	190154	195092	194994	0.6251	0.016546	+	down
F0NCN7	SiRe_2207	Dihydrodipicolinate synthetase	34167.6	44.702	12	13	13	13	13	12	12	13	13	13	13	12	106184	106407	104900	85827.3	96321.8	105224	0.905136	0.214493	-	-
F0NCN8	SiRe_2208	Glycoside hydrolase family 3 domain protein	83862.1	46.1538	31	30	31	28	28	24	31	30	31	28	28	24	382952	427175	423560	215387	236364	230125	0.552714	0.000287373	+	down
F0NCP0	SiRe_2210	Xylose isomerase domain protein TIM barrel	31261.6	58.3643	14	12	12	14	14	12	14	12	12	14	14	12	95949	77199.3	80147.8	99886.3	115096	85429	1.18601	0.203976	-	-
F0NCP1	SiRe_2211	Uncharacterized protein	34474.1	19.1419	2	1	3	3	3	3	2	1	3	3	3	3	7878.12	10186.6	7879.59	13910.7	8143.85	9122.86	1.2017	0.419546	-	-
F0NCP2	SiRe_2213	VapC_type toxin	15039.3	28.6822	2	3	2	2	2	1	2	3	2	2	2	1	4981.04	8330.3	10373.4	4671.39	17194.3	10462.2	1.36492	0.505687	-	-
F0NCP3	SiRe_2214	VapB_type antitoxin	8888.3	47.3684	5	5	5	5	5	4	5	5	5	5	5	4	86863.1	90077.2	83255.5	78198	83727.8	79833	0.929142	0.0745807	-	-
F0NCP6	SiRe_2217	alpha_L_rhamnosidase	100538	30.9173	22	22	23	23	21	20	22	22	23	23	21	20	85977.6	85122.5	72639.2	35845.6	57188.5	55205.3	0.608188	0.0168098	+	down
F0NCQ0	SiRe_2221	Uncharacterized protein	8127.2	10.6061	1	1	1	1	1	1	1	1	1	1	1	1	146055	128084	179631	168588	104721	176434	0.991127	0.963115	-	-
F0NCQ1	SiRe_2222	Alpha_glucosidase	84227.3	51.5068	34	31	32	31	33	30	34	31	32	31	33	30	332615	271001	263103	292251	296058	257698	0.976102	0.797151	-	-
F0NCQ2	SiRe_2223	Permease	67670.3	5.40541	3	3	3	2	2	2	3	3	3	2	2	2	12541	10660.8	6406.63	8089.48	6137.52	4958.95	0.647991	0.162363	-	-
F0NCQ5	SiRe_2226	Amidohydrolase 2	32296.7	35.7143	7	8	9	10	7	7	7	8	9	10	7	7	91409.2	98777.8	96571.1	93204.7	115480	134777	1.19774	0.196477	-	-
F0NCQ6	SiRe_2227	Oxidoreductase domain protein	39684.5	55.2113	15	17	16	19	16	16	15	17	16	19	16	16	105662	108335	101411	102900	90980	95352.8	0.917012	0.095935	-	-
F0NCQ7	SiRe_2228	Uncharacterized protein	6843.8	45.4545	3	4	4	4	3	3	3	4	4	4	3	3	74846.3	126915	80335.9	93937.2	73035.8	104813	0.963447	0.865015	-	-
F0NCQ8	SiRe_2229	Aldo_keto reductase	38720.3	33.7243	10	7	11	10	10	10	10	7	11	10	10	10	90396.5	70486.7	58181	70105	84415.1	78219.7	1.06243	0.679791	-	-
F0NCQ9	SiRe_2230	Oxidoreductase domain protein	35881.2	44.5141	12	12	12	12	12	12	12	12	12	12	12	12	117892	105372	105905	94380.3	110543	101671	0.931422	0.292226	-	-
F0NCR0	SiRe_2231	ABC transporter related	98614.5	30.0116	17	14	18	22	19	15	17	14	18	22	19	15	46998.9	56856.3	49507	50556.6	39501.5	38686.2	0.839479	0.165075	-	-
F0NCR1	SiRe_2232	Oxidoreductase domain protein	40449.4	38.4615	10	11	11	10	9	9	10	11	11	10	9	9	141305	146762	133955	135865	128026	123126	0.917052	0.0902351	-	-
F0NCR3	SiRe_2234	Aldehyde oxidase and xanthine dehydrogenase molybdopterin binding protein	79619.5	43.1535	28	26	26	28	28	27	28	26	26	28	28	27	371338	350645	362840	265081	288349	257493	0.747517	0.00117307	-	-
F0NCR5	SiRe_2236	Oxidoreductase domain protein	46050.1	45.2323	14	11	13	12	13	9	14	11	13	12	13	9	71401.8	71288.8	68316.6	39474.3	45380.5	46205.7	0.621119	0.000343648	+	down
F0NCR6	SiRe_2238	Glycoside hydrolase family 42 protein	68538.7	50.8418	23	19	20	22	22	18	23	19	20	22	22	18	50326.6	57033.1	52328.1	48779.4	46656.9	42133.8	0.861494	0.0575047	-	-
F0NCR7	SiRe_2237	Glycosyl hydrolase 38 domain protein	114005	59.5551	46	43	48	53	47	49	46	43	48	53	47	49	200182	201563	185952	134925	140443	151285	0.725973	0.00149391	-	-
F0NCR8	SiRe_2239	Short_chain dehydrogenase_reductase SDR	33324.8	37.4582	7	9	9	8	7	6	7	9	9	8	7	6	23028.1	24019.4	17737.7	23258.8	29470.1	34710.8	1.34969	0.12075	-	-
F0NCS1	SiRe_2243	Glucose 1_dehydrogenase	41004.2	57.377	17	20	18	20	19	17	17	20	18	20	19	17	581234	581769	580164	483933	511197	494091	0.854319	0.00853741	-	-
F0NCS3	SiRe_2245	Thermosome	58714.2	70.4673	43	42	41	42	40	39	44	43	42	43	41	40	1.99561e+06	1.89989e+06	1968180	1.7908e+06	1.95187e+06	2.03297e+06	0.984983	0.721242	-	-
F0NCS4	SiRe_2246	Mandelate racemase (MR) subfamily	47538.2	61.8138	21	22	21	21	20	21	21	22	21	21	20	21	1.53827e+06	1.47922e+06	1551880	1.30593e+06	1.42223e+06	1.40659e+06	0.904884	0.0275013	-	-
F0NCS5	SiRe_2247	3_hydroxybutyryl_CoA dehydrogenase	43211.6	63.8021	18	21	22	19	19	17	18	21	22	19	19	17	57017	51894.1	59602	54865.8	54981.2	61650.6	1.01771	0.770541	-	-
F0NCS7	SiRe_2249	Uncharacterized protein	33920.8	50	11	10	12	11	12	11	11	10	12	11	12	11	103271	114249	107687	103073	119214	104406	1.00457	0.938898	-	-
F0NCS8	SiRe_2250	Uncharacterized protein	21121.7	18.9474	3	2	3	3	3	3	3	2	3	3	3	3	9563.38	10763.5	14269.6	39463.9	38771.9	35302.5	3.28179	0.000161091	+	up
F0NCS9	SiRe_2251	Uncharacterized protein	26560.6	22.1239	4	2	3	5	5	4	4	2	3	5	5	4	17468.7	19578.3	18282.5	30732.5	31315.5	32967.5	1.71727	0.000129376	+	up
F0NCT0	SiRe_2252	Diphosphomevalonate decarboxylase	36970.3	18.7692	4	3	3	5	5	5	4	3	3	5	5	5	11480.1	15482.6	14726.4	24956.1	19227.5	23864.6	1.63228	0.0148461	+	up
F0NCT1	SiRe_2253	phosphomevalonate kinase	36160.2	54.0373	12	13	11	14	13	13	12	13	11	14	13	13	63466.4	59735.3	66106.6	80683.4	81178.8	87582.9	1.31767	0.00226887	-	-
F0NCT2	SiRe_2254	Uncharacterized protein	22942.2	8.91089	2	2	2	2	2	2	2	2	2	2	2	2	70260.7	54922.1	75139.5	86800.6	94299.2	84000.5	1.32337	0.0340303	-	-
F0NCT3	SiRe_2255	ArnR1_like winged helix_turn_helix domain_containing protein	11894.5	32.0388	2	1	1	1	2	2	2	1	1	1	2	2	3926.41	3907.56	5231.05	3575.86	3896.88	8822.15	1.24722	0.572402	-	-
F0NCT4	SiRe_2256	Nickel_cobalt efflux system	18641.3	4.65116	1	1	1	1	1	1	1	1	1	1	1	1	4390.75	3161.16	4649.56	2531.84	3501.18	1815.14	0.643214	0.096403	-	-
F0NCT5	SiRe_2257	Glycosyl transferase gro1 1	47065	46.0591	14	11	13	16	14	13	14	11	13	16	14	13	48271.9	39532.8	50198.9	63082.2	55041	45279.4	1.18404	0.237748	-	-
F0NCT8	SiRe_2260	NAD_dependent epimerase_dehydratase	35967.3	59.4855	14	14	15	18	19	15	14	14	15	18	19	15	107899	100317	91697.1	130267	123164	120453	1.24664	0.011101	-	-
F0NCT9	SiRe_2261	Dinitrogenase iron_molybdenum cofactor biosynthesis domain_containing protein	14603	21.0938	2	2	2	2	2	1	2	2	2	2	2	1	32314.8	27072.1	38173.3	35163.3	25831.4	25306.8	0.884597	0.454082	-	-
F0NCU0	SiRe_2262	S_formylglutathione hydrolase	37425.6	56.25	13	14	15	15	15	12	13	14	15	15	15	12	102626	92991.3	98232.8	144522	169656	152847	1.58933	0.00186478	+	up
F0NCU1	SiRe_2263	Putative methylthioribose_1_phosphate isomerase	40377.7	79.7814	28	29	29	29	27	29	28	29	29	29	27	29	420030	419284	430011	424298	484461	475482	1.09053	0.114757	-	-
F0NCU2	SiRe_2264	Stage II sporulation protein M	36702.3	12.7726	3	2	2	3	2	2	3	2	2	3	2	2	15371.8	21335.6	20396.4	10336	19012.2	11699	0.718817	0.176881	-	-
F0NCU3	SiRe_2265	Uncharacterized protein	15909.6	35.5556	4	3	4	4	3	4	4	3	4	4	3	4	40857.2	21443.3	22778.7	28688.7	41170.2	29437.4	1.1671	0.55937	-	-
F0NCU4	SiRe_2266	DUF1404 domain_containing protein	22988.2	8	2	2	2	2	2	2	2	2	2	2	2	2	458269	430689	447055	464515	429886	439531	0.998443	0.960201	-	-
F0NCU5	SiRe_2267	Cytochrome_c oxidase	87668.7	4.17722	3	3	3	3	3	3	3	3	3	3	3	3	55620.3	53049.7	65501.2	84936	72688.4	75318.4	1.33744	0.0211088	-	-
F0NCU8	SiRe_2114	MaoC domain protein dehydratase	18436.9	24.2236	3	2	2	3	3	3	3	2	2	3	3	3	6497.97	8210.42	5278.91	8858.03	7579.07	5985.02	1.12182	0.532315	-	-
F0NCU9	SiRe_2115	VapB_type antitoxin	8418.6	42.6667	2	3	3	4	3	2	2	3	3	4	3	2	35359.3	50364.1	48232.9	65364.1	28500.7	51954.4	1.08856	0.753341	-	-
F0NCV0	SiRe_2116	VapC_type toxin	16409.5	4.86111	1		1	1	1	1	1		1	1	1	1	7668.8	0	6417.25	14925.4	15828.1	5986	1.73881	0.292159	-	-
F0NCV1	SiRe_2117	Uncharacterized protein	8271.2	26.3889	3	3	3	3	3	3	3	3	3	3	3	3	70648.6	71193.2	69205.6	92724.9	89380.1	72379.8	1.20582	0.147106	-	-
F0NCV2	SiRe_2118	Beta_lactamase domain protein	23095.7	54.067	6	5	6	6	7	5	6	5	6	6	7	5	91858.1	86869	95108.6	90253.9	90002.4	94760.6	1.00431	0.896848	-	-
F0NCV3	SiRe_2119	Fe_S oxidoreductase, GlpC	34454.5	44.1472	13	13	12	12	13	11	13	13	12	12	13	11	333598	341622	316478	318427	351051	299471	0.977061	0.674928	-	-
F0NCV4	SiRe_2120	4Fe_4S ferredoxin_type domain_containing protein	42724.1	42.5587	14	14	13	15	15	14	14	14	13	15	15	14	313173	324188	306112	353227	313155	295009	1.01899	0.756505	-	-
F0NCV6	SiRe_2122	IS200_IS605 family OrfB protein	47015.6	2.49377				1	1	1				1	1	1	0	0	0	4857.15	325.612	2125.71	#NAME?	0	+	up
F0NCV7	SiRe_2123	Raffinose synthase	74784.1	57.4074	29	25	27	30	26	28	29	25	27	30	26	28	118998	103795	112921	116009	123904	112979	1.05117	0.355722	-	-
F0NCV8	SiRe_2124	Metal dependent phosphohydrolase	47293.1	51.3514	15	13	13	16	15	16	15	13	13	16	15	16	156576	136852	160307	184030	189991	199509	1.26402	0.00955298	-	-
F0NCV9	SiRe_2125	Mandelate racemase_muconate lactonizing protein	42464.7	61.9303	30	28	30	29	29	27	30	28	30	29	29	27	8.13982e+06	8.29366e+06	8789210	6.02395e+06	6.24389e+06	6.97856e+06	0.763059	0.00464991	-	-
F0NCW0	SiRe_2126	Uncharacterized protein	51116.7	37.6126	12	14	14	15	14	13	12	14	14	15	14	13	25841.8	27377.2	26621.4	30163.1	37279.3	25493.2	1.16402	0.330283	-	-
F0NCW1	SiRe_2127	General substrate transporter	46955.1	5.08083	2	2	2	2	2	2	2	2	2	2	2	2	15230.6	18870.3	17140.4	22099.3	13502.2	18946.9	1.06454	0.706221	-	-
F0NCW2	SiRe_2128	Major facilitator s1erfamily MFS_1	52355.1	8.43882	3	2	3	2	3	3	3	2	3	2	3	3	124892	131516	155927	181475	162889	209496	1.34323	0.0460436	-	-
F0NCW3	SiRe_2129	Fumarylacetoacetate (FAA) hydrolase	33331	88.7755	27	28	27	29	27	27	27	28	27	29	27	27	2.19634e+06	2.08449e+06	2030810	3.16387e+06	3.23441e+06	3.05225e+06	1.49732	0.000130674	-	-
F0NCW4	SiRe_2130	Aldehyde dehydrogenase	52293	88.9121	59	53	55	53	56	52	59	53	55	53	56	52	4.39417e+06	4.27125e+06	4330300	3.61805e+06	3.72095e+06	4.00494e+06	0.872898	0.0104186	-	-
F0NCW5	SiRe_2131	Proline iminopeptidase	35127	55.4455	15	15	14	16	16	16	15	15	14	16	16	16	64995.2	71296.2	68899.3	87864	98444.6	91927.5	1.35599	0.00245986	-	-
F0NCW7	SiRe_2133	Short_chain dehydrogenase_reductase SDR	27472.7	52.7778	8	5	8	10	8	7	8	5	8	10	8	7	38212.2	37232.1	44412.3	50307.1	46376.4	48617.3	1.21229	0.0281487	-	-
F0NCW8	SiRe_2134	Acetyl_CoA C_acetyltransferase (Acetoacetyl_CoA thiolase) (AcaB_10)	42310.9	35.8442	10	11	10	11	10	11	10	11	10	11	10	11	70904.2	69057.7	70601.5	60818.4	72493.4	62353.8	0.929247	0.307054	-	-
F0NCW9	SiRe_2135	ChsH2 rubredoxin_like zinc ribbon domain_containing protein	13464.5	53.4483	7	6	6	7	6	6	7	6	6	7	6	6	58078.3	65006.2	61502.4	50651.2	61221.3	56523.7	0.912287	0.213697	-	-
F0NCX0	SiRe_2136	Plasmid pARN4	10359	51.6854	4	4	5	5	4	5	4	4	5	5	4	5	43623.6	46984.8	40740.2	38316.9	47233.7	51926.3	1.04666	0.665221	-	-
F0NCX1	SiRe_2137	DUF998 domain_containing protein	19045.6	6.32184	1	1	1	1	1	1	1	1	1	1	1	1	19501	14181.3	17430.8	24367.8	19359.3	19112.3	1.22942	0.165642	-	-
F0NCX2	SiRe_2138	O_methyltransferase_like protein	23385.6	37.0732	7	7	5	6	6	6	7	7	5	6	6	6	27060.2	26165.1	30661.9	27335.3	24820.2	22841.3	0.89402	0.192334	-	-
F0NCX5	SiRe_2141	Dihydroxy_acid dehydratase	59476.1	55.1971	31	30	30	28	29	29	31	30	30	28	29	29	1.16624e+06	1.1626e+06	1118680	1.01008e+06	1.00218e+06	1.00879e+06	0.8763	0.00991842	-	-
F0NCX6	SiRe_2142	Metal_dependent carboxypeptidase	54809.9	41.3276	19	18	18	18	19	14	19	18	18	18	19	14	174914	166103	141112	266220	254193	241152	1.57959	0.00170422	+	up
F0NCX8	SiRe_2144	Transcriptional regulator, TrmB	29341.9	13.7931	3	3	3	3	2	3	3	3	3	3	2	3	31609.1	32465.3	27846.2	35438	28898.1	28720.6	1.01236	0.892313	-	-
F0NCY0	SiRe_2146	Uncharacterized protein	59244.2	19.6364	9	8	9	8	9	9	9	8	9	8	9	9	109300	88064	105860	179119	147282	137602	1.53023	0.0193677	+	up
F0NCY4	SiRe_2151	ABC transporter related protein	27098.4	24.8945	5	2	2	5	2	3	5	2	2	5	2	3	12716.1	13574	14112.7	9211.05	5696.45	5870.2	0.514264	0.00573272	+	down
F0NCY8	SiRe_2155	YncE family protein	43855.1	7.63547	3	3	3	3	3	3	3	3	3	3	3	3	224094	178335	218078	379800	322228	302786	1.61935	0.00926139	+	up
F0NCZ0	SiRe_2157	Uncharacterized protein	14139.2	25	3	3	3	3	3	2	3	3	3	3	3	2	22641.3	22472.1	24950.6	23074.3	26495.4	24070.1	1.05104	0.40869	-	-
F0NCZ1	SiRe_2158	DsrE family protein	12759.9	18.9189	2	2	2	2	2	2	2	2	2	2	2	2	19940.5	14825.1	16523.5	21886.5	32792.3	43948.5	1.92297	0.0734559	-	-
F0NCZ2	SiRe_2159	SirA family protein	9291	68.2927	9	9	9	8	8	7	9	9	9	8	8	7	338736	365409	323384	251044	273388	266766	0.770002	0.00484457	-	-
F0NCZ5	SiRe_2162	Peroxiredoxins_like protein	13466.5	26.6667	2	2	2	3	3	2	2	2	2	3	3	2	15962.6	18179.2	23518	20881.1	25388.9	18059.6	1.11567	0.51236	-	-
F0NCZ6	SiRe_2163	ABC transporter related protein	32574.7	10.6529	2	1	2	2	2		2	1	2	2	2		1514.89	614.124	4702.59	3348.53	6153.15	0	2.08626	0.286382	-	-
F0NCZ9	SiRe_2166	Bacterio_opsin activator HTH domain protein	25820.9	39.819	7	8	6	8	8	7	7	8	6	8	8	7	52850.6	49828.2	51929.6	54700.7	63298.7	55931.5	1.12498	0.0851365	-	-
F0ND00	SiRe_2168	Major facilitator s1erfamily MFS_1	46485.2	6.61939	3	3	3	4	3	4	3	3	3	4	3	4	235976	182900	217351	350152	283770	279185	1.43519	0.0290663	-	-
F0ND02	SiRe_2170	VapB_type antitoxin	8267.4	31.5068	2	2	2	2	2	2	2	2	2	2	2	2	57583.5	67602.7	48814.2	43219.8	56029.1	45869.2	0.834011	0.223296	-	-
F0ND03	SiRe_2171	VapC_type toxin	15472.9	51.4925	5	5	6	6	6	5	5	5	6	6	6	5	47564.5	52238.5	32369.8	56643.9	49051.7	58224.4	1.24019	0.185812	-	-
F0ND07	SiRe_2175	Dihydrodipicolinate synthetase	34108.6	37.4172	8	9	7	9	8	7	8	9	7	9	8	7	163554	190558	152909	186025	184535	146104	1.01902	0.860935	-	-
F0ND08	SiRe_2176	Cyclase family protein	27748.7	57.2016	14	14	16	15	14	13	14	14	16	15	14	13	110646	103261	97354.9	85027.5	97803.5	100628	0.910676	0.20626	-	-
F0ND09	SiRe_2177	ABC transporter related protein	40835.2	59.5687	16	17	16	17	16	16	16	17	16	17	16	16	272006	287919	274899	302879	245827	236391	0.940433	0.480645	-	-
F0ND10	SiRe_2178	ABC_type sugar transport system, permease, UgpE	32544.6	11.8644	2	2	3	3	2	3	2	2	3	3	2	3	21129.8	22556.1	21818.5	27443	22422.2	20640.2	1.07635	0.467351	-	-
F0ND12	SiRe_2180	Arabinose binding protein	70461.5	17.1157	9	9	8	9	8	8	9	9	8	9	8	8	4.34892e+06	3.33439e+06	3992370	3.16785e+06	3.81857e+06	3.80619e+06	0.924366	0.467115	-	-
F0ND13	SiRe_2181	AMP_dependent synthetase and ligase	58664	48.1481	20	19	19	23	22	18	20	19	19	23	22	18	73182.8	70986.4	55642.1	59867.9	64960.3	70869.4	0.979412	0.840032	-	-
F0ND17	SiRe_2185	Alpha_L_fucosidase	57917.7	41.4	13	13	13	15	13	16	13	13	13	15	13	16	45063.9	50105.1	40585	35882.6	38753.7	39300.8	0.83929	0.0691207	-	-
F0ND18	SiRe_2186	ABC_type dipeptide_oligopeptide_nickel transport system, permease, DppC	35299.6	8.35913	2	2	2	2	2	1	2	2	2	2	2	1	16779.7	11955.7	19617.3	20973.9	17576.7	14480.8	1.09676	0.621397	-	-
F0ND19	SiRe_2187	ABC_type dipeptide_oligopeptide_nickel transport system, permease, DppB	35096.3	6.52174	2	1	1	1	1	1	2	1	1	1	1	1	4682.26	407.144	4590.47	2812.01	2580.55	2642.2	0.830049	0.734976	-	-
F0ND20	SiRe_2188	Oligopeptide_dipeptide ABC transporter, ATPase subunit	68967	44.3719	19	19	19	20	19	19	19	19	19	20	19	19	197131	221212	198678	218175	198120	168679	0.948062	0.549065	-	-
F0ND21	SiRe_2189	Aldo_keto reductase	42801.1	51.3587	17	16	15	17	15	15	17	16	15	17	15	15	1.00761e+06	954195	887185	1.35121e+06	1.42619e+06	1.17827e+06	1.38845	0.010497	-	-
F0ND22	SiRe_2190	Maltose binding protein	80090.2	7.06371	5	4	4	5	5	5	5	4	4	5	5	5	970021	813052	622787	1.02504e+06	925805	917275	1.19214	0.220365	-	-
F0ND24	SiRe_2269	Rieske (2Fe_2S) domain protein	27195	21.5139	5	6	5	6	6	6	5	6	5	6	6	6	727129	746849	597060	551055	560883	523191	0.789521	0.0396778	-	-
F0ND25	SiRe_2270	Cytochrome b_b6 domain	56948.6	8.62745	4	4	5	5	5	3	4	4	5	5	5	3	271206	267841	241029	202107	237403	241264	0.8727	0.102627	-	-
F0ND26	SiRe_2271	Cytochrome c oxidase subunit II	16538.1	4.79452	1	1	1	1	1	1	1	1	1	1	1	1	15045.9	8833.43	11746.8	7548.95	11379.5	16082.8	0.982741	0.949669	-	-
F0ND27	SiRe_2272	Quinol oxidase_2, putative subunit (SoxI_like)	17106.1	7.43243	2	2	2	2	2	2	2	2	2	2	2	2	106874	82100.8	77837.7	87821.3	80481.5	74830.5	0.911254	0.465836	-	-
F0ND28	SiRe_2273	DUF4367 domain_containing protein	15755.9	7.53425	1		1	1	1	1	1		1	1	1	1	1492.74	0	4606.59	8763.02	7221.79	10426.4	2.88679	0.0407889	+	up
F0ND31	SiRe_2276	Uncharacterized protein	7992.1	69.1176	5	5	5	5	5	5	5	5	5	5	5	5	18137	23288.1	19154.9	16132.2	25849.9	30821.6	1.20178	0.425054	-	-
F0ND35	SiRe_2280	Methyltransferase type 11	22708.2	17.0984	3	4	4	4	3	3	3	4	4	4	3	3	10435.3	14883.9	14918.6	12360.8	9615.57	26131.5	1.19559	0.6479	-	-
F0ND36	SiRe_2281	Extracellular solute_binding protein family 5	74445.5	10.5109	5	5	5	5	5	5	5	5	5	5	5	5	409583	385943	432495	437062	510574	471435	1.15558	0.0643858	-	-
F0ND39	SiRe_2284	Oligopeptide_dipeptide ABC transporter, ATPase subunit	37883.7	28.0236	7	6	7	8	6	6	7	6	7	8	6	6	29136.2	25949.9	28814.4	30277	23654.9	21959.6	0.90454	0.38383	-	-
F0ND40	SiRe_2285	Oligopeptide_dipeptide ABC transporter, ATPase subunit	35137.5	39.4231	8	10	10	10	9	10	8	10	10	10	9	10	51105.9	54530.5	46943.1	50296.4	54547.4	37076.1	0.930138	0.566797	-	-
F0ND41	SiRe_2286	Major facilitator s1erfamily MFS_1	43514.5	2.60417	1	1	1	1	1	1	1	1	1	1	1	1	9549.72	13688.2	9075.07	17069.7	20846	15112	1.64106	0.036407	+	up
F0ND42	SiRe_2287	Deoxycytidine triphosphate deaminase (DcD_2)	17895.6	54.717	6	8	8	7	7	6	6	8	8	7	7	6	22546.7	23200.1	19163.2	17531.9	19529.4	28050.9	1.00311	0.985398	-	-
F0ND43	SiRe_2288	Uncharacterized protein	21885.8	49.1892	5	8	9	9	8	6	5	8	9	9	8	6	38343.8	37391.4	33191	35514.6	40972.3	44548.2	1.11117	0.258471	-	-
F0ND48	SiRe_2294	VapC_type toxin	16295.8	15.1724	1	2	2	2	1	1	1	2	2	2	1	1	11619	15642.3	15484.7	8966.96	13015.4	5812.58	0.650236	0.113273	-	-
F0ND49	SiRe_2295	VapB_type antitoxin	9057.5	24.6753	1	2	2	2	2	2	1	2	2	2	2	2	13656	18161.6	15266.6	15872.3	11588.3	12781.6	0.854685	0.281774	-	-
F0ND50	SiRe_2296	IS607 family transposase	22816.7	44.3299	8	7	7	7	8	7	8	7	7	7	8	7	31723.3	35239.6	29124.4	21798.6	24199.1	29777.2	0.788605	0.0836508	-	-
F0ND53	SiRe_2300	Aldehyde oxidase and xanthine dehydrogenase molybdopterin binding protein	75202.6	56.3504	27	24	26	26	27	26	27	24	26	26	27	26	385151	370336	381131	353272	374091	369306	0.964853	0.158553	-	-
F0ND54	SiRe_2301	Fumarylacetoacetate (FAA) hydrolase	32363.1	28.6713	5	5	4	6	5	5	5	5	4	6	5	5	54043.7	79612.7	69770.1	65499.2	56570.8	93746.1	1.0609	0.774168	-	-
F0ND56	SiRe_2303	5_oxoprolinase (ATP_hydrolyzing)	71722.7	39.2581	19	19	21	21	20	19	19	19	21	21	20	19	136281	124975	129634	132009	142408	120733	1.0109	0.850518	-	-
F0ND57	SiRe_2304	5_oxoprolinase (ATP_hydrolyzing)	55808.6	38.2353	14	15	15	17	15	15	14	15	15	17	15	15	110772	140030	117556	119768	115559	111925	0.942701	0.483823	-	-
F0ND61	SiRe_2308	Uncharacterized protein	11572.6	27.2727	3	2	3	3	3	3	3	2	3	3	3	3	6793.35	8430.55	11259.6	8114.17	6689.55	6023.98	0.78644	0.261399	-	-
F0ND62	SiRe_2309	sulfate adenylyltransferase	47191.3	48.0296	15	12	14	14	13	10	15	12	14	14	13	10	76489.7	80308.8	64264.9	48089.5	35488.6	36050	0.541148	0.00598192	+	down
F0ND63	SiRe_2310	Adenosine 5_phosphosulfate reductase	28293.6	48.1172	13	12	13	13	11	10	13	12	13	13	11	10	122376	124414	105585	80309.3	51287.4	53033.2	0.523958	0.00736633	+	down
F0ND64	SiRe_2311	Nitrite and sulphite reductase 4Fe_4S region	73115	26.9414	12	12	14	8	9	3	12	12	14	8	9	3	34095.7	40133.5	33690.6	10849	9991.66	14353.6	0.326115	0.000608031	+	down
F0ND66	SiRe_2313	Sulfurtransferase	33685	41.6382	14	11	12	12	11	12	14	11	12	12	11	12	247166	256689	229146	104422	84307.4	98730.6	0.392169	0.000122205	+	down
F0ND68	SiRe_2315	FAD_dependent pyridine nucleotide_disulfide oxidoreductase	40455.2	46.594	13	11	10	13	13	9	13	11	10	13	13	9	91864.3	104611	112255	105558	93883.7	84490.6	0.919677	0.386634	-	-
F0ND69	SiRe_2316	Rieske (2Fe_2S) domain protein	12190.2	74.3119	7	7	5	7	5	5	7	7	5	7	5	5	98297.2	113448	87491.1	85367.2	81457.2	74301.1	0.805804	0.0773673	-	-
F0ND70	SiRe_2317	Beta_lactamase domain protein	29465.8	69.6629	12	11	12	11	12	12	12	11	12	11	12	12	261428	244639	272377	214580	250223	219360	0.878885	0.0846972	-	-
F0ND72	SiRe_2319	Aldo_keto reductase	35270.1	44.0789	12	11	12	15	13	15	12	11	12	15	13	15	155939	128998	116760	234857	218114	195471	1.61426	0.00717778	+	up
F0ND73	SiRe_2320	Carboxymuconolactone decarboxylase	16763.2	36.5517	5	4	5	5	5	5	5	4	5	5	5	5	381914	463530	394056	325598	383914	388021	0.885464	0.218459	-	-
F0ND77	SiRe_2324	Xanthine dehydrogenase accessory factor	29107.8	33.3333	6	6	7	7	7	6	6	6	7	7	7	6	32474.1	29615.5	42682.2	35587.6	34280.2	34055.5	0.991902	0.949837	-	-
F0ND78	SiRe_2325	Alcohol dehydrogenase GroES domain protein	33867.1	86.129	26	25	23	25	23	24	26	25	23	25	23	24	249856	246149	242654	289151	285941	312761	1.20198	0.00464885	-	-
F0ND79	SiRe_2326	Acyl_CoA dehydrogenase domain protein	43906.2	38.25	9	9	10	11	11	9	9	9	10	11	11	9	66546.5	58518.1	63808.4	60260.8	62670.5	57884.6	0.957341	0.381162	-	-
F0ND80	SiRe_2327	AMP_dependent synthetase and ligase	60977.1	44.1341	26	24	26	24	24	23	26	24	26	24	24	23	1.02045e+06	869603	1027030	900884	966367	996237	0.981627	0.775743	-	-
F0ND81	SiRe_2328	Thiolase	43200.7	58.2278	17	18	17	19	19	18	17	18	17	19	19	18	196478	167747	179128	182940	191271	171997	1.00525	0.929086	-	-
F0ND82	SiRe_2329	3_hydroxybutyryl_CoA epimerase	20616.1	72.4719	12	13	10	10	11	9	12	13	10	10	11	9	140148	117573	78065.8	80643.1	105165	85636.2	0.808383	0.335852	-	-
F0ND83	SiRe_2330	3_hydroxybutyryl_CoA dehydrogenase	41477.8	47.027	16	15	17	16	16	16	16	15	17	16	16	16	367598	380120	352566	374646	403494	387355	1.05927	0.132666	-	-
F0ND84	SiRe_2331	GCN5_related N_acetyltransferase	18182.9	67.5325	8	8	8	9	7	7	8	8	8	9	7	7	1.41552e+06	1.13595e+06	1511220	2.1752e+06	1.74311e+06	1.61807e+06	1.36274	0.072661	-	-
F0ND85	SiRe_2332	Malate dehydrogenase (Oxaloacetate_decarboxylating) (NADP(+))	47221.9	62.7635	23	23	21	22	22	21	23	23	21	22	22	21	963198	959747	887969	1.16602e+06	1.06475e+06	1.02194e+06	1.15717	0.0403521	-	-
F0ND87	SiRe_2334	Uncharacterized protein	12520.6	86.3636	16	15	17	16	15	13	16	15	17	16	15	13	3.24962e+06	3.04111e+06	3227020	3.06351e+06	3.40843e+06	3.84198e+06	1.08365	0.321353	-	-
F0ND89	SiRe_2336	Muconolactone delta_isomerase	11962.1	9.70874	1	1		1	1	1	1	1		1	1	1	9126.21	6644.97	0	10946.6	12395.4	6140.51	1.24626	0.510797	-	-
F0ND91	SiRe_2338	Acetate__CoA ligase	75793	50.4505	28	27	28	24	24	22	28	27	28	24	24	22	772759	714678	716862	627966	685232	576080	0.857088	0.0462668	-	-
F0ND92	SiRe_2339	Thioesterase s1erfamily protein	16610	15.6463	2	2	2	2	2	2	2	2	2	2	2	2	10386.1	9492.55	7697.02	6571.34	4509.83	6542.47	0.639102	0.0336584	+	down
F0ND93	SiRe_2340	Methanethiol oxidase	53090	30.0429	12	10	11	13	11	12	12	10	11	13	11	12	41906.4	38168.9	35913.6	38411.8	42246.9	41866.5	1.05635	0.364419	-	-
F0ND95	SiRe_2342	Uncharacterized protein	7443.6	36.0656	2	2	2	3	3	3	2	2	2	3	3	3	54621.6	55411	49521.2	58953.4	65886.2	60712.9	1.16295	0.0356717	-	-
F0ND97	SiRe_2345	Major facilitator s1erfamily MFS_1	48838.1	8.50112	7	7	7	7	7	5	7	7	7	7	7	5	279592	279184	277036	285877	256730	239888	0.93621	0.3167	-	-
F0NDA1	SiRe_2506	Peptidase M48 Ste24p	32372.3	8.69565	1	1		1	2	1	1	1		1	2	1	2180.06	4953.28	0	5125.06	1482.44	4627.71	1.05002	0.927253	-	-
F0NDA2	SiRe_2507	Acylaminoacyl_peptidase	66997.8	48.731	25	23	21	25	25	22	25	23	21	25	25	22	201909	172071	129829	146311	160434	138124	0.883011	0.420411	-	-
F0NDA3	SiRe_2508	Putative signal_transduction protein with CBS domains	14914.3	55.6391	7	7	6	7	7	8	7	7	6	7	7	8	39166.6	47846.1	38994.7	49376	59241.9	48083	1.24359	0.0891272	-	-
F0NDA4	SiRe_2509	Sulfolobus mercury resistance protein, MerI	13755.6	10.6557	1	1	1	1	1	1	1	1	1	1	1	1	12511.1	7766.43	10734.9	13057.4	6026.95	11345	0.981197	0.942425	-	-
F0NDA5	SiRe_2510	Mercuric reductase	49520.1	20.3091	4	3	3	7	7	4	4	3	3	7	7	4	7632.32	11583	7488.65	7017.28	12955.3	7383.3	1.02441	0.930573	-	-
F0NDA7	SiRe_2512	Transcriptional regulator, ArsR family	12801.7	53.0435	5	4	4	5	5	4	5	4	4	5	5	4	30183.3	30065.3	35187.8	37304.8	41711.1	36037	1.20555	0.0533389	-	-
F0NDA8	SiRe_2513	C2H2_type domain_containing protein	9527	42.1687	4	4	3	4	3	3	4	4	3	4	3	3	60539.2	54967.2	42085	43075.6	53629.2	37322.2	0.850471	0.339973	-	-
F0NDB3	SiRe_2518	Uncharacterized protein	14978.2	10.0719	1	1	1	1	1	1	1	1	1	1	1	1	56273.5	60235.5	69084.8	55599.6	56606.4	50765.7	0.878109	0.14659	-	-
F0NDB4	SiRe_2519	Type II secretion system protein E	59140.7	9.90291	1	3	2	3	1	2	1	3	2	3	1	2	5413.27	4253.03	2814.06	5490.03	2005.41	6024.15	1.08327	0.824956	-	-
F0NDC1	SiRe_2527	PaREP1 family protein	14243.3	39.8374	4	4	3	4	4	4	4	4	3	4	4	4	28840.2	43928.3	35246.9	47823.2	47610	56606.2	1.40757	0.0499072	-	-
F0NDC2	SiRe_2528	PaREP1 family protein	18764.7	36.875	6	6	6	6	6	6	7	6	6	7	7	7	150013	140845	134648	144960	165756	165432	1.11902	0.108617	-	-
F0NDC4	SiRe_2530	Uncharacterized protein	14759.1	78.4615	17	17	16	16	16	16	17	17	16	16	16	16	3.31454e+06	3.33091e+06	3001500	1.77849e+06	2.26686e+06	2.69981e+06	0.699202	0.0280056	-	-
F0NDC5	SiRe_2532	Aminopeptidase	90825	56.5051	42	40	42	40	41	40	42	40	42	40	41	40	1.37734e+06	1.26044e+06	1303870	1.22224e+06	1.26457e+06	1.13922e+06	0.919926	0.104108	-	-
F0NDC6	SiRe_2531	Glycosyl_hydrolase family 116 catalytic region domain_containing protein	76164.4	36.0061	21	21	21	22	22	21	21	21	21	22	22	21	157055	160637	182257	132586	164298	190609	0.975085	0.833674	-	-
F0NDC9	SiRe_2535	Oligopeptide_dipeptide ABC transporter, ATPase subunit	35566.5	14.4201	4	4	4	4	4	2	4	4	4	4	4	2	33924.1	25677.9	29144.1	26652.6	20927.5	31368.9	0.889606	0.444165	-	-
F0NDD1	SiRe_2537	Cellobiose binding protein	76505	6.79191	2	2	1	3	3	2	2	2	1	3	3	2	13988.9	20111.1	14154.9	26991.5	23812.3	19059.7	1.4478	0.0782103	-	-
F0NDD4	SiRe_2540	Uncharacterized protein	19292.1	6.54762	1	1	1	1	1	1	1	1	1	1	1	1	9809.79	7453.28	3864.44	4175.26	2979	3528.84	0.505648	0.119481	-	-
F0NDD6	SiRe_2542	Mandelate racemase (MR)_like subfamily	44550.9	46.8193	15	13	14	14	15	14	15	13	14	14	15	14	143248	168085	144071	149568	168273	181751	1.09703	0.300139	-	-
F0NDD7	SiRe_2543	Short_chain dehydrogenase_reductase SDR	27669.1	18.6508	4	3	4	2	3	4	4	3	4	2	3	4	29949.9	44357.6	23895.7	23944.7	25567.2	38149.8	0.892656	0.665791	-	-
F0NDE1	SiRe_2547	Rieske (2Fe_2S) domain protein	35665.6	16.358	5	5	5	4	5	4	5	5	5	4	5	4	143954	125494	117479	127895	94864.9	99078.5	0.831779	0.170615	-	-
F0NDE2	SiRe_2548	Cytochrome c oxidase subunit II	18944.5	10.7143	1	1	1	1	1	1	1	1	1	1	1	1	161817	131116	117191	125893	140807	81800	0.84974	0.404883	-	-
F0NDE3	SiRe_2549	Cytochrome c oxidase subunit I	56846.7	9.43026	3	3	3	3	3	3	3	3	3	3	3	3	23045.6	22114.2	24450.4	21566.4	15784.4	13979.8	0.737403	0.0631154	-	-
F0NDE4	SiRe_2550	Cytochrome b_b6 domain protein	62356.6	11.1311	7	7	4	6	5	5	7	7	4	6	5	5	33123.3	19053	24435.5	47597.8	29748.4	25102.2	1.33724	0.341671	-	-
F0NDE8	SiRe_2554	Putative transcriptional regulator, AsnC family	18845.6	30.0613	3	3	4	5	3	5	3	3	4	5	3	5	13873.4	18760.6	20566.6	26870.8	24910.7	22566.8	1.39751	0.0401922	-	-
F0NDE9	SiRe_2555	YHS domain protein	6516.5	71.4286	4	4	4	3	3	4	4	4	4	3	3	4	120694	135292	109503	124388	172421	158702	1.24631	0.136124	-	-
F0NDF0	SiRe_2556	Heavy metal translocating P_type ATPase	82263.9	24.0642	8	13	2	12	10	8	8	13	2	12	10	8	10328.7	11420.6	5370.37	7645.26	7176.77	9731.37	0.90537	0.693784	-	-
F0NDF1	SiRe_2557	C2H2_type domain_containing protein	16401.2	24.8276	2	2	2	2	2	2	2	2	2	2	2	2	67844	82235.9	53785.6	92543.1	88633.1	89505.5	1.32775	0.110457	-	-
F0NDF2	SiRe_2558	ABC transporter related protein	35131.5	19.7411	1	2	2	5	4	3	1	2	2	5	4	3	16794.6	20764.4	20135.2	19515.6	21931.2	14346.4	0.967051	0.816261	-	-
F0NDF4	SiRe_2560	DUF4898 domain_containing protein	16006.3	23.5714	3	3	3	2	2	1	3	3	3	2	2	1	46995.4	51039.6	51340.6	19698.4	14769.3	19620.8	0.362098	0.000122098	+	down
F0NDF5	SiRe_2561	Fructose_6_phosphate aldolase 2	22561.7	61.0526	11	12	12	11	11	11	11	12	12	11	11	11	147215	136811	115444	81584.5	122147	125907	0.82519	0.242625	-	-
F0NDF6	SiRe_2562	sn_glycerol_3_phosphate dehydrogenase subunit, glpC	45096.4	40.7595	12	10	11	13	13	11	12	10	11	13	13	11	192814	193111	166145	254527	249417	218428	1.30848	0.0168954	-	-
F0NDF7	SiRe_2563	Rubrerythrin	16047.9	61.1111	12	12	12	12	12	11	12	12	12	12	12	11	1.18836e+06	1.46484e+06	1056820	1.45094e+06	1.56249e+06	1.7133e+06	1.27404	0.0757917	-	-
F0NDF8	SiRe_2564	NUMOD4 domain protein	18016	34.1772	4	4	3	5	4	5	4	4	3	5	4	5	228290	224310	206089	371807	314314	294116	1.48817	0.0115209	-	-
F0NDF9	SiRe_2565	Uncharacterized protein	11745.7	29.1262	2	2	2	3	2	2	2	2	2	3	2	2	143777	110692	94527.3	248229	217505	178407	1.84569	0.0167259	+	up
F0NDG0	SiRe_2566	Aldehyde oxidase and xanthine dehydrogenase molybdopterin binding protein	83058.6	65.6876	48	50	49	45	47	46	48	50	49	45	47	46	839238	672477	657718	587638	693999	689435	0.908566	0.384486	-	-
F0NDG1	SiRe_2567	(2Fe_2S)_binding domain protein	17980.8	65.6442	11	11	12	12	11	10	11	11	12	12	11	10	864458	661904	650376	604795	662099	723850	0.914553	0.468826	-	-
F0NDG2	SiRe_2568	Molybdopterin dehydrogenase FAD_binding protein	31183.5	62.0567	20	20	21	19	18	18	20	20	21	19	18	18	1.22227e+06	1.08816e+06	1025690	1.0874e+06	1.19589e+06	1.17683e+06	1.03717	0.570377	-	-
F0NDG3	SiRe_2569	Selenophosphate synthase_like protein	52149.6	46.7672	23	22	21	22	22	21	23	22	21	22	22	21	495657	554689	510292	675989	639394	591541	1.22189	0.0187699	-	-
F0NDG4	SiRe_2570	Rhodanese domain protein	16038.7	22.963	3	2	2	3	3	3	3	2	2	3	3	3	36529.6	23497.9	30218.7	29061.7	46212.5	33903.8	1.20978	0.376013	-	-
F0NDG5	SiRe_2571	Transcriptional regulator_like protein	9371.1	26.9231	2	2	2	2	2	2	2	2	2	2	2	2	75174.9	74605.7	52239.8	72447.2	47616.1	50642	0.844991	0.391386	-	-
F0NDG6	SiRe_2572	Dinitrogenase iron_molybdenum cofactor biosynthesis protein	13584.4	67.5214	13	13	14	14	14	14	13	13	14	14	14	14	610800	696603	587639	440121	625880	654104	0.907686	0.479497	-	-
F0NDG7	SiRe_2573	DUF1641 domain_containing protein	41894.1	46.7914	17	17	17	17	17	17	17	17	17	17	17	17	778859	746720	869617	782867	671080	634325	0.871859	0.151824	-	-
F0NDG8	SiRe_2574	Uncharacterized conserved protein	13982.9	24.6032	4	5	3	3	5	5	4	5	3	3	5	5	136579	142875	145418	112101	131289	127894	0.873872	0.0507919	-	-
F0NDG9	SiRe_2575	FAD_dependent pyridine nucleotide_disulfide oxidoreductase	42980.9	75.5844	27	27	25	28	26	27	27	27	25	28	26	27	2.68103e+06	2.69094e+06	2533210	2.52678e+06	2.29938e+06	2.20843e+06	0.889871	0.0541748	-	-
F0NDH0	SiRe_2576	SirA family protein	8870.2	41.9753	5	5	5	5	5	4	5	5	5	5	5	4	999889	1.0644e+06	1017320	1.15152e+06	991326	999905	1.01984	0.731964	-	-
F0NDH1	SiRe_2577	DsrE family protein	13458.3	92.5	9	11	12	12	12	12	9	11	12	12	12	12	109067	120923	111659	136326	170140	142228	1.31332	0.0318373	-	-
F0NDH2	SiRe_2578	Phenylacetate__CoA ligase	49538.7	41.1494	18	19	19	20	20	20	18	19	19	20	20	20	184054	139760	180745	202923	188562	171980	1.11675	0.307852	-	-
F0NDH3	SiRe_2579	DUF35 domain_containing protein	14368.6	84.252	16	17	17	17	15	16	16	17	17	17	15	16	261318	237816	190205	158178	203056	192545	0.803348	0.144049	-	-
F0NDH4	SiRe_2580	Propanoyl_CoA C_acyltransferase	41922.7	60.2067	18	17	17	17	18	17	18	17	17	17	18	17	842023	819913	864635	1.00501e+06	1.10628e+06	1.11045e+06	1.27514	0.0032549	-	-
F0NDH5	SiRe_2581	Enoyl_CoA hydratase_isomerase	29550.3	53.2075	15	15	17	16	15	15	15	15	17	16	15	15	446507	427974	405786	403012	477667	479337	1.06229	0.392866	-	-
F0NDH6	SiRe_2582	Enoyl_CoA hydratase_isomerase	28060	56.6265	9	9	9	11	10	9	9	9	9	11	10	9	521664	622769	627812	600629	694647	738758	1.14772	0.177739	-	-
F0NDH7	SiRe_2583	Thioesterase s1erfamily protein	14361.3	44.4444	5	5	4	4	5	5	5	5	4	4	5	5	83992.6	95906.7	102878	85975.9	87269.9	102344	0.974583	0.768813	-	-
F0NDH8	SiRe_2584	Aminobenzoate oxygenase	39614	52.0833	18	18	18	17	18	17	18	18	18	17	18	17	238303	267787	248535	199395	259862	239643	0.926156	0.400476	-	-
F0NDH9	SiRe_0217	ZPR1_related zinc finger protein	19609.5	36.6279	5	6	6	5	5	5	5	6	6	5	5	5	144336	135679	126007	85711.5	97576.9	74921.9	0.63595	0.00424743	+	down
F0NDI0	SiRe_0218	Protein synthesis factor GTP_binding protein	58340.6	21.0325	5	6	7	7	8	6	5	6	7	7	8	6	17578.1	18343.8	16754.8	21427.5	23784.4	18683.5	1.21298	0.072564	-	-
F0NDI1	SiRe_0219	Carbon monoxide dehydrogenase subunit G	14839	65.1852	8	9	9	8	9	8	8	9	9	8	9	8	155571	146952	159198	146584	148344	131652	0.923893	0.142177	-	-
F0NDI2	SiRe_0220	Carbon monoxide dehydrogenase subunit G	15157.4	73.3813	10	10	9	8	9	9	10	10	9	8	9	9	973748	932109	972511	1.08649e+06	1.09775e+06	1.17373e+06	1.16662	0.00642438	-	-
F0NDI3	SiRe_0221	4_diphosphocytidyl_2C_methyl_D_erythritol synthase	21058.8	30.6878	7	6	6	7	7	7	7	6	6	7	7	7	45147	46305.6	50906.6	54736.7	50540.4	50464.4	1.094	0.119081	-	-
F0NDI4	SiRe_0222	(2Fe_2S)_binding domain protein	18714.5	82.1429	10	11	10	12	11	10	10	11	10	12	11	10	1.70568e+06	1.83698e+06	1659930	1.54715e+06	1.60407e+06	1.69639e+06	0.931767	0.159643	-	-
F0NDI5	SiRe_0223	Molybdopterin dehydrogenase FAD_binding protein	30629.4	67.6259	20	21	20	21	20	17	20	21	20	21	20	17	1.93982e+06	1.90878e+06	2109560	2.07433e+06	2.28869e+06	2.36685e+06	1.12952	0.0747942	-	-
F0NDI6	SiRe_0224	TRASH domain protein	5606.6	23.4043	2	2	2	2	2	1	2	2	2	2	2	1	28518	38963.8	29654.9	21010.8	14442.9	25244.7	0.624877	0.056287	-	-
F0NDI7	SiRe_0225	uroporphyrinogen_III C_methyltransferase	26708.1	57.0248	9	8	7	9	10	10	9	8	7	9	10	10	27417.1	31119.4	23725.7	28396.2	28696.3	29382.7	1.05122	0.579248	-	-
F0NDI8	SiRe_0226	DUF1404 domain_containing protein	21865.3	7.69231	2	1	2	2	2		2	1	2	2	2		8722.8	9233.98	12335.1	13118.3	7900.93	0	1.04084	0.876039	-	-
F0NDI9	SiRe_0227	Uncharacterized protein	8929.3	59.4937	3	3	4	3	3	4	3	3	4	3	3	4	56744.9	53169.1	66323.7	54662	62020.9	56064.1	0.980193	0.809912	-	-
F0NDJ0	SiRe_0228	Sugar isomerase (SIS)	31522	25.8182	5	4	4	6	5	4	5	4	4	6	5	4	20017.5	20015.8	21220.7	21487.1	21634.1	19464.8	1.02175	0.611389	-	-
F0NDJ1	SiRe_0229	Amidohydrolase	43002.9	50.1305	16	17	17	17	17	17	16	17	17	17	17	17	125596	124255	115776	138108	159672	147595	1.21811	0.0187572	-	-
F0NDJ2	SiRe_0230	SAM_dependent methyltransferase TRM5_TYW2_type domain_containing protein	30098.7	24.3243	5	4	5	6	5	4	5	4	5	6	5	4	16098.8	25578.1	15287.3	16100.8	19179.5	21017.6	0.988303	0.953782	-	-
F0NDJ3	SiRe_0231	Glutamine synthetase catalytic region	48650.1	53.1765	17	17	18	18	18	18	17	17	18	18	18	18	347098	316133	312440	320672	322581	309442	0.97645	0.549378	-	-
F0NDJ4	SiRe_0232	Alcohol dehydrogenase GroES domain protein	35851.3	37.1951	8	9	8	9	9	9	8	9	8	9	9	9	25236.3	26180.3	25777.4	32864	33009.9	36789.4	1.32994	0.00295194	-	-
F0NDJ5	SiRe_0233	Large ribosomal subunit protein eL13	9301.8	62.0253	6	7	6	6	6	6	6	7	6	6	6	6	499920	468913	516509	623495	341064	355821	0.888941	0.611359	-	-
F0NDJ6	SiRe_0234	RNA 3_terminal phosphate cyclase	36684.3	36.7953	11	10	11	12	10	11	11	10	11	12	10	11	63701	73325.1	73461.4	71531.6	67932.7	64375.1	0.968415	0.594335	-	-
F0NDJ7	SiRe_0235	CheW_like domain_containing protein	16930.8	14.966	3	2	2	3	2	3	3	2	2	3	2	3	6884.5	13347	14952	9059.64	13735.6	15032.1	1.07514	0.787711	-	-
F0NDJ8	SiRe_0236	DNA polymerase IV	40275.5	17.6136	4	3	5	5	4	2	4	3	5	5	4	2	14670.1	13007.9	14405.3	14516.2	9543.56	9825.58	0.805197	0.181816	-	-
F0NDJ9	SiRe_0237	PfkB domain protein	31066.9	46.9965	9	10	9	10	9	10	9	10	9	10	9	10	114105	136033	161816	188163	192982	218858	1.45648	0.0201254	-	-
F0NDK0	SiRe_0238	DNA helicase	50126.4	67.9204	31	27	29	32	29	30	31	27	29	32	29	30	645437	674181	679819	928067	746591	735516	1.20543	0.096652	-	-
F0NDK1	SiRe_0239	GMP synthase [glutamine_hydrolyzing] subunit A	21035.2	58.5106	8	8	6	8	8	8	8	8	6	8	8	8	131990	119363	116506	126803	131120	138878	1.07868	0.178811	-	-
F0NDK2	SiRe_0240	RecA_like, putative circadian clock protein, KaiC	30287.8	32.8244	4	7	4	6	4	6	4	7	4	6	4	6	51003.5	42924.5	38523.6	50602.2	44119	47543.7	1.07409	0.470281	-	-
F0NDK3	SiRe_0241	Dual specificity protein phosphatase	18442.1	57.1429	5	3	5	3	3	3	5	3	5	3	3	3	36187.5	32412	25484.7	33777.8	35713.3	27407.9	1.02992	0.826677	-	-
F0NDK4	SiRe_0242	Endonuclease V	22034.7	31.3131	4	4	3	4	4	4	4	4	3	4	4	4	9940.39	11546.6	20815	15704.3	26545.1	16561.5	1.39026	0.320545	-	-
F0NDK5	SiRe_0243	Isochorismatase hydrolase	23346.7	38.0488	3	4	3	3	5	5	3	4	3	3	5	5	32316.9	41389.9	39399.9	19349.8	38203.5	36196.7	0.828863	0.382434	-	-
F0NDK6	SiRe_0244	Phosphoesterase DHHA1	37407.6	49.2401	10	9	9	12	11	9	10	9	9	12	11	9	36667.1	39587.1	50727.4	60618	43987.5	51788.4	1.23163	0.202378	-	-
F0NDK7	SiRe_0245	Metallophosphoesterase	26271.1	61.4035	7	8	5	11	8	5	7	8	5	11	8	5	12174.5	8560.07	9947.12	11375.3	13852.5	13316.5	1.25626	0.112811	-	-
F0NDK8	SiRe_0246	DUF763 domain_containing protein	42990.7	34.5646	10	8	10	9	6	7	10	8	10	9	6	7	19613	21382.2	25516.9	27279.9	21944.4	25084.2	1.11722	0.328282	-	-
F0NDK9	SiRe_0247	Phosphate transport regulator	25087.7	32.7273	7	8	7	8	8	7	7	8	7	8	8	7	71615.8	61995.5	70146	84719	76952.3	70508.1	1.13949	0.135751	-	-
F0NDL1	SiRe_0249	Putative transcriptional regulator, CopG family	10702.1	51.6854	6	6	6	5	5	6	6	6	6	5	5	6	76856.4	72005.7	63919.3	47354.1	58607.1	55474.1	0.758691	0.0275152	-	-
F0NDL2	SiRe_0250	ATP_dependent DNA helicase Hel308	81378.4	41.3986	22	21	21	22	19	22	22	21	21	22	19	22	49078.9	43285.1	53624.1	40962.7	41096.6	43006	0.856682	0.0851285	-	-
F0NDL4	SiRe_0252	Carboxyl transferase	57375.2	64.8184	24	25	24	25	26	25	24	25	24	25	26	25	284992	304529	258504	247256	266165	256154	0.90749	0.14379	-	-
F0NDL5	SiRe_0253	Biotin_lipoyl attachment domain_containing protein	19226.1	35.503	3	3	3	4	4	3	3	3	3	4	4	3	126282	116542	105888	97698.8	91863.8	96485.5	0.820298	0.0273913	-	-
F0NDL6	SiRe_0254	Carbamoyl_phosphate synthase L chain ATP_binding protein	57187.3	54.7059	22	21	22	24	24	22	22	21	22	24	24	22	365796	335216	344120	304889	303974	308124	0.877389	0.0400853	-	-
F0NDL9	SiRe_0257	ABC_type anion transport system, d1licated permease component	60731.7	6.16822	2	1	3	3	2	2	2	1	3	3	2	2	27243.2	23361.7	21168.5	27098.5	18821.7	12643.8	0.815957	0.387835	-	-
F0NDM0	SiRe_0258	ABC transporter related protein	26653.8	22.2689	3	2	1	3	2	3	3	2	1	3	2	3	6394.46	3728.69	5542.47	4461.9	5586.32	4829.22	0.949687	0.773431	-	-
F0NDM1	SiRe_0259	3_isopropylmalate dehydratase small subunit	18017.9	69.697	9	11	10	11	10	9	9	11	10	11	10	9	533517	524557	553242	478405	477941	476189	0.889046	0.0190902	-	-
F0NDM2	SiRe_0260	3_isopropylmalate dehydratase large subunit	45161.7	53.012	16	16	15	16	16	15	16	16	15	16	16	15	445720	391839	411762	360186	335842	311199	0.80622	0.0188549	-	-
F0NDM3	SiRe_0261	Deoxyribodipyrimidine photo_lyase	52071	22.1709	7	7	6	6	5	5	7	7	6	6	5	5	9792.35	14629.2	16356.6	13352.7	12037.7	15301.4	0.997883	0.990108	-	-
F0NDM4	SiRe_0262	Glycoside hydrolase 15_related protein	70994	30.8824	12	13	13	15	15	15	12	13	13	15	15	15	398026	410739	406049	304377	396724	340907	0.857751	0.1628	-	-
F0NDM5	SiRe_0263	Transcriptional regulator, TrmB	14998.6	69.4656	11	11	12	11	10	10	11	11	12	11	10	10	668667	547241	580736	572240	624958	564112	0.980334	0.787795	-	-
F0NDM6	SiRe_0264	DNA_binding protein	11072.1	63.1579	9	10	10	10	10	9	9	10	10	10	10	9	3.60817e+06	3.98554e+06	3344250	2.95834e+06	2.58384e+06	2.55125e+06	0.739939	0.0140237	-	-
F0NDM7	SiRe_0265	ATPase, chromosome partitioning_like protein	27693.8	9.83607	1	1	2	2	2	2	1	1	2	2	2	2	10974.1	6711.82	5668.69	37385	48224.2	39155.9	5.3422	0.00082057	+	up
F0NDM9	SiRe_0267	Na+_solute symporter	54227.1	8.71287	6	6	6	6	6	6	6	6	6	6	6	6	256281	262990	279324	437451	340835	349064	1.41167	0.0258206	-	-
F0NDN0	SiRe_0268	NAD_dependent protein deacetylase	27565.6	28.3401	6	6	6	5	5	5	6	6	6	5	5	5	32799.9	26853	29088.5	30094.1	37840.3	36933.5	1.18172	0.147389	-	-
F0NDN1	SiRe_0269	Uncharacterized protein	7884.1	36.3636	1	2	2	2	2	2	1	2	2	2	2	2	6069.04	6333.91	9186.32	22797	22198.5	30245.8	3.48513	0.00297967	+	up
F0NDN2	SiRe_0270	Nucleotidyl transferase	27405.8	48.1013	11	11	10	11	11	9	11	11	10	11	11	9	325537	297873	328326	297338	267708	288892	0.897243	0.0678754	-	-
F0NDN5	SiRe_0273	AbrB_MazE_SpoVT family DNA_binding domain_containing protein	7718	25.7576	1	1	1	1	1	1	1	1	1	1	1	1	20436.8	38275.9	35463.4	32635.2	15114.7	13095.3	0.64608	0.252487	-	-
F0NDN8	SiRe_0276	Succinate__CoA ligase [ADP_forming] subunit alpha	27762.2	90.3846	22	22	21	21	21	19	22	22	21	21	21	19	2.65873e+06	2.88875e+06	2812120	2.42972e+06	2.43678e+06	2.48565e+06	0.879486	0.00860931	-	-
F0NDN9	SiRe_0277	Succinate__CoA ligase (ADP_forming)	37360	66.4688	30	30	30	29	28	28	30	30	30	29	28	28	2.20826e+06	2.25409e+06	2240560	1.89862e+06	2.02862e+06	2.04794e+06	0.891429	0.00765632	-	-
F0NDP1	SiRe_0279	UDP_N_acetylglucosamine, MurG, LPS N_acetylglucosamine transferase	35720	31.761	4	2	3	8	7	3	4	2	3	8	7	3	8127.25	11699.9	10453.6	13261.6	8944.21	8087.27	1.00041	0.998393	-	-
F0NDP2	SiRe_0280	Threonine__tRNA ligase	63267.1	62.9358	33	28	28	34	31	28	33	28	28	34	31	28	45772.3	45108.6	49278.7	60356.3	66383.5	68018.7	1.38955	0.00240445	-	-
F0NDP3	SiRe_0281	Methylated_DNA__protein_cysteine methyltransferase	17036.9	41.7219	6	6	3	6	6	6	6	6	3	6	6	6	36634.8	40978.3	32340.4	36382.7	38591.6	32746.8	0.979697	0.81751	-	-
F0NDP8	SiRe_0287	Iron_containing alcohol dehydrogenase	36321.6	55.9633	13	15	13	15	15	13	13	15	13	15	15	13	171136	161402	159821	154023	160340	157467	0.958304	0.160753	-	-
F0NDQ0	SiRe_0289	CobQ_CobB_MinD_ParA nucleotide binding domain_containing protein	23472.5	14.4279	2	1	1	2	2		2	1	1	2	2		1295.15	3061.6	5574.37	1982.77	3062.5	0	0.76204	0.666164	-	-
F0NDQ1	SiRe_0290	Alpha_beta hydrolase fold_3 domain protein	33465	58.0328	13	15	15	16	14	12	13	15	15	16	14	12	951325	815143	863555	992187	1.01132e+06	954070	1.12454	0.0650948	-	-
F0NDQ2	SiRe_0291	Alcohol dehydrogenase GroES domain protein	36548.4	56.5476	15	15	13	17	17	16	15	15	13	17	17	16	68833	82641.9	72900.2	73120.5	79291.3	77328.1	1.02391	0.710358	-	-
F0NDQ3	SiRe_0526	Transcriptional regulator, GntR family	13497.8	23.0769	1	3	3	1	2	1	1	3	3	1	2	1	7794.92	5743.78	7267.36	8081.01	6889.06	11556.1	1.27493	0.280438	-	-
F0NDQ5	SiRe_0528	Uncharacterized protein	31993.7	62.8975	17	17	17	17	17	16	17	17	17	17	17	16	968656	928161	998157	681816	580404	623849	0.651498	0.000707936	+	down
F0NDQ7	SiRe_0530	Thermopsin	55008.4	9.61924	4	4	4	4	4	4	4	4	4	4	4	4	150449	157377	135184	117785	161971	99966.3	0.857141	0.341539	-	-
F0NDQ8	SiRe_0531	DUF973 family protein	30687.4	12.1212	2	2	2	2	2	2	2	2	2	2	2	2	4153.25	5628.64	5964.78	13512.3	9457.18	11328.9	2.17814	0.00885742	+	up
F0NDR5	SiRe_0538	Nitric oxide reductase large subunit_like protein	77577.8	3.82436	2	1	1	2		2	2	1	1	2		2	4938.43	6151.5	5468.45	5421.94	0	4299.06	0.880612	0.363772	-	-
F0NDR6	SiRe_0539	C1in 2 conserved barrel domain protein	14904.1	40.625	6	6	6	5	5	6	6	6	6	5	5	6	108750	109067	115929	118942	167678	153332	1.31822	0.0730204	-	-
F0NDS1	SiRe_0544	AAA ATPase	50788.1	26.5589	12	10	12	13	10	11	12	10	12	13	10	11	89353.6	91850.8	89795.3	85339.2	81273.7	66369.9	0.859716	0.156866	-	-
F0NDS2	SiRe_0545	Uncharacterized protein	8351.8	50	3	3	3	2	3	2	3	3	3	2	3	2	16927.5	18346.7	17313.5	15258	24799.3	26074.4	1.25755	0.316344	-	-
F0NDS3	SiRe_0546	TIGR00266 family protein	25179.9	53.8793	9	9	9	9	9	9	9	9	9	9	9	9	295892	244922	256143	292073	299626	319955	1.14392	0.0950611	-	-
F0NDS4	SiRe_0548	Dipeptidyl aminopeptidase_acylaminoacyl_peptidase	61995.9	60.2612	34	32	32	36	35	34	34	32	32	36	35	34	194850	186372	188236	127547	157666	160463	0.782632	0.0190357	-	-
F0NDS7	SiRe_0551	5_oxoprolinase (ATP_hydrolyzing)	63122.5	21.2435	9	8	7	9	7	5	9	8	7	9	7	5	14624.1	17932.1	10430.9	9440.21	12923.1	10496	0.7644	0.232736	-	-
F0NDS8	SiRe_0552	5_oxoprolinase (ATP_hydrolyzing)	76569.1	27.5256	12	11	13	12	9	7	12	11	13	12	9	7	15413.6	13709.4	21982.3	16133.2	23003.7	18426.8	1.12637	0.541687	-	-
F0NDS9	SiRe_0553	Putative transcriptional regulator, AsnC family	18328.4	7.54717	1	1	1	1	1	1	1	1	1	1	1	1	43513.8	54353.6	46432.3	53485	55174.3	75314.9	1.27494	0.162017	-	-
F0NDT2	SiRe_0556	DUF917 domain_containing protein	39762.8	19.7222	4	4	5	4	4	4	4	4	5	4	4	4	15249.7	23502.7	15191.3	18723.5	19857.8	26329.8	1.20331	0.371798	-	-
F0NDT3	SiRe_0557	Hydantoinase_oxoprolinase	57278	51.2334	15	14	13	15	15	13	15	14	13	15	15	13	50765.7	59309.3	51793	48326.7	63434	45221.1	0.969814	0.806867	-	-
F0NDT4	SiRe_0558	DUF917 domain_containing protein	38637.4	14.6552	3	4	4	3	5	4	3	4	4	3	5	4	10997.8	12366.9	8341.92	9653.64	10176.4	7577.37	0.864409	0.370991	-	-
F0NDT5	SiRe_0559	Bacterio_opsin activator HTH domain protein	28053.3	3.4188	1	1		1	1	1	1	1		1	1	1	1289.84	1348.24	0	5878.98	7247	6999.64	5.08593	0.00218489	+	up
F0NDT6	SiRe_0560	Major facilitator s1erfamily MFS_1	50488.4	5.83153	1	1	1	1	2	1	1	1	1	1	2	1	3655.11	3157.9	6019.31	4185.82	2307	3143.98	0.750979	0.362214	-	-
F0NDT7	SiRe_0561	Mandelate racemase_muconate lactonizing protein	42471.4	36.0215	9	9	9	10	10	8	9	9	9	10	10	8	55433.8	43953.1	55340.1	63968.8	58455.5	53397.9	1.13634	0.22328	-	-
F0NDT8	SiRe_0562	Alcohol dehydrogenase GroES domain protein	39103.1	76.8802	23	22	21	22	22	20	23	22	21	22	22	20	240365	251389	246919	229710	234172	228367	0.937154	0.0132732	-	-
F0NDU1	SiRe_0565	NurA domain_containing protein	45862.2	38.3249	14	12	13	14	13	13	14	12	13	14	13	13	95142.7	91387	84433.1	96906.1	84175.6	82525.9	0.972855	0.679973	-	-
F0NDU2	SiRe_0566	Helicase HerA central domain_containing protein	68193.5	55.0749	25	24	22	26	26	21	25	24	22	26	26	21	151587	152938	145940	180411	158590	140203	1.0638	0.463033	-	-
F0NDU4	SiRe_0568	Probable succinyl_diaminopimelate desuccinylase	44733.8	76.1787	25	24	25	25	27	26	25	24	25	25	27	26	111691	115102	112380	105944	116153	108518	0.974771	0.428068	-	-
F0NDU5	SiRe_0569	Major facilitator s1erfamily MFS_1	46561.7	5.34884	1	1	1	2	1	2	1	1	1	2	1	2	2884.44	4547.7	2556.38	6451.29	5835.49	6549.58	1.8858	0.0108381	+	up
F0NDU6	SiRe_0570	Peptidase S58 DmpA	30553.4	25.7951	6	4	4	5	4	4	6	4	4	5	4	4	12633.2	13124.2	12584.3	10868	9997.48	12225.9	0.863066	0.0595154	-	-
F0NDU7	SiRe_0571	Short_chain dehydrogenase_reductase SDR	27505.6	51.9841	12	13	13	13	12	12	12	13	13	13	12	12	182919	170975	179154	215355	224721	211413	1.22219	0.00172484	-	-
F0NDU9	SiRe_0574	Beta_lactamase domain protein	32823.8	39.7163	9	8	7	8	7	7	9	8	7	8	7	7	92050.5	82472.6	81742.8	48653.9	60621.1	59522.8	0.658682	0.00450461	+	down
F0NDV1	SiRe_0576	Homogentisate 12_dioxygenase	44691	50.7812	14	13	16	16	14	15	14	13	16	16	14	15	132950	162941	127876	101369	107623	103843	0.738225	0.0290009	-	-
F0NDV2	SiRe_0577	Luciferase_like monooxygenase	39405.1	33.9181	8	8	10	10	7	10	8	8	10	10	7	10	38766.1	34539	37394.3	32963.5	37943.1	31899.3	0.928696	0.305407	-	-
F0NDV3	SiRe_0578	Cyclase family protein	31445.9	42.9078	7	8	7	9	8	7	7	8	7	9	8	7	25456.4	26296.5	22236.4	26904.3	33013.4	35456.7	1.28903	0.0653349	-	-
F0NDV5	SiRe_0581	AAA ATPase_like protein	62115.2	51.2727	23	23	21	24	21	23	23	23	21	24	21	23	151202	156618	164010	147540	152194	135007	0.921395	0.122703	-	-
F0NDV6	SiRe_0582	NurA domain_containing protein	38043	27.2997	7	7	8	8	8	8	7	7	8	8	8	8	71086.5	77011.8	67537.8	61915.2	58222.2	54749.9	0.81103	0.0170345	-	-
F0NDV9	SiRe_0585	VapB_type antitoxin	9479.7	10.1266	1	1	1	1	1	1	1	1	1	1	1	1	144501	144957	96950.8	21741.5	34189.7	31081.5	0.225183	0.0036536	+	down
F0NDW1	SiRe_0587	ABC_2 type transport system permease protein	55856.3	8.72211	3	3	4	3	4	3	3	3	4	3	4	3	34090.1	22834	29386.9	17310.7	26571	22134.8	0.764867	0.184139	-	-
F0NDW2	SiRe_0588	ABC transporter ATP_binding protein	33230.2	68.2274	19	21	19	20	19	19	19	21	19	20	19	19	161891	157391	159313	100390	181274	170983	0.945783	0.766223	-	-
F0NDW3	SiRe_0589	Uncharacterized protein	60468.2	7.32177	2	1		3	3	2	2	1		3	3	2	1790.98	4307.25	0	4726.03	6388.9	1778.88	1.40957	0.5724	-	-
F0NDW4	SiRe_0590	Beta_lactamase domain_containing protein	49039.2	51.5366	14	15	15	16	15	13	14	15	15	16	15	13	34804.3	39508	39555	22912.3	24352.1	30845.4	0.685973	0.0148111	-	-
F0NDW5	SiRe_0591	Helicase domain protein	103530	46.7039	32	35	34	36	32	31	32	35	34	36	32	31	119743	106558	108474	73339.7	82556.9	74827.8	0.689192	0.0022814	-	-
F0NDW6	SiRe_0592	Uncharacterized protein	15914.2	34.3511	3	2	4	3	3	2	3	2	4	3	3	2	45230.2	40323.5	43041.6	44723.2	37236.3	37593.2	0.929683	0.345538	-	-
F0NDW7	SiRe_0593	ATPase (AAA+ s1erfamily)_like protein	124500	47.2578	46	49	47	49	47	45	46	49	47	49	47	45	388953	384700	391398	234120	278119	244664	0.649673	0.00827949	+	down
F0NDW8	SiRe_0594	DUF1156 domain_containing protein	106725	55.5198	43	39	41	42	45	43	43	39	41	42	45	43	664981	691341	630479	454381	530568	478589	0.736631	0.0036381	-	-
F0NDX0	SiRe_0596	PaREP1 domain protein	17970.4	64.1026	13	13	13	12	12	11	13	13	13	12	12	11	236740	216375	232927	226332	245528	241339	1.03958	0.349203	-	-
F0NDX1	SiRe_0597	CRISPR_associated protein, Cmr3 family	35962.2	40.8946	10	10	9	9	10	10	10	10	9	9	10	10	96590.4	80488.9	88698.4	109844	97131.7	95569.5	1.13834	0.131722	-	-
F0NDX2	SiRe_0598	CRISPR_associated protein, Cmr2 family	120693	39.1514	35	36	34	38	36	33	35	36	34	38	36	33	150362	149722	143192	153420	146195	130762	0.970899	0.575596	-	-
F0NDX3	SiRe_0599	CRISPR_associated RAMP protein, Cmr6 family	32308.9	44.8763	12	11	12	12	12	12	12	11	12	12	12	12	102515	108510	107065	120762	108924	97485	1.02855	0.686008	-	-
F0NDX4	SiRe_0600	CRISPR_associated RAMP protein, Cmr1 family	54696.7	29.5117	13	11	12	17	14	17	13	11	12	17	14	17	39600.1	35976.7	40042.3	65660.5	70538.5	57599.7	1.67618	0.00282931	+	up
F0NDX5	SiRe_0601	CRISPR type III_B_RAMP module_associated protein Cmr5	17939.5	35.4839	7	7	7	7	6	6	7	7	7	7	6	6	73844.4	69856.5	91959.6	90915.9	87353.8	75847.5	1.07832	0.493878	-	-
F0NDX6	SiRe_0602	CRISPR_associated RAMP protein, Cmr4 family	32327	33.9161	6	5	7	7	8	5	6	5	7	7	8	5	176595	172849	195096	190193	201023	169749	1.03016	0.657784	-	-
F0NDX7	SiRe_0603	CRISPR_associated protein Cmrx	19680.4	89.6552	16	17	16	16	18	15	16	17	16	16	18	15	3.39967e+06	3.7242e+06	3115350	3.85658e+06	3.58617e+06	3.78195e+06	1.09625	0.16479	-	-
F0NDX8	SiRe_0604	IS110 family transposase	41569.1	9.2437	2		1	2	2	1	2		1	2	2	1	4226.71	0	8920.29	2512.78	6939.36	4600.97	0.712615	0.489487	-	-
F0NDX9	SiRe_0840	dTDP_D_glucose 4,6_dehydratase	35917.8	29.0735	6	7	5	7	3	6	6	7	5	7	3	6	44139.7	55229	56856	69501.9	22705.4	47575.8	0.894756	0.717231	-	-
F0NDY0	SiRe_0841	Glucose_1_phosphate thymidyltransferase	38332.6	63.0058	15	14	17	16	17	14	15	14	17	16	17	14	135455	155531	141500	134897	128295	119281	0.884361	0.0895263	-	-
F0NDY1	SiRe_0842	dTDP_4_dehydrorhamnose reductase	30690.1	54.3796	11	11	11	11	9	11	11	11	11	11	9	11	124922	140232	109867	117095	106741	96871.7	0.855174	0.160751	-	-
F0NDY9	SiRe_0850	Glycosyl transferase family 2	40538.6	48.6957	12	12	13	16	15	13	12	12	13	16	15	13	74873.5	72826.2	69416.9	75835.7	53797.1	54728.3	0.849134	0.212599	-	-
F0NDZ2	SiRe_0853	Methyltransferase FkbM family	34217.5	33.7748	8	8	7	9	10	9	8	8	7	9	10	9	74858.5	69452.8	83587.6	99747.3	76412.1	74119.2	1.0982	0.461328	-	-
F0NDZ6	SiRe_0857	IS110 family transposase	36054.7	6.96203	2	1	2	2	1		2	1	2	2	1		9071.19	5679.7	10511	8686.5	4166.96	0	0.763213	0.483585	-	-
F0NDZ9	SiRe_0861	Glycosyl transferase family 2	34465.6	34.2282	9	8	7	9	7	9	9	8	7	9	7	9	30016.5	25890.6	28231.5	35031	36194.3	29121.1	1.19263	0.0962545	-	-
F0NE05	SiRe_0867	Glycosyl transferase family 1	40030.5	36.6279	9	7	9	11	8	10	9	7	9	11	8	10	31520.6	28844	30630	38646.7	31427.4	31398.9	1.11515	0.240526	-	-
F0NE06	SiRe_0868	Glycosyl transferase family 2	35293.8	25.7426	7	7	8	8	7	8	7	7	8	8	7	8	19977.2	27304.5	22602.6	28400.7	25103.2	24150.9	1.11119	0.35876	-	-
F0NE07	SiRe_0869	Membrane protein 6_pyruvoyl_tetrahydropterin synthase_related domain_containing protein	88361.3	5.47588	4	4	3	4	4	3	4	4	3	4	4	3	26316	32842.2	33154.1	26038.7	22652	19143.8	0.734836	0.0524322	-	-
F0NE12	SiRe_0875	Sulfatase_like protein	50673.7	37.4134	14	12	13	15	11	13	14	12	13	15	11	13	70214	56626.1	57240.2	55481.7	50187.5	53331.8	0.863759	0.149228	-	-
F0NE13	SiRe_0876	Glycosyltransferase 2_like domain_containing protein	56653.1	27.7207	8	8	8	9	6	7	8	8	8	9	6	7	23528	26999	18181.5	20843.8	21528.8	17139.3	0.866151	0.350741	-	-
F0NE14	SiRe_0877	LmbE family protein	25741.7	49.7758	8	8	7	9	9	9	8	8	7	9	9	9	204703	245434	193740	318709	290861	254769	1.3424	0.0389434	-	-
F0NE15	SiRe_0878	Methyltransferase FkbM family	38132.6	43.2927	7	9	7	9	11	8	7	9	7	9	11	8	59392.5	62739.2	59056.1	57579.7	52222.4	54159.2	0.904925	0.0427211	-	-
F0NE16	SiRe_0879	Phosphoadenosine phosphosulfate reductase	35055.8	52.4917	19	18	19	19	22	20	19	18	19	19	22	20	118451	128811	122994	128667	128476	124687	1.03126	0.303016	-	-
F0NE18	SiRe_0881	Methyltransferase, FkbM family	27037.3	32.636	4	3	4	5	4	3	5	4	5	6	5	4	14980.4	22553	27067.1	20809.8	18946.3	17413.6	0.884974	0.535715	-	-
F0NE21	SiRe_0884	CRISPR_associated (Cas) DxTHG family	51794.1	39.6476	18	17	18	16	17	15	18	17	18	16	17	15	240912	248221	218177	138300	167378	147083	0.640118	0.00245127	+	down
F0NE23	SiRe_0886	IS200_IS605 family OrfA transposase	16236.6	67.4074	9	9	9	9	8	8	9	9	9	9	8	8	163104	152111	176627	166214	156273	122783	0.90531	0.357102	-	-
F0NE26	SiRe_0890	CRISPR_associated RAMP protein, Cmr4 family	28760.9	48.0769	13	13	13	12	13	12	13	13	13	12	13	12	732611	745499	796597	412700	455400	450615	0.57973	0.000178534	+	down
F0NE27	SiRe_0891	CRISPR type III_B_RAMP module_associated protein Cmr5	17504.1	50.641	8	7	9	9	7	8	8	7	9	9	7	8	413562	348805	371985	224678	218233	237715	0.600013	0.00157517	+	down
F0NE28	SiRe_0892	CRISPR_associated RAMP protein, Cmr1 family	53289.7	41.1135	16	19	17	17	17	17	16	19	17	17	17	17	119681	130214	119863	58961.8	58713.6	59818.1	0.480026	0.00272741	+	down
F0NE29	SiRe_0893	CRISPR_associated RAMP protein, Cmr6 family	27908.8	43.6735	10	9	9	10	9	10	10	9	9	10	9	10	135530	141181	117777	68468.7	64509.1	54133.8	0.474315	0.00110733	+	down
F0NE30	SiRe_0894	CRISPR_associated protein, Cmr2 family	101268	49.093	33	32	33	31	32	29	33	32	33	31	32	29	195569	192576	186708	81018.1	85174.4	74785.4	0.419199	9.78744e-06	+	down
F0NE31	SiRe_0895	CRISPR_assciated protein, Cmr3	30662.3	47.0588	14	12	12	10	11	12	14	12	12	10	11	12	207481	197678	173235	91134.1	79953	79222.7	0.432767	0.000552428	+	down
F0NE32	SiRe_0897	DEXX_box ATPase_like protein	46155.9	30.3797	6	8	10	11	7	8	6	8	10	11	7	8	25119.5	21483.3	18646.8	20608.2	19782.5	14608.3	0.842902	0.267106	-	-
F0NE33	SiRe_0899	Archaeal PaREP1_PaREP8 family	20090.2	9.77011	1	1	1	1	1	1	1	1	1	1	1	1	8440.11	6086.58	9330.7	11116.7	9165.47	7184.94	1.1513	0.465068	-	-
F0NE36	SiRe_0902	HEPN domain protein	14733.8	64.8438	7	7	7	7	8	7	7	7	7	7	8	7	70651.5	69482.5	67714.2	53246.9	65640.7	70086.4	0.909192	0.285708	-	-
F0NE37	SiRe_0903	Polymerase beta nucleotidyltransferase domain_containing protein	13500.6	30.7018	2	2	1	3	2	2	2	2	1	3	2	2	6295.17	6882.05	5927.86	8334.71	5830.57	9084.12	1.21692	0.247926	-	-
F0NE38	SiRe_0904	PaREP1 family protein	20032.8	20.8092	3	3	3	3	3	2	3	3	3	3	3	2	13000.8	15242.1	11576.7	13689.3	14698.2	6542.74	0.877212	0.589164	-	-
F0NE39	SiRe_0906	Conserved archaeal protein	18196.8	62.3457	11	9	10	8	8	8	11	9	10	8	8	8	214537	227267	245393	163375	176375	156130	0.721598	0.00402595	-	-
F0NE41	SiRe_0908	Fe_S oxidoreductase family	39584.5	12.5714	4	1	3		2	1	4	1	3		2	1	5087.08	6125.05	7260.29	0	3660.62	8516.56	0.988813	0.974469	-	-
F0NE42	SiRe_0909	Aldehyde Dehydrogenase	51373	49.8934	23	24	23	24	22	20	23	24	23	24	22	20	242992	248822	237665	222278	205365	191313	0.84849	0.017957	-	-
F0NE45	SiRe_0912	Archaeal ATPase (AAA+ s1erfamily)	42393.3	28.3747	8	9	7	10	10	10	8	9	7	10	10	10	69906	80397.4	72210	82588.7	86935.2	71492.3	1.08315	0.331968	-	-
F0NE46	SiRe_0913	Glycosyl transferase gro1 1	40716.8	48.0226	16	14	13	16	16	12	16	14	13	16	16	12	31128.2	30735.9	28046.8	35402.9	33667.1	28214.8	1.08201	0.358662	-	-
F0NE48	SiRe_0915	DUF6036 domain_containing protein	21661.8	20.9677	2	4	4	4	4	4	2	4	4	4	4	4	14016.6	10797.6	10900.9	16214.3	26495.9	20717.7	1.77594	0.0430036	+	up
F0NE49	SiRe_0917	HEPN domain_containing protein	13934.1	34.4262	4	3	4	4	3	3	4	3	4	4	3	3	30884.9	33457	43198.8	26448.2	40840.1	36364.1	0.963844	0.830393	-	-
F0NE50	SiRe_0292	acetyl_CoA C_acyltransferase	43132.4	54.1772	17	17	17	17	17	17	17	17	17	17	17	17	539574	575986	512882	499270	583097	611805	1.04036	0.598775	-	-
F0NE51	SiRe_0293	Acyl_CoA dehydrogenase domain protein	33393.2	18.7291	4	4	4	4	4	4	4	4	4	4	4	4	15359.2	16890.1	21691.2	20009.9	21601.8	24038.9	1.21709	0.156153	-	-
F0NE52	SiRe_0294	Ribonucleotide reductase	35605.9	6.81818	2	2	2	2	2	2	2	2	2	2	2	2	21687.4	26126.2	19444.1	16141.3	16172.8	15962.2	0.717783	0.0841321	-	-
F0NE53	SiRe_0295	Short_chain dehydrogenase_reductase SDR	26848.1	44.8413	11	10	10	11	10	10	11	10	10	11	10	10	96061.4	93003.4	99067.2	82213.2	88022.5	86989.8	0.892735	0.0146648	-	-
F0NE54	SiRe_0296	Alcohol dehydrogenase GroES domain protein	36945.3	18.9655	5	4	4	5	4	5	5	4	4	5	4	5	26208.5	25314.7	22409.5	22811.5	28158.7	26985.1	1.05441	0.536781	-	-
F0NE55	SiRe_0297	DUF3211 domain_containing protein	15335.7	39.5522	3	4	3	5	5	4	3	4	3	5	5	4	51187.3	50589.7	48414.7	46244	45456.7	37302.1	0.858921	0.076811	-	-
F0NE56	SiRe_0298	Vinylacetyl_CoA Delta_isomerase	52337.4	47.7322	19	18	20	18	18	14	19	18	20	18	18	14	189379	186057	182075	152710	151817	163645	0.839753	0.00238177	-	-
F0NE58	SiRe_0300	Major facilitator s1erfamily MFS_1	54210.4	4.0404	1	1	1	1	1		1	1	1	1	1		3790.44	5256.01	4318.42	12080	5618.76	0	1.98641	0.173359	-	-
F0NE59	SiRe_0301	Transcriptional regulator, TetR family	23590.5	32.1608	3	4	4	5	5	4	3	4	4	5	5	4	15103.8	11596.8	14551.1	12107.4	8210.11	4637.99	0.604955	0.0878073	-	-
F0NE60	SiRe_0302	Fis family transcriptional regulator	16315.7	52.381	5	7	6	7	5	5	5	7	6	7	5	5	10232.9	8944.92	12673.9	15752	10891	14341.8	1.28673	0.168088	-	-
F0NE61	SiRe_0303	Acetyl_CoA C_acetyltransferase (Acetoacetyl_CoAthiolase) (AcaB_6)	42427	37.8947	11	10	12	12	11	10	11	10	12	12	11	10	76862.5	84530.8	75756	88192.4	92424.9	85922.5	1.12393	0.0431664	-	-
F0NE62	SiRe_0304	DUF35 domain_containing protein	13970	33.0508	5	4	3	4	4	2	5	4	3	4	4	2	17052.9	9646.56	16615.6	9650	14346.3	20401.4	1.02499	0.931243	-	-
F0NE63	SiRe_0305	AMP_dependent synthetase and ligase	63149.2	19.7842	8	8	7	7	9	5	8	8	7	7	9	5	23618.5	29627	27768.7	22696.9	28173.4	27886.2	0.972132	0.779598	-	-
F0NE64	SiRe_0306	Acyl_CoA dehydrogenase domain protein	41265.1	40.2703	10	9	10	11	10	7	10	9	10	11	10	7	47769.1	55977.7	51146.1	42027.2	59464.2	51634.1	0.98859	0.920955	-	-
F0NE65	SiRe_0307	3_hydroxyacyl_CoA dehydrogenase NAD_binding protein	72691.8	65.3092	39	39	40	42	39	38	39	39	40	42	39	38	590187	584831	582946	603789	599334	574865	1.01139	0.51043	-	-
F0NE66	SiRe_0308	Beta_lactamase domain protein	36113.2	53.871	14	13	12	14	14	13	14	13	12	14	14	13	99900.7	88496.6	94883.9	100190	105146	99097.2	1.07467	0.136237	-	-
F0NE71	SiRe_0313	Beta_lactamase domain protein	35369.2	40.4605	8	7	8	10	10	10	8	7	8	10	10	10	94426.1	99665.9	103187	98759.8	103556	108871	1.04678	0.297478	-	-
F0NE72	SiRe_0314	Fumarylacetoacetate (FAA) hydrolase	36213.5	52.9968	13	14	14	15	15	15	13	14	14	15	15	15	170061	168458	150123	196628	194364	164079	1.13595	0.145902	-	-
F0NE73	SiRe_0315	Alpha_beta hydrolase fold_3 domain protein	34990.6	51.7799	13	13	13	12	13	12	13	13	13	12	13	12	133893	117083	131505	107620	105433	112680	0.851631	0.0289776	-	-
F0NE74	SiRe_0316	Aryldialkylphosphatase	35607.7	61.7834	15	17	16	15	16	16	15	17	16	15	16	16	121663	136718	114016	120463	145739	143155	1.09925	0.303266	-	-
F0NE75	SiRe_0317	AMP_dependent synthetase and ligase	63602.1	54.8214	20	21	21	22	22	21	20	21	21	22	22	21	132128	132263	118295	115087	136897	119458	0.97062	0.668199	-	-
F0NE76	SiRe_0318	Carbon monoxide dehydrogenase subunit G	16347.9	57.1429	5	5	6	7	7	5	5	5	6	7	7	5	70658.4	69989.5	74066	61301.3	66440.9	85850.6	0.994778	0.963046	-	-
F0NE77	SiRe_0319	FAD dependent oxidoreductase	47300.2	27.7778	11	11	10	12	11	10	11	11	10	12	11	10	57244.8	59419.2	53474.6	70080.3	70294.7	59776.2	1.1764	0.0614814	-	-
F0NE78	SiRe_0320	Glycerol kinase	8617.8	13.1579	1	1	1	1	1	1	1	1	1	1	1	1	6497.86	3746.6	6752.83	5239.27	4513.03	3119.51	0.757286	0.296319	-	-
F0NE79	SiRe_0321	ABC_2 type transporter	32244.2	14.8276	1	1	1	2	3	1	1	1	1	2	3	1	4565.13	6230.96	5205.29	2447.21	4981.76	3519.4	0.684214	0.128249	-	-
F0NE80	SiRe_0322	Daunorubicin resistance ABC transporter ATP_binding subunit, DrrA	37380.1	40.6627	7	9	7	9	9	7	7	9	7	9	9	7	25919.3	36675.6	27814.4	33174.3	32321.8	34996.2	1.11153	0.379814	-	-
F0NE81	SiRe_0323	Transcriptional regulator PadR family protein	15681.2	20	4	4	4	4	4	4	4	4	4	4	4	4	80699.4	73956.5	76212.4	68235.5	70241.4	62903.4	0.872274	0.0291514	-	-
F0NE84	SiRe_0326	Thioesterase s1erfamily protein	18360.2	22.561	5	5	4	5	4	5	5	5	4	5	4	5	69419	54975	71855.1	100573	68268.9	72642.7	1.2305	0.256753	-	-
F0NE86	SiRe_0328	Uncharacterized protein	9897.6	50	8	8	7	8	8	7	8	8	7	8	8	7	94006	88606.3	83081.3	88255.2	82304.6	86467.7	0.967383	0.468773	-	-
F0NE87	SiRe_0329	Conserved hypothetical selenoprotein	15684	62.406	15	13	15	11	13	13	15	13	15	11	13	13	337038	335530	373749	162397	215036	216557	0.567697	0.00227462	+	down
F0NE88	SiRe_0330	FAD_dependent pyridine nucleotide_disulphideoxido reductase	45600.4	60.4423	23	22	22	23	21	21	23	22	22	23	21	21	356509	386713	365264	390651	433673	425171	1.12721	0.0418922	-	-
F0NE91	SiRe_0333	YjbQ family protein	15482.5	61.3139	7	6	6	6	6	6	7	6	6	6	6	6	377620	393348	357305	463277	415981	461930	1.18871	0.0192548	-	-
F0NE93	SiRe_0335	Transglutaminase domain protein	30584.6	26.8939	5	3	3	6	5	4	5	3	3	6	5	4	12511.5	13470.2	11232.4	11519.8	13357.3	12112.6	0.993967	0.933653	-	-
F0NEA0	SiRe_0342	L_lactate transport	57074.2	13.7736	6	6	5	6	4	5	6	6	5	6	4	5	224834	193251	256192	286734	273503	200693	1.12851	0.422208	-	-
F0NEA2	SiRe_0345	Amidase	55668.8	42.0635	20	19	18	20	21	20	20	19	18	20	21	20	147257	137766	142547	140383	136250	125502	0.940513	0.179213	-	-
F0NEA3	SiRe_0346	Peroxiredoxin	24644.5	66.5116	19	17	19	17	17	18	19	17	19	17	17	18	1.06996e+06	1.02054e+06	977087	1.08714e+06	1.05765e+06	978563	1.01818	0.681472	-	-
F0NEA4	SiRe_0347	Dinitrogenase iron_molybdenum cofactor biosynthesis protein	13163	24.7934	2	2	2	2	1	2	2	2	2	2	1	2	39037.8	46521.2	33529.2	22438.9	21067.1	12083.3	0.466791	0.0130836	+	down
F0NEA9	SiRe_0352	Amidohydrolase 2	31119.8	72.119	15	15	15	16	16	17	15	15	15	16	16	17	123736	109560	108560	93803.2	107436	96143.4	0.869906	0.0834119	-	-
F0NEB1	SiRe_0354	Uncharacterized protein	31329.4	27.5093	5	5	5	6	6	6	5	5	5	6	6	6	31314.6	28244.6	26056	30353.7	27459.9	19760.3	0.906076	0.487614	-	-
F0NEB2	SiRe_0355	FAD dependent oxidoreductase	48843.1	41.7249	12	10	12	13	13	11	12	10	12	13	13	11	87027.8	80107.9	87514.2	72337.4	75542.4	73404.6	0.868975	0.0123856	-	-
F0NEB3	SiRe_0356	DUF488 domain_containing protein	20371.5	5.84795	1	1	1	1	1	1	1	1	1	1	1	1	5287.65	3863.2	3558.14	3441.84	7147.5	3758.75	1.12897	0.695916	-	-
F0NEB4	SiRe_0357	Amidohydrolase 2	31583.9	45.3532	8	8	9	9	8	10	8	8	9	9	8	10	24444.2	31296.4	29576.3	33854.5	44373	34217.9	1.31797	0.0874196	-	-
F0NEB5	SiRe_0358	CHAD domain_containing protein	24698.6	45.9716	5	7	7	7	7	6	5	7	7	7	7	6	29839.5	23508.3	26730.8	30148.9	28743.7	16867.2	0.946067	0.769566	-	-
F0NEB6	SiRe_0359	Probable thymidylate kinase	23392.7	40.4878	6	6	6	7	5	5	6	6	6	7	5	5	32726.5	31211.2	31951.3	26308.9	33791.8	28286.3	0.921764	0.334533	-	-
F0NEB7	SiRe_0360	Probable thymidylate kinase	24802.5	46.9484	8	8	8	8	9	9	8	8	8	8	9	9	64260.3	55699.8	62201.2	52921	50991.6	50512.3	0.847738	0.026143	-	-
F0NEB8	SiRe_0361	Ppx_GppA phosphatase	46158.2	28.4689	11	9	11	10	9	6	11	9	11	10	9	6	34554.8	33530.1	29002	31535.1	29349.2	32750.6	0.964444	0.591418	-	-
F0NEB9	SiRe_0362	Phosphohistidine phosphatase SixA	18158.8	58.3851	6	9	8	9	9	8	6	9	8	9	9	8	20209	19547.8	15953.3	18118.1	19561.4	16150.9	0.966257	0.723555	-	-
F0NEC3	SiRe_0366	pyruvate synthase	19791.9	15.9341	2		1	2	1	1	2		1	2	1	1	3618.24	0	2215.31	4887.14	3525.91	1002.02	1.07597	0.896025	-	-
F0NEC5	SiRe_0370	Uncharacterized protein	17829.7	32.0261	4	3	4	6	5	4	4	3	4	6	5	4	232066	352260	216594	189125	181186	170102	0.674741	0.178227	-	-
F0NEC6	SiRe_0605	VapB_type antitoxin	8607.8	26.6667	3	3	3	3	2	2	3	3	3	3	2	2	53871.3	58997.2	55184.2	34612.7	23716.3	35709	0.559574	0.00392829	+	down
F0NEC7	SiRe_0606	VapC_type toxin	14853.2	6.97674	1	1	1	1	1	1	1	1	1	1	1	1	21412.1	20496.3	16176.6	13323.2	6471.44	18672	0.662247	0.167395	-	-
F0NEC9	SiRe_0608	Xanthine and Co dehydrogenase maturation factor	21277.7	50.7853	12	10	10	14	13	12	12	10	10	14	13	12	551364	539087	504202	632635	638630	597985	1.1722	0.00849855	-	-
F0NED0	SiRe_0609	Amino acid permease_associated region	48227	2.48307	1	1	1	1	1	1	1	1	1	1	1	1	11630.9	6322.97	7002.08	11139.7	12146.3	14466.5	1.51277	0.0924158	-	-
F0NED1	SiRe_0610	Glycosyl transferase family 2	38147.3	31.1728	8	8	7	8	8	8	8	8	7	8	8	8	149551	150464	126449	184729	181270	162238	1.23864	0.0321182	-	-
F0NED2	SiRe_0611	PaREP1 family protein	18113.5	26.9231	5	5	5	5	4	4	5	5	5	5	4	4	69684.8	73902.2	66184.4	80577.3	74014.3	82254.6	1.12907	0.0549542	-	-
F0NED9	SiRe_0618	RNA helicase	76285.3	38.7387	18	16	17	17	19	14	18	16	17	17	19	14	27258.5	37332.9	31823.1	27039.8	26570.6	22057.4	0.784817	0.105472	-	-
F0NEE2	SiRe_0621	C1in 2 conserved barrel domain protein	22484.8	44.7236	4	4	4	6	5	6	4	4	4	6	5	6	30902.6	29536.9	30197	14971.5	23006.5	22274.5	0.664772	0.0555047	-	-
F0NEE8	SiRe_0627	DUF4242 domain_containing protein	10572.3	67.033	5	5	5	3	4	4	5	5	5	3	4	4	75604.4	74581.1	70182.2	65095	112973	84982.5	1.19369	0.413505	-	-
F0NEE9	SiRe_0628	Bacterio_opsin activator HTH domain protein	23379.3	36.2745	5	5	6	6	5	6	5	5	6	6	5	6	83094.3	63834.4	82080.6	56800.9	66419.4	56891.6	0.786483	0.0811089	-	-
F0NEF0	SiRe_0629	Uroporphyrin_III C_methyltransferase	13678.8	41.7391	8	8	8	7	8	8	8	8	8	7	8	8	266027	306169	299424	213579	221911	244925	0.780633	0.0148772	-	-
F0NEF1	SiRe_0630	Zinc finger C2H2_type domain protein	8911.3	81.5789	7	7	7	6	6	5	7	7	7	6	6	5	59035.6	63164.8	57205	38058.4	55108.8	52622.3	0.812626	0.116096	-	-
F0NEF3	SiRe_0632	IS200_IS605 family OrfB protein	46175.7	39.6509	11	9	12	12	11	12	11	9	12	12	11	12	149321	147194	139824	121996	135539	139539	0.910011	0.0960455	-	-
F0NEF5	SiRe_0634	UspA domain protein	15312.7	57.3427	11	9	10	9	9	9	11	9	10	9	9	9	3.20104e+06	3.50172e+06	3324810	3.05404e+06	3.1836e+06	3.18759e+06	0.939932	0.108949	-	-
F0NEF6	SiRe_0635	Peptidase M19 renal dipeptidase	35251	53.8462	16	16	16	16	15	16	16	16	16	16	15	16	245808	227862	251277	246306	259485	284637	1.09032	0.175682	-	-
F0NEF7	SiRe_0636	Major facilitator s1erfamily MFS_1	42783.4	3.26633	1	1	1	1	1	1	1	1	1	1	1	1	15853.2	29401.7	20808	17428.4	22740.1	17168.3	0.867911	0.5407	-	-
F0NEF8	SiRe_0637	1F0273 protein SiRe_0637	30913.5	55.2347	12	10	10	14	11	8	12	10	10	14	11	8	20811.9	15550.2	13794.6	21856.8	25366.3	32880.7	1.59707	0.061592	-	-
F0NEG0	SiRe_0639	Protease HtpX homolog	35192.3	21.5434	4	4	5	5	5	3	4	4	5	5	5	3	143759	136627	144592	221259	156929	156617	1.25843	0.229466	-	-
F0NEG1	SiRe_0640	Glutamine amidotransferase class_I	23910.9	38.2775	6	6	5	6	5	5	6	6	5	6	5	5	44857.3	51153.7	58864.7	60867.9	60130.4	58810.6	1.16099	0.174118	-	-
F0NEG2	SiRe_0641	TQO small subunit DoxA domain protein	18745.6	13.2948	2		1	1	2		2		1	1	2		2671.31	0	3943.64	3379.37	2425.7	0	0.877568	0.661151	-	-
F0NEG3	SiRe_0642	TQO small subunit DoxD	19081.5	12.7168		2	2	2	2	2		2	2	2	2	2	0	13591.3	10980.1	9633.35	10095	10206.6	0.812189	0.104096	-	-
F0NEG4	SiRe_0643	Amidohydrolase	44165.2	28.0303	7	7	7	9	11	10	7	7	7	9	11	10	9992.92	7915.41	9823.78	23727.1	30218.9	29939.5	3.02485	0.00108572	+	up
F0NEG9	SiRe_0648	UbiE_COQ5 methyltransferase	27111.5	23.2759	2	3	3	4	3	4	2	3	3	4	3	4	14131.4	10093	14853.4	8766.64	13803.5	11635	0.875308	0.478284	-	-
F0NEH0	SiRe_0649	DNA repair ATPase	31344.3	38.2022	8	5	7	10	9	8	8	5	7	10	9	8	18019.7	17834.2	20374.8	27709.9	28060.3	21465.4	1.3736	0.0378895	-	-
F0NEH2	SiRe_0650	DUF981 family protein	25653.4	3.04348	1	1	1	1	1	1	1	1	1	1	1	1	3631.92	2761.32	9992.58	8668.02	5748.73	13196.5	1.68519	0.299818	-	-
F0NEH3	SiRe_0652	Acetyl coenzyme A synthetase (ADP forming), alpha domain protein	72904.9	57.1212	26	26	26	28	29	27	26	26	26	28	29	27	291828	283631	276317	344146	352524	318944	1.19235	0.00778147	-	-
F0NEH7	SiRe_0656	Hemerythrin HHE cation binding domain protein	17057.3	23.9726	2	3	2	3	2	2	2	3	2	3	2	2	16941.4	18314.1	18839.5	18711.3	21796.5	16662.5	1.05685	0.555599	-	-
F0NEI0	SiRe_0659	SirA family protein	8801.2	47.5	4	4	4	4	4	4	4	4	4	4	4	4	1.30309e+06	1.23697e+06	1208040	1.17653e+06	1.13362e+06	1.21054e+06	0.939325	0.102095	-	-
F0NEI2	SiRe_0661	Enoyl_CoA hydratase_isomerase	29684	33.3333	4	6	7	7	8	6	4	6	7	7	8	6	26385.9	22512.9	19014.3	33760.1	32183.4	30403.9	1.41869	0.0154533	-	-
F0NEI5	SiRe_0664	Glutamine amidotransferase_like protein	26262.9	42.5439	6	6	6	6	5	6	6	6	6	6	5	6	60242	54687.6	57966.7	53922.4	57593.9	42955.7	0.893437	0.25995	-	-
F0NEI8	SiRe_0667	NADH:flavin oxidoreductase_NADH oxidase	62880.3	61.2613	29	27	25	31	31	27	29	27	25	31	31	27	155678	132083	135226	207547	194209	185445	1.38822	0.00503583	-	-
F0NEJ3	SiRe_0672	Methyltransferase type 11	21808.4	33.8624	3	3	4	5	3	2	3	3	4	5	3	2	8242.69	8779.83	8277.92	11326.7	11129.8	11301	1.33426	0.000106228	-	-
F0NEJ4	SiRe_0673	HAD_s1erfamily hydrolase, subfamily IA, variant1	24563.1	59.434	9	11	11	11	12	12	9	11	11	11	12	12	66524.4	61199.8	57486.5	57582.9	54659.9	49901.1	0.875457	0.0896283	-	-
F0NEJ5	SiRe_0674	Uncharacterized protein	26305.1	4.14938	1	1	1	1	1	1	1	1	1	1	1	1	20894	17113.3	20441.6	17951.1	20035.6	23828	1.05759	0.62032	-	-
F0NEJ6	SiRe_0675	ABC transporter related protein	60033.4	41.3208	19	14	19	19	16	17	19	14	19	19	16	17	42676.5	48474.4	40790.7	43831.1	43311.7	39091.3	0.956742	0.528018	-	-
F0NEJ7	SiRe_0676	Cobalt transport protein	35736.4	2.80374	1	1	1	1	1		1	1	1	1	1		12679	9386.56	16691.5	11495.6	10300	0	0.843549	0.517417	-	-
F0NEK0	SiRe_0680	Major facilitator s1erfamily MFS_1	42793.4	2.33161		1	1	1	1	1		1	1	1	1	1	0	3198.88	1709.63	4208.36	2739.06	7907.21	2.01754	0.31237	-	-
F0NEK1	SiRe_0681	DEAD_DEAH box helicase domain protein	40883.2	56.6667	17	16	17	20	19	18	17	16	17	20	19	18	118690	119421	120337	197497	186614	182917	1.5819	0.00360589	+	up
F0NEK2	SiRe_0682	Thermopsin	61653.2	9.9278	1	3	2	2	2	3	1	3	2	2	2	3	8758.65	5729.95	7111.44	6208.41	5622.72	8463.45	0.939562	0.741633	-	-
F0NEK3	SiRe_0918	DNA polymerase beta subunit domain protein	13848.6	49.1228	2	3	3	5	5	5	2	3	3	5	5	5	5996.26	12373.4	10965	10969.6	7579.58	14957.6	1.14223	0.654273	-	-
F0NEK5	SiRe_0920	Uncharacterized protein	56459.6	26.2136	8	8	7	6	8	7	8	8	7	6	8	7	44043.6	34248.2	38592.7	25388.3	47248.2	43691.4	0.995239	0.98105	-	-
F0NEK7	SiRe_0922	Penicillin amidase_like protein	93390.8	15.0784	9	10	10	9	10	8	9	10	10	9	10	8	116006	95590.4	85279.2	147771	105146	85917.9	1.14134	0.530329	-	-
F0NEK8	SiRe_0923	DNA polymerase beta domain	13737.7	33.6134	2	3	3	3	3	3	2	3	3	3	3	3	20466.3	22655	21818.1	19715.4	11391.2	10512.4	0.64089	0.0606516	-	-
F0NEK9	SiRe_0924	HEPN domain protein	14833.7	48.062	5	5	5	5	5	5	5	5	5	5	5	5	103306	119540	102370	86876.5	97867.8	108833	0.902716	0.27962	-	-
F0NEL3	SiRe_0928	Methyltransferase type 11	20885.7	57.6271	10	11	11	10	10	10	10	11	11	10	10	10	124436	101547	117930	141079	161262	140908	1.28884	0.0260113	-	-
F0NEL4	SiRe_0929	Aminotransferase	40681.6	54.7753	15	15	13	13	12	14	15	15	13	13	12	14	82322.5	76177.8	64855	77375.6	82866	88002.7	1.11143	0.236676	-	-
F0NEL6	SiRe_0931	Thermopsin	66881.9	12.1753	6	5	5	6	6	6	6	5	5	6	6	6	95278.8	89210.6	98767.4	129294	214699	225182	2.00939	0.0870634	-	-
F0NEM1	SiRe_0937	Drug resistance transporter, EmrB_QacA subfamily	50299.4	2.11416		1	1	1	1	1		1	1	1	1	1	0	8103.4	2601.56	8405.73	7725.97	7482.91	1.47063	0.527148	-	-
F0NEM3	SiRe_0939	DNA polymerase beta domain protein region	17178.1	12.8378	1	1	1	2	1	2	1	1	1	2	1	2	10125.3	12029	10441.4	6326.51	3447.7	4046.93	0.424016	0.00406784	+	down
F0NEM4	SiRe_0940	Haloacid dehalogenase, type II	23008.3	42.4242	7	7	7	8	7	8	7	7	7	8	7	8	373057	304910	308675	347694	370840	437059	1.17124	0.180203	-	-
F0NEM9	SiRe_0945	Acyl_CoA dehydrogenase domain protein	29865.2	50.7519	10	9	11	12	13	11	10	9	11	12	13	11	245134	263278	262065	338163	354923	356782	1.36262	0.000364001	-	-
F0NEN0	SiRe_0946	Beta_lactamase domain protein	23679.2	36.6197	4	5	4	5	4	5	4	5	4	5	4	5	21323.3	12645.6	13772.9	22234.5	24496.7	28379.9	1.57328	0.0489757	+	up
F0NEN1	SiRe_0947	HEPN domain protein	13873.2	16.8067		1	1	1	1	1		1	1	1	1	1	0	3025.46	3043.2	2014.67	3561.24	3359.68	0.98161	0.918993	-	-
F0NEN2	SiRe_0948	DNA polymerase beta domain protein	16231.4	24.8175	2	2	1	2	1	1	2	2	1	2	1	1	2339.61	8615.01	4750.24	2272.89	3750.7	2235.56	0.525897	0.260359	-	-
F0NEN4	SiRe_0950	MaoC domain protein dehydratase	16121.7	31.9444	7	7	6	6	6	6	7	7	6	6	6	6	501718	486893	482615	471857	561330	448722	1.00726	0.923463	-	-
F0NEN5	SiRe_0951	Acyl_CoA dehydrogenase domain protein	41444.3	63.9118	23	21	22	23	23	21	23	21	22	23	23	21	191160	231747	191298	211383	216081	237008	1.08184	0.344225	-	-
F0NEN6	SiRe_0952	Peptidase U62 modulator of DNA gyrase	46262.4	55.5012	19	20	22	21	20	21	19	20	22	21	20	21	255665	251158	258310	283778	321774	268361	1.14217	0.147512	-	-
F0NEN7	SiRe_0953	Peptidase U62 modulator of DNA gyrase	51743.2	71.8341	29	29	28	29	28	28	29	29	28	29	28	28	361998	359323	333339	355920	394762	362623	1.05561	0.264444	-	-
F0NEN8	SiRe_0954	Uncharacterized protein	42435.5	8.26446	2	1	1	1	1	2	2	1	1	1	1	2	5238.51	5217.35	2888.04	2314.04	1951.07	4151.76	0.630765	0.187934	-	-
F0NEP0	SiRe_0956	Uncharacterized protein	30032.5	26.4151	4	5	4	5	5	4	4	5	4	5	5	4	23112.6	20057.1	21035	26926.3	23341.2	18963.1	1.07828	0.535208	-	-
F0NEP2	SiRe_0958	Cyclase_dehydrase	17189.8	39.8649	4	2	4	5	6	4	4	2	4	5	6	4	24804.8	30750.3	22995.9	41254.7	37171.3	32212.4	1.40849	0.0381358	-	-
F0NEP3	SiRe_0959	Amidinotransferase	39421	35.1906	9	6	8	10	10	8	9	6	8	10	10	8	45550.2	43532.7	42433	40834	36703.4	34242.6	0.849935	0.036556	-	-
F0NEP5	SiRe_0961	Tryptophan synthase beta chain	47864.7	50.3497	18	16	18	17	18	16	18	16	18	17	18	16	958851	837982	823636	1.08085e+06	1.03225e+06	1.01391e+06	1.1933	0.023386	-	-
F0NEP6	SiRe_0962	ABC transporter related protein	31649.7	52	12	12	11	13	13	10	12	12	11	13	13	10	112102	123887	109088	109888	105132	102953	0.921457	0.142503	-	-
F0NEP8	SiRe_0964	Oxalate_formate antiporter	40199.3	3.50404		1	1	1	1			1	1	1	1		0	2594.18	3399.69	7045.71	5586.4	0	2.1075	0.0576527	-	-
F0NEP9	SiRe_0965	Peptidase S53 propeptide	137943	10.0079	7	7	7	7	7	6	7	7	7	7	7	6	83865.6	81888.4	98614.1	80831.6	72320.2	69787.1	0.84329	0.0914935	-	-
F0NEQ0	SiRe_0966	Major facilitator s1erfamily MFS_1	41586.9	7.12401	2	2	2	2	2	2	2	2	2	2	2	2	39888.9	31343.7	30113.6	27232.1	31794.1	28128.9	0.859975	0.233766	-	-
F0NEQ4	SiRe_0970	CoB__CoM heterodisulfide reductase	34005.4	57.377	14	13	13	14	12	13	14	13	13	14	12	13	187391	187529	164533	90408.7	75062.4	62482.6	0.422564	0.000731844	+	down
F0NEQ5	SiRe_0971	Heterodisulfide reductase subunit C (HdrC_2)	25704.6	30.8696	7	5	6	7	5	4	7	5	6	7	5	4	193966	131628	162888	101657	88332.9	72663.4	0.537692	0.0192322	+	down
F0NEQ6	SiRe_0972	Uncharacterized protein	31206.7	31.7164	10	10	8	9	7	8	10	10	8	9	7	8	86565.6	104010	90157.7	32166.6	26303.5	24501	0.295551	0.000341714	+	down
F0NEQ7	SiRe_0973	FAD_dependent pyridine nucleotide_disulfide oxidoreductase	40495.4	58.4239	20	19	20	17	17	15	20	19	20	17	17	15	313729	297675	321974	160573	136736	150751	0.480042	8.32978e-05	+	down
F0NEQ8	SiRe_0974	Cysteine_rich domain_containing protein	50555.5	49.1991	19	16	17	19	17	14	19	16	17	19	17	14	66028.6	71084.7	57281.1	53748.3	56189.2	55563.8	0.851368	0.0784939	-	-
F0NEQ9	SiRe_0975	Heterodisulfide reductase, subunit C (HdrC_1)	32497.1	31.7857	7	8	7	8	7	6	7	8	7	8	7	6	127578	117204	102584	58191.2	51006	47938.1	0.452361	0.00128272	+	down
F0NER1	SiRe_0977	Peroxiredoxin family	16123.8	44.7552	8	7	7	8	7	6	8	7	7	8	7	6	435571	406829	420316	471028	477454	542800	1.18101	0.0353762	-	-
F0NER2	SiRe_0978	DsrE family protein	15188.5	26.3158	4	4	4	4	4	4	4	4	4	4	4	4	312066	298207	325282	212004	206910	200438	0.662016	0.000243453	+	down
F0NER3	SiRe_0979	FAD_dependent pyridine nucleotide_disulfide oxidoreductase	48967.1	24.2697	6	7	5	5	4	4	6	7	5	5	4	4	6928.99	10651.6	10498.9	7575.67	4321.11	5308.25	0.612727	0.0797079	-	-
F0NER5	SiRe_0981	Glutaredoxin related protein	21783.1	50	8	9	9	9	9	9	8	9	9	9	9	9	110389	129779	114972	82325.2	89901.7	81418.2	0.714211	0.00628172	-	-
F0NER6	SiRe_0983	PIN domain_containing protein	14174.5	18.4615	2	1	2	1	2	2	2	1	2	1	2	2	15405	25596.2	26990	19640.4	24461.2	14706	0.86493	0.543104	-	-
F0NER7	SiRe_0982	DUF1641 domain_containing protein	46587.4	24.3437	10	10	10	10	9	9	10	10	10	10	9	9	413616	331384	416041	399749	409281	377393	1.02186	0.787699	-	-
F0NES0	SiRe_0986	Radical SAM domain protein	39872.9	18.8034	4	3	4	6	3	1	4	3	4	6	3	1	9415.34	8852.36	9125.35	8452.33	8748.96	10121.8	0.997447	0.967594	-	-
F0NES2	SiRe_0988	Biotin_lipoate A_B protein ligase	38926.6	27.0349	10	10	9	11	10	10	10	10	9	11	10	10	55746.2	66638	81007.8	72672	66514.6	71447.4	1.03561	0.76528	-	-
F0NES3	SiRe_0989	CoA_binding domain protein	17505.2	87.013	22	21	21	20	21	19	22	21	21	20	21	19	1.16517e+06	1.05145e+06	1119870	1.02873e+06	1.11978e+06	1.22203e+06	1.01021	0.869609	-	-
F0NES4	SiRe_0990	Transcriptional regulator	12363.3	59.4595	7	7	7	7	7	7	7	7	7	7	7	7	614517	605357	629992	691630	631494	554879	1.01521	0.827062	-	-
F0NES5	SiRe_0991	1F0033 domain_containing protein	10207	61.3636	6	6	6	4	6	6	6	6	6	4	6	6	55217.7	67453.6	72493.2	43160.7	46656.1	56196.5	0.748155	0.063729	-	-
F0NES6	SiRe_0992	YHS domain_containing protein	6584.6	14.5455	1	1	1	1	1	1	1	1	1	1	1	1	8813.86	10598.3	11641.8	19248.8	15076.4	17616.4	1.67263	0.00901982	+	up
F0NES7	SiRe_0993	Transcriptional regulator	14015.9	66.4	11	10	11	8	7	9	11	10	11	8	7	9	2.06504e+06	2.13488e+06	2181160	2.14095e+06	2.21963e+06	2.41169e+06	1.0613	0.209164	-	-
F0NES8	SiRe_1141	DUF373 family protein	39632.5	20	6	5	6	6	5	6	6	5	6	6	5	6	20454.2	25074.7	24638.2	25075.8	20372.3	26382.5	1.02371	0.824702	-	-
F0NES9	SiRe_1142	Archaeal coiled_coil protein	35507.8	52.6846	17	18	19	19	19	18	17	18	19	19	19	18	551705	597400	520142	521239	588034	559554	0.999749	0.996457	-	-
F0NET0	SiRe_1143	H_ACA RNA_protein complex component Gar1	10381.2	50	5	3	5	5	4	5	5	3	5	5	4	5	28744.3	16339	22164.6	21309.7	22413.5	29081.1	1.08263	0.690736	-	-
F0NET1	SiRe_1144	Zinc finger TFIIB_type domain protein	33396.3	35.8362	8	6	6	8	8	7	8	6	6	8	8	7	39631.8	36735.5	26383.6	44765.9	50100.4	46507.5	1.37589	0.0406498	-	-
F0NET2	SiRe_1145	B_block binding subunit of TFIIIC domain_containing protein	13801.1	36.8	5	5	4	4	3	3	5	5	4	4	3	3	72375.9	88503	61469.6	89200.3	77615.4	87498.1	1.14376	0.285148	-	-
F0NET3	SiRe_1146	tRNA (guanine(26)_N(2))_dimethyltransferase	42917.3	12.6984	1	2	5	5	5	4	1	2	5	5	5	4	13005.1	6140.84	7934.17	7603.48	7052.51	8483.87	0.854495	0.565116	-	-
F0NET4	SiRe_1147	Putative HTH_type transcriptional regulatory protein SiRe_1147	35557.4	41.2903	14	13	13	14	15	12	14	13	13	14	15	12	31428.8	40102.1	40187.6	43543.7	40814.1	44967.2	1.1576	0.135967	-	-
F0NET6	SiRe_1149	Fibrillarin_like rRNA_tRNA 2_O_methyltransferase	26429.1	59.4828	9	12	11	12	12	12	9	12	11	12	12	12	461835	376427	389478	612864	598812	594726	1.47132	0.00206643	-	-
F0NET7	SiRe_1150	Pre_mRNA processing ribonucleoprotein, binding domain protein	46789.4	55.2058	23	21	24	24	24	24	23	21	24	24	24	24	892917	873932	830374	1.25781e+06	1.24682e+06	1.19967e+06	1.42625	0.000136794	-	-
F0NET9	SiRe_1152	Glutamyl_tRNA(Gln) amidotransferase subunit D	49811.8	57.5281	21	18	20	20	21	20	21	18	20	20	21	20	731640	712555	616723	612882	660166	597432	0.907596	0.189919	-	-
F0NEU0	SiRe_1153	Glutamyl_tRNA(Gln) amidotransferase subunit E	71398	53.5545	28	26	28	29	29	27	28	26	28	29	29	27	241513	258439	252866	227955	252857	230099	0.944335	0.211305	-	-
F0NEU1	SiRe_1154	DUF432 domain_containing protein	39933.8	21.3873	6	5	5	6	6	6	6	5	5	6	6	6	15095.6	15406	16340.6	12410.3	15442.3	14138.4	0.896437	0.165494	-	-
F0NEU2	SiRe_1155	Transcriptional regulator_like protein	13833	53.2787	4	3	4	3	4	4	4	3	4	3	4	4	60131.1	31009.2	45938.3	44106.6	43067	45514.9	0.967974	0.878076	-	-
F0NEU3	SiRe_1156	Vitamin B12_dependent ribonucleotide reductase	94945.3	45.2267	28	30	32	35	35	32	28	30	32	35	35	32	113165	118184	111876	259406	342329	318585	2.68139	0.0155803	+	up
F0NEU4	SiRe_1157	CopG domain protein DNA_binding domain protein	6710.8	31.5789				2	2	1				2	2	1	0	0	0	101383	79736.8	75146	#NAME?	0	+	up
F0NEU5	SiRe_1158	FeS assembly protein SufD	43847.4	59.383	18	17	18	19	19	18	18	17	18	19	19	18	141335	132804	125921	188415	193456	192374	1.4354	0.000249626	-	-
F0NEU6	SiRe_1159	FeS assembly protein SufB	54204	53.2359	22	21	20	23	21	21	22	21	20	23	21	21	104672	102615	104523	133994	138325	132805	1.29927	6.62683e-05	-	-
F0NEU7	SiRe_1160	FeS assembly ATPase SufC	27369.7	81.4516	20	19	20	20	20	19	20	19	20	20	20	19	476830	448963	507467	627859	693499	626893	1.35931	0.00348084	-	-
F0NEU8	SiRe_1161	SpoVT_AbrB domain protein	37986.6	38.7387	14	12	13	14	12	13	14	12	13	14	12	13	179382	198086	176109	168436	171552	159401	0.902112	0.0803239	-	-
F0NEU9	SiRe_1162	CS domain_containing protein	14768.8	22.7642	3	3	3	3	3	3	3	3	3	3	3	3	143192	129057	136183	156413	166254	133878	1.1178	0.19844	-	-
F0NEV0	SiRe_1163	Proteasome assembly chaperone family protein	28244.3	50.1992	13	12	11	14	14	13	13	12	11	14	14	13	321808	306082	316121	428060	422314	373899	1.29688	0.00627996	-	-
F0NEV1	SiRe_1164	Probable glycine cleavage system H protein	15250.5	21.3235	2	2	2	3	3	1	2	2	2	3	3	1	6884.45	7651.31	3556.48	5915.01	9550.71	13137.6	1.58097	0.223501	-	-
F0NEV2	SiRe_1165	aminomethyltransferase	39459.3	41.9075	11	11	12	12	12	11	11	11	12	12	12	11	145156	153138	149311	140661	144851	115014	0.894822	0.177691	-	-
F0NEV3	SiRe_1166	Probable glycine dehydrogenase (decarboxylating) subunit 1	51275.7	24.8352	10	10	11	12	11	11	10	10	11	12	11	11	185683	181779	179036	207631	212104	224851	1.17948	0.00403637	-	-
F0NEV4	SiRe_1167	Probable glycine dehydrogenase (decarboxylating) subunit 2	56583.7	51.4735	15	17	17	17	18	15	15	17	17	17	18	15	181448	172176	168458	185224	207684	200700	1.137	0.0360453	-	-
F0NEV5	SiRe_1168	Peptidase S26B, signal peptidase	15703.4	25.5319	3	3	2	3	3	3	3	3	2	3	3	3	72286.1	81648.9	66883.5	61208.2	70472.6	63959.6	0.885978	0.176092	-	-
F0NEV6	SiRe_1169	Chromatin protein Cren7	12060.7	51.3761	5	5	4	5	5	5	5	5	4	5	5	5	529269	577500	523254	441575	445790	493796	0.847325	0.0258486	-	-
F0NEV8	SiRe_1171	Enolase	46636.7	61.3365	18	18	20	20	19	18	18	18	20	20	19	18	837811	822999	792226	695808	682845	768811	0.875431	0.0272166	-	-
F0NEW0	SiRe_1173	Cell division protein CdvA	30411.8	49.434	18	18	17	17	17	17	18	18	17	17	17	17	330620	311350	239958	495758	419500	406205	1.49838	0.0202115	-	-
F0NEW1	SiRe_1174	Cell division protein CdvB, Vps2 like protein	29170.7	35.5212	3	5	6	5	4	3	3	5	6	5	4	3	65187.3	76898.5	51501.3	77129.5	83617.9	61247.3	1.14674	0.393003	-	-
F0NEW2	SiRe_1175	Cell division protein CdvC, Vps4 like protein	42176.4	60.4839	22	20	22	24	23	21	22	20	22	24	23	21	177014	166377	174378	168659	189510	185530	1.05008	0.293075	-	-
F0NEW3	SiRe_1176	DNA topoisomerase I	77944.7	27.8761	14	13	12	13	15	10	14	13	12	13	15	10	30310.4	23444.3	24169.4	24163.3	28635.1	21539.2	0.953975	0.711136	-	-
F0NEW4	SiRe_1177	DNA_directed RNA polymerase subunit Rpo6	9887.5	28.7356	2	1	2	2	2	2	2	1	2	2	2	2	7217.2	13253.4	7120.62	7156.02	2882.07	2199.84	0.443544	0.115542	-	-
F0NEW5	SiRe_1178	Serine_pyruvate transaminase	41746	39.9464	19	18	18	19	18	16	19	18	18	19	18	16	1.04012e+06	935877	1027920	900489	930872	864592	0.89748	0.0543039	-	-
F0NEW6	SiRe_1179	D_isomer specific 2_hydroxyacid dehydrogenase NAD_binding protein	35949.6	69.969	23	22	23	23	21	19	23	22	23	23	21	19	568302	509730	538343	402920	391978	386772	0.731062	0.00117816	-	-
F0NEW7	SiRe_1180	8_oxoguanine DNA glycosylase_AP lyase	24070.8	22.7053	2	2	3	3	4	2	2	2	3	3	4	2	18336.6	33301.3	31969.1	29920.5	29943.3	34836.3	1.13268	0.504899	-	-
F0NEW8	SiRe_1181	Uncharacterized protein	19502.4	60.6936	6	7	6	7	7	7	6	7	6	7	7	7	93322.8	82569.2	81859.5	67679.5	61304.7	58890.5	0.728899	0.00684464	-	-
F0NEW9	SiRe_1182	Uncharacterized protein	8182.6	76.3889	6	6	6	6	5	6	6	6	6	6	5	6	119490	132998	99878.1	118187	133829	111151	1.03065	0.774044	-	-
F0NEX0	SiRe_1183	Uncharacterized protein	12264.2	28.8462	3	3	2	3	3	3	3	3	2	3	3	3	16541.9	13791.5	13425	17594.2	17000	20223.3	1.25273	0.0575195	-	-
F0NEX1	SiRe_1184	Uncharacterized protein	11873.6	45.1923	4	5	4	5	5	2	4	5	4	5	5	2	15954	15652.5	12233.3	21445	11766.4	17259.1	1.15125	0.508233	-	-
F0NEX2	SiRe_1185	Uncharacterized protein	14988	41.0853	3	3	5	6	6	5	3	3	5	6	6	5	87696.3	74825.2	76752	123391	137301	111077	1.55374	0.00672757	+	up
F0NEX3	SiRe_1187	Dehydrogenase (Flavoprotein)_like protein	38801.1	34.7432	9	8	10	10	8	8	9	8	10	10	8	8	66322	66634.5	66843.9	60613.3	68717.5	65980	0.977529	0.593969	-	-
F0NEX4	SiRe_1186	Valine__tRNA ligase	98921.4	51.0689	39	38	38	41	38	39	39	38	38	41	38	39	258715	248697	266469	342431	349801	360945	1.3609	0.000235214	-	-
F0NEX5	SiRe_1188	Aminotransferase	45707.6	58.6035	21	19	20	23	22	21	21	19	20	23	22	21	713713	708473	675770	602512	689482	702046	0.950468	0.359182	-	-
F0NEX6	SiRe_1189	Indole_3_glycerol phosphate synthase	28504.8	53.2258	18	19	17	19	18	17	18	19	17	19	18	17	158595	173260	186200	208508	196664	172568	1.11521	0.207454	-	-
F0NEX7	SiRe_1190	Glutamine amidotransferase of anthranilate synthase	21878	42.5641	8	8	8	9	8	7	8	8	8	9	8	7	71323	68854.6	77689.7	46514.3	58743.2	58380.2	0.751089	0.0197075	-	-
F0NEX8	SiRe_1191	Anthranilate synthase component 1	47782.2	61.9952	21	21	21	22	21	22	21	21	21	22	21	22	700245	676613	572274	453469	527062	467298	0.742807	0.0210994	-	-
F0NEX9	SiRe_1192	N_(5_phosphoribosyl)anthranilate isomerase	23274.9	48.0392	7	6	6	8	8	7	7	6	6	8	8	7	55384.2	59243.7	64137.5	62770.2	65525.6	64112.8	1.07632	0.161857	-	-
F0NEY0	SiRe_1193	Anthranilate phosphoribosyltransferase	37620.3	57.971	16	16	17	16	18	17	16	16	17	16	18	17	242055	217183	234119	207915	215859	211620	0.916402	0.0657789	-	-
F0NEY1	SiRe_1194	Tryptophan synthase alpha chain	27164.5	35.3909	8	8	7	8	8	7	8	8	7	8	8	7	36242.5	33467.3	48518	48814.1	51308	46158.3	1.23728	0.126532	-	-
F0NEY2	SiRe_1195	Tryptophan synthase beta chain	47562.4	59.5294	19	19	21	20	20	20	19	19	21	20	20	20	405716	340270	367768	445158	430354	409191	1.15349	0.0580915	-	-
F0NEY4	SiRe_1197	Myo_inositol_1_phosphate synthase	39415.2	68.5237	18	19	19	19	19	17	18	19	19	19	19	17	329572	335936	324875	310084	320229	303261	0.942639	0.0322639	-	-
F0NEY6	SiRe_1199	Phosphoenolpyruvate synthase	89487.5	67.625	50	49	50	47	50	44	50	49	50	47	50	44	828812	829935	857658	1.02754e+06	942266	924969	1.15036	0.0188926	-	-
F0NEY7	SiRe_1200	Uncharacterized protein	25035.6	39.819	10	9	10	10	10	9	10	9	10	10	10	9	396934	446827	426248	555480	467196	475186	1.17941	0.0746266	-	-
F0NEY8	SiRe_1201	Uncharacterized protein	10790.6	21.5054	3	1	1	1	1		3	1	1	1	1		1588.78	7287.38	8299.67	1963.37	376.202	0	0.20432	0.197485	-	-
F0NEY9	SiRe_1202	UbiD family decarboxylase	54722	34.9272	11	11	10	11	10	10	11	11	10	11	10	10	258669	264500	228945	198604	209993	205617	0.81665	0.0161601	-	-
F0NEZ0	SiRe_1203	Threonine synthase	42591.8	52.7778	15	16	13	18	15	14	15	16	13	18	15	14	669846	644352	686544	994359	1.06116e+06	1.07638e+06	1.56537	0.000176402	+	up
F0NEZ1	SiRe_1204	Aspartokinase	48856.9	50.8969	18	17	18	19	19	19	18	17	18	19	19	19	92983.1	89949	84953.3	91619.1	86439.4	80380.3	0.964736	0.47553	-	-
F0NEZ2	SiRe_1205	Aspartate_semialdehyde dehydrogenase	38834.2	60.2857	20	20	18	17	18	16	20	20	18	17	18	16	1.57797e+06	1.54279e+06	1458870	1.56717e+06	1.6699e+06	1.60082e+06	1.05639	0.137781	-	-
F0NEZ4	SiRe_1207	DNA repair protein	46778.1	21.3235	4	4	4	4	6	4	4	4	4	4	6	4	19386.2	13749.4	15318.9	22495.9	10534	16491	1.02201	0.9307	-	-
F0NEZ5	SiRe_1208	Ornithine carbamoyltransferase	34408.6	62.8664	16	15	15	16	17	16	16	15	15	16	17	16	136513	124261	130165	157269	170339	175093	1.28588	0.00432826	-	-
F0NEZ6	SiRe_1209	DUF4443 domain_containing protein	23020.1	34.9515	7	7	6	6	6	6	7	7	6	6	6	6	89609	95430.2	104076	96050.2	103801	91569.6	1.00797	0.895928	-	-
F0NEZ7	SiRe_1210	ATP_NAD_AcoX kinase	39927.9	46.6292	11	11	14	13	14	13	11	11	14	13	14	13	55267.2	54450.1	49288.5	42250.1	47646	46975.2	0.860794	0.0432572	-	-
F0NEZ9	SiRe_1212	Uncharacterized protein	12789.9	41.6667	5	6	6	5	5	5	5	6	6	5	5	5	465054	436244	465168	297227	380662	335564	0.741659	0.0105564	-	-
F0NF00	SiRe_1213	Uncharacterized protein	31852.9	22.9091	3	3	4	5	5	3	3	3	4	5	5	3	14732.7	15248.3	16469.4	17182.6	15731.9	26104.8	1.27059	0.324869	-	-
F0NF01	SiRe_1214	Thermosome	59720.4	77.3214	76	76	78	77	72	68	76	76	78	77	72	68	4.77717e+06	4.84147e+06	5202340	4.32072e+06	3.57562e+06	3.79419e+06	0.788783	0.0154844	-	-
F0NF02	SiRe_1215	Uncharacterized protein	13925.7	54.4715	8	8	8	8	8	8	8	8	8	8	8	8	164550	170489	166290	180336	186591	208709	1.14822	0.0478582	-	-
F0NF03	SiRe_1216	ArsR family transcriptional regulator	11272.9	47.5248	6	7	6	6	5	6	6	7	6	6	5	6	42912.9	37249.7	40708.7	23366.2	29579.6	26811.8	0.659856	0.00492789	+	down
F0NF04	SiRe_1217	Uncharacterized protein	7734.8	88.0597	5	6	6	7	6	7	5	6	6	7	6	7	58835	69791.1	67144.5	52490.3	56744.1	63468.1	0.882168	0.169495	-	-
F0NF05	SiRe_1218	Arginine__tRNA ligase	71385.7	59.52	39	36	37	41	40	37	39	36	37	41	40	37	185186	190519	192050	197831	211838	194792	1.06465	0.0961369	-	-
F0NF06	SiRe_1219	1F0147 protein SiRe_1219	9820.2	57.3034	4	3	3	3	4	3	4	3	3	3	4	3	88610.4	68843.3	76133	98977.1	113700	131273	1.47247	0.028518	-	-
F0NF07	SiRe_1220	1F0148 protein SiRe_1220	13501.7	43.2203	6	6	6	6	6	6	6	6	6	6	6	6	322790	352439	329407	238294	245974	264531	0.745344	0.00200131	-	-
F0NF08	SiRe_1221	Probable thymidylate kinase	21902.5	27.5132	5	4	6	6	6	4	5	4	6	6	6	4	29250.1	26985.8	34687.7	28546.9	31066.3	28055.3	0.9642	0.682954	-	-
F0NF09	SiRe_1222	polynucleotide 5_hydroxyl_kinase	41336.5	20.5556	6	7	3	6	7	7	6	7	3	6	7	7	24279.2	28455.5	27333.3	28482.9	29288.4	34082.2	1.14719	0.141329	-	-
F0NF10	SiRe_1223	Uncharacterized protein	20041	11.8644	1	1	2	1	2		1	1	2	1	2		4186.86	5781.67	3354.65	10060	2345.87	0	1.39673	0.600385	-	-
F0NF12	SiRe_1225	CDP_archaeol synthase	18483.8	4.81928	1		1	1	1	1	1		1	1	1	1	5098.56	0	3091.76	3607.52	13335.4	9621.25	2.16224	0.292264	-	-
F0NF14	SiRe_1227	VapB_type antitoxin	8381.8	34.7222	4	4	4	4	4	4	4	4	4	4	4	4	504058	633823	649632	431443	371499	377576	0.660425	0.0154111	+	down
F0NF15	SiRe_1228	DNA helicase	77627.2	44.1691	27	27	24	27	23	21	27	27	24	27	23	21	175124	201977	167619	198937	175833	174301	1.00799	0.917334	-	-
F0NF16	SiRe_1229	GINS subunit domain_containing protein	20660.9	29.0503	3	4	3	4	4	3	3	4	3	4	4	3	44143.9	47067.7	40541.4	53376	60341.1	36207.3	1.13792	0.459888	-	-
F0NF17	SiRe_1230	THUMP domain protein	19534.9	23.9766	2	4	3	4	3	2	2	4	3	4	3	2	25990.5	17015.5	23857.4	16479.8	19923.2	26132.4	0.93527	0.730991	-	-
F0NF18	SiRe_1231	ORC1_type DNA replication protein	47438	46.4891	17	18	20	20	20	18	17	18	20	20	20	18	105177	114381	108633	149282	144770	120583	1.2634	0.036343	-	-
F0NF19	SiRe_1232	ArnR1_like winged helix_turn_helix domain_containing protein	9253.9	34.6154	4	3	2	4	4	4	4	3	2	4	4	4	41616.4	33654.8	29469.2	41232.1	44211.5	29273.3	1.09525	0.5965	-	-
F0NF20	SiRe_1233	Probable cyclic pyranopterin monophosphate synthase	16846.7	10.0671	2	1	1	2	1	1	2	1	1	2	1	1	11408.2	7414.18	11171.3	21676.3	19811.2	20616.3	2.07057	0.00158048	+	up
F0NF21	SiRe_1234	Replication factor C large subunit	46655.2	46.4198	14	13	13	15	14	13	14	13	13	15	14	13	129587	140980	149871	154879	159343	139170	1.07838	0.26483	-	-
F0NF22	SiRe_1235	Replication factor C small subunit	37666.1	62.7273	19	18	19	20	19	20	19	18	19	20	19	20	320488	332821	336552	360989	367068	357165	1.09634	0.00489562	-	-
F0NF23	SiRe_1236	PEBP family protein	16921.2	40.2685	3	4	4	4	4	4	3	4	4	4	4	4	22389.5	17684.1	11268.4	8229.61	11577.1	16801.6	0.713028	0.294586	-	-
F0NF24	SiRe_1237	Proteasome subunit beta	23195.6	59.2417	15	14	15	15	15	14	15	14	15	15	15	14	929174	845218	947331	1.28431e+06	1.07531e+06	1.03299e+06	1.2465	0.0559078	-	-
F0NF25	SiRe_1238	Aspartyl_glutamyl_tRNA amidotransferase subunit A, GatA	43943.3	38.0353	12	10	11	14	12	10	12	10	11	14	12	10	63531.4	69513.4	62157.6	88483.1	90364.3	85477.6	1.35411	0.000990184	-	-
F0NF26	SiRe_1239	Alcohol dehydrogenase GroES domain protein	36215.9	66.967	19	19	19	19	20	19	19	19	19	19	20	19	645058	703608	611117	515995	555279	541357	0.822863	0.0169389	-	-
F0NF27	SiRe_1240	Uncharacterized protein	23224.8	46.5686	8	7	6	8	8	6	8	7	6	8	8	6	93591	91722	81668.2	104647	109222	113294	1.22541	0.0108901	-	-
F0NF28	SiRe_1241	PaREP1 family protein	18769.7	31.4815	6	6	6	6	6	6	6	6	6	6	6	6	49547.3	58605.2	50690.8	65439	62184.9	55012.6	1.14979	0.131645	-	-
F0NF34	SiRe_1247	PNOB8_type archaeal integrase	49996.5	34.2723	9	9	9	11	10	9	10	10	10	12	11	10	31877.9	32569.2	36169.7	35193.7	35605.5	35076.9	1.05227	0.317798	-	-
F0NF35	SiRe_1248	Beta_lactamase domain protein	72093.7	55.4859	30	29	30	31	30	30	30	29	30	31	30	30	288637	289881	288946	286638	295849	291658	1.0077	0.491777	-	-
F0NF36	SiRe_1249	Glycerol_1_phosphate dehydrogenase [NAD(P)+]	38564.7	35.8974	7	6	7	10	9	6	7	6	7	10	9	6	90110.1	89865.7	93613.2	96169.2	99341	90134.7	1.04407	0.245992	-	-
F0NF37	SiRe_1250	peptidylprolyl isomerase	26693.3	72.3404	30	30	30	28	31	31	30	30	30	28	31	31	619873	557693	523318	571341	668035	640893	1.10547	0.212422	-	-
F0NF38	SiRe_1251	Putative snRNP Sm_like protein	8274.4	75	5	5	5	5	5	4	5	5	5	5	5	4	1.28238e+06	1.48955e+06	1510890	1.23573e+06	1.31967e+06	1.53518e+06	0.955113	0.607587	-	-
F0NF39	SiRe_1252	Large ribosomal subunit protein eL37	7117.3	39.3443	3	3	3	3	3	3	3	3	3	3	3	3	263727	242646	257158	306582	312202	251658	1.14002	0.153898	-	-
F0NF40	SiRe_1253	Polyamine aminopropyltransferase	34769.6	46.5116	13	13	12	14	14	13	13	13	12	14	14	13	187312	162447	187240	301698	300559	289342	1.66034	0.000208669	+	up
F0NF41	SiRe_1254	Adenosylhomocysteinase	48218.3	74.0826	43	41	42	42	41	41	43	41	42	42	41	41	742863	807578	993742	653468	717183	900147	0.892545	0.436245	-	-
F0NF45	SiRe_1258	Large ribosomal subunit protein eL21	11383.3	46.5347	4	3	4	4	4	4	4	3	4	4	4	4	1.03124e+06	999876	969465	1.29232e+06	1.21317e+06	1.25848e+06	1.25441	0.00093612	-	-
F0NF46	SiRe_1259	DNA_directed RNA polymerase subunit Rpo4	12823.5	77.8761	8	7	8	7	7	8	8	7	8	7	7	8	548240	522910	521834	593742	532935	486351	1.01258	0.84607	-	-
F0NF47	SiRe_1260	RNA_binding protein	23203.8	45.6853	11	12	11	12	12	12	11	12	11	12	12	12	245511	231506	208144	241730	258659	274962	1.13163	0.107171	-	-
F0NF48	SiRe_1261	rRNA adenine methylase transferase	22900.3	18.1818	2	3	2	3	3		2	3	2	3	3		11694.5	3544.36	10905.7	7347.17	9461.11	0	0.964346	0.933756	-	-
F0NF50	SiRe_1263	RNA methyltransferase, TrmH family, gro1 1	27291.3	41.7722	6	7	7	7	5	7	6	7	7	7	5	7	13479.9	16444.7	13851	15928.1	20030.3	16725.5	1.2035	0.13048	-	-
F0NF51	SiRe_1264	Small ribosomal subunit protein eS1	23616.1	78.3654	18	17	19	19	21	18	18	17	19	19	21	18	269357	215474	250712	282337	224965	222994	0.992866	0.947721	-	-
F0NF52	SiRe_1265	Nucleotidyl transferase	45127.7	51.3514	15	15	19	20	17	17	15	15	19	20	17	17	67749	70291.1	66178.4	85690.4	83949.2	84923.8	1.24652	0.000207595	-	-
F0NF53	SiRe_1266	OBG_type G domain_containing protein	44506.8	62.0948	23	22	23	23	23	23	23	22	23	23	23	23	876564	885168	850135	926632	1.00783e+06	903388	1.08652	0.0869188	-	-
F0NF54	SiRe_1267	Large ribosomal subunit protein eL15	25676.6	48.1481	11	10	12	13	13	11	11	10	12	13	13	11	712591	689963	714382	840355	624402	706109	1.02548	0.802822	-	-
F0NF55	SiRe_1268	Exosome protein	17362.1	44.9664	4	3	3	5	4	5	4	3	3	5	4	5	19662.7	19838.2	23272.3	31010.4	38438.5	34187.7	1.65097	0.00513742	+	up
F0NF56	SiRe_1269	Archaeal RNase P subunit p30	21300.8	15.0538	2	1	2	2	1	2	2	1	2	2	1	2	3656.97	5160.02	1731.11	4195.87	4612.31	4976.53	1.30684	0.348845	-	-
F0NF57	SiRe_1270	Ribonuclease P protein component 2	16296.5	8.39161	1	1	1	1	1	1	1	1	1	1	1	1	11827.8	14389.8	15126.7	15763.6	11546.5	9981.07	0.901967	0.535478	-	-
F0NF58	SiRe_1271	Proteasome subunit alpha	26534.3	86.722	27	25	24	26	25	25	27	25	24	26	25	25	391837	396791	414127	386341	450628	509825	1.11976	0.256402	-	-
F0NF59	SiRe_1272	Shwachman_Bodian_Diamond syndrome protein	26226.4	61.8026	17	15	15	16	16	16	17	15	15	16	16	16	192264	217641	200683	197938	228223	193096	1.0142	0.838453	-	-
F0NF60	SiRe_1273	Exosome complex component Rrp4	27783.7	45.749	12	12	12	12	12	11	12	12	12	12	12	11	440676	422552	463410	658938	559742	608713	1.37746	0.00573778	-	-
F0NF61	SiRe_1274	Exosome complex component Rrp41	27230.2	43.2653	12	11	11	11	11	11	12	11	11	11	11	11	400546	364155	406331	582300	493968	508286	1.35313	0.0105293	-	-
F0NF62	SiRe_1275	Exosome complex component Rrp42	30295.5	44	11	13	13	12	12	12	11	13	13	12	12	12	363065	349433	349242	541820	502740	474841	1.43105	0.00157325	-	-
F0NF63	SiRe_1276	Large ribosomal subunit protein eL43	8087.5	48.5714	5	4	3	5	5	3	5	4	3	5	5	3	63787.5	33813.9	49799.6	55868.7	55659.3	51600.2	1.1067	0.582183	-	-
F0NF64	SiRe_1277	Probable Brix domain_containing ribosomal biogenesis protein	23613.6	14.2157	3	3	1	2	3	3	3	3	1	2	3	3	6033.04	7901.61	5779.9	8129.32	4703.46	7620.67	1.03748	0.854511	-	-
F0NF65	SiRe_1278	KEOPS complex Pcc1_like subunit	10529	37.3626	4	3	4	3	4	3	4	3	4	3	4	3	47814.9	36729.3	48995.8	32178.2	44343.4	45349	0.912615	0.536512	-	-
F0NF66	SiRe_1279	Prefoldin subunit beta	14556.7	94.4444	14	13	14	10	12	12	14	13	14	10	12	12	1.0662e+06	1.12676e+06	1055840	868886	1.13463e+06	1.15807e+06	0.973156	0.775636	-	-
F0NF67	SiRe_1280	Nucleotide excision repair nuclease, Xpf	26546.1	29.6137	6	4	4	3	4	4	6	4	4	3	4	4	16372.3	22776.1	19456.9	14496.4	13945.6	15431.7	0.74863	0.0609701	-	-
F0NF68	SiRe_1281	Elongation factor 2	81792.6	86.5489	83	77	85	84	84	78	83	77	85	84	84	78	1.26081e+06	1.37596e+06	1341900	1.28343e+06	1.39662e+06	1.48797e+06	1.04759	0.407792	-	-
F0NF69	SiRe_1282	HAD_s1erfamily hydrolase, subfamily IA, variant1	27634.2	61.9835	19	18	18	19	19	18	19	18	18	19	19	18	274611	258103	278754	281267	303490	359584	1.16374	0.140462	-	-
F0NF70	SiRe_1283	Aminopeptidase_like protein	57130.9	33.6066	13	13	13	14	13	13	13	13	13	14	13	13	95482.1	95514.4	88022.4	92259.8	87782.6	86711.8	0.956044	0.24676	-	-
F0NF71	SiRe_1511	DUF72 domain_containing protein	26773.6	11.8182	1	1	1	1	2	1	1	1	1	1	2	1	6613.4	4646.54	6053.31	9816.82	6828.85	3124.04	1.14188	0.706261	-	-
F0NF72	SiRe_1512	Pyridoxal_5_phosphate_dependent protein beta subunit	37722.3	52.1994	16	17	16	16	17	16	16	17	16	16	17	16	182897	172989	172512	158038	177488	175817	0.967722	0.467254	-	-
F0NF76	SiRe_1516	Periplasmic binding protein	34844.1	17.6101	3	2	4	4	3	2	3	2	4	4	3	2	56422	74946	74858.7	46533.9	43688.6	33899	0.60187	0.019538	+	down
F0NF78	SiRe_1518	Sec_independent translocation protein mttA_Hcf106	11962.7	25.7143		2	2	2	1	1		2	2	2	1	1	0	6141.85	10653	12140.1	5866.28	539.721	0.736181	0.665864	-	-
F0NF79	SiRe_1519	Twin_arginine translocation protein, TatA_E family subunit	13113.2	18.75	2	2	3	2	1	2	2	2	3	2	1	2	48540.1	42405	64592.2	83100.8	63092.7	53376.3	1.2831	0.251881	-	-
F0NF80	SiRe_1520	HAD_s1erfamily hydrolase, subfamily IA, variant 3	23494.2	45.2381	8	9	9	8	8	8	8	9	9	8	8	8	85819.7	94672.8	79183.9	90511	97707.2	94026.9	1.08691	0.202767	-	-
F0NF81	SiRe_1521	Elongator complex protein 3	54703.8	25.1586	5	7	8	7	4	3	5	7	8	7	4	3	22697.5	13644	13807.1	10868	14373.7	6121.79	0.625411	0.177344	-	-
F0NF83	SiRe_1523	Peptidase U62 modulator of DNA gyrase	41743.1	30.9589	7	5	4	7	5	3	7	5	4	7	5	3	10177.1	14433.8	8474	14844.2	12973.1	7043.4	1.05367	0.850484	-	-
F0NF84	SiRe_1524	Radical SAM domain protein	61626.2	26.4325	11	7	10	11	11	8	11	7	10	11	11	8	29896.1	36778.5	41468.1	49408.8	26168	28655	0.963836	0.879908	-	-
F0NF85	SiRe_1525	DUF790 family protein	57048	24.9485	9	10	11	10	12	9	9	10	11	10	12	9	20640.2	19291.9	19178.7	19573.7	16660.2	20896.1	0.966488	0.647138	-	-
F0NF86	SiRe_1526	Nucleotide excision repair helicase, Xpb2	50796.7	16.6667	6	3	5	7	6	5	6	3	5	7	6	5	9870.63	17470.9	11681.3	13096.8	12372.7	13425.3	0.996719	0.9869	-	-
F0NF87	SiRe_1527	Alcohol dehydrogenase zinc_binding domain protein	39583.1	53.6388	16	16	16	14	14	12	16	16	16	14	14	12	136720	138621	119951	87675.6	102975	108806	0.757557	0.0209908	-	-
F0NF89	SiRe_1529	Selenocysteine_specific elongation factor_like protein	33654.6	53.1561	13	13	13	13	13	13	13	13	13	13	13	13	141178	149454	137489	152402	142887	135359	1.0059	0.896343	-	-
F0NF90	SiRe_1530	Uncharacterized protein	10263.6	61.7978	4	4	4	4	4	4	4	4	4	4	4	4	19735.6	18573.3	21355.4	25775.1	25955.5	27036.7	1.32017	0.00208646	-	-
F0NF91	SiRe_1531	Helicase HerA central domain_containing protein	66797.2	34.8797	14	15	13	16	16	14	14	15	13	16	16	14	101374	92460.7	117461	101205	104894	96433.6	0.97185	0.724193	-	-
F0NF92	SiRe_1533	NurA domain_containing protein	29702.6	16.2698	4	4	3	2	4	4	4	4	3	2	4	4	12621.8	13596.2	11404.7	9821.95	12636.1	5671.97	0.747686	0.209778	-	-
F0NF93	SiRe_1532	Transcriptional regulator	34733.1	39.5425	11	12	13	15	14	14	11	12	13	15	14	14	185750	226914	192639	177525	204257	203298	0.966589	0.685116	-	-
F0NF94	SiRe_1534	Integral membrane protein, putative	95022.3	4.06213	2	2	3	3	2	3	2	2	3	3	2	3	22592	21243.7	14966.1	9916.06	11604.5	9496.63	0.527487	0.0190827	+	down
F0NF95	SiRe_1535	Uncharacterized protein	6067	75	4	3	4	4	4	3	4	3	4	4	4	3	46327.5	26020.6	41520.9	57480.1	48695.8	60908.6	1.46734	0.0675151	-	-
F0NF96	SiRe_1536	Uncharacterized protein	23799.5	37.6812	5	5	6	6	6	6	5	5	6	6	6	6	36825.1	27082.3	21900.6	35854.4	38193.3	38028.1	1.30612	0.119844	-	-
F0NFA0	SiRe_1540	Putative adenylate kinase	21247.1	58.2888	6	7	7	6	6	6	6	7	7	6	6	6	26197.8	35227.5	33551.2	22280.4	25336.1	23876.8	0.752747	0.0546649	-	-
F0NFA1	SiRe_1541	Iron_sulfur cluster carrier protein	32048.1	44.5946	13	13	14	14	13	13	13	13	14	14	13	13	1.17453e+06	1.21925e+06	1134340	1.12522e+06	1.16362e+06	1.1218e+06	0.966703	0.233797	-	-
F0NFA2	SiRe_1542	Uncharacterized protein	8584.9	40.2778	1	1	1	1	1	2	1	1	1	1	1	2	47933	55410.5	52703.6	47239.8	47275.5	46564.4	0.904084	0.148478	-	-
F0NFA3	SiRe_1543	Transcriptional regulator, TrmB	12888.9	26.7241	4	4	4	2	3	3	4	4	4	2	3	3	389279	342524	434851	480123	368118	426255	1.09244	0.439383	-	-
F0NFA4	SiRe_1544	5_formyltetrahydrofolate cyclo_ligase	27559.6	28.6307	7	6	7	7	6	7	7	6	7	7	6	7	18062.9	19461.3	23285.6	25975.2	24204.5	29073.8	1.3033	0.0436494	-	-
F0NFA6	SiRe_1546	DUF72 domain_containing protein	28540.5	16.25	3	3	3	2	3	2	3	3	3	2	3	2	7764.63	7678.59	4848.94	5274.81	9068.23	7341.08	1.0686	0.765918	-	-
F0NFA7	SiRe_1547	CRISPR repeat_binding protein	17738.7	35.3333	4	3	2	4	4	4	4	3	2	4	4	4	44237	35895.5	45305.2	45613.9	44882.8	50833.2	1.12669	0.206312	-	-
F0NFA8	SiRe_1548	Tryptophan__tRNA ligase	45492	47.4093	17	16	17	17	19	17	17	16	17	17	19	17	300051	265817	286308	312633	341066	300241	1.11942	0.0961002	-	-
F0NFA9	SiRe_1550	Conserved secretion protein	28174.2	25.2964	8	7	8	9	8	8	8	7	8	9	8	8	272680	293877	254899	356816	397307	408585	1.41542	0.00417477	-	-
F0NFB0	SiRe_1549	Uncharacterized protein	10539	21.1111	1	2	2	2	2	1	1	2	2	2	2	1	14944.6	6646.27	7756.65	10273.4	8268.06	9365.74	0.950922	0.865777	-	-
F0NFB1	SiRe_1551	Threonyl_alanyl tRNA synthetase SAD	26585.4	67.7966	15	13	14	15	14	13	15	13	14	15	14	13	1.37454e+06	1.3554e+06	1353730	1.45506e+06	1.56008e+06	1.55411e+06	1.11891	0.00956186	-	-
F0NFB3	SiRe_1553	histidinol_phosphate transaminase	38007.2	4.51807	1	1	1				1	1	1				1581.82	2831.49	1857.8	0	0	0	#VALUE!	0	+	down
F0NFB4	SiRe_1554	Bacterio_opsin activator HTH domain protein	22305.9	9.27835	2	2	2	2	2	2	2	2	2	2	2	2	2866.01	5352.66	4836.55	5472.38	7067.8	2690.27	1.16662	0.651265	-	-
F0NFB5	SiRe_1555	Transcription initiation factor IIB	34680.5	47.2492	16	16	16	16	16	15	16	16	16	16	16	15	539179	481785	524725	505075	499942	470788	0.954788	0.314599	-	-
F0NFB6	SiRe_1556	Protein translation factor SUI1 homolog	11025.8	37	4	3	3	4	4	3	4	3	3	4	4	3	226790	292593	258492	253096	193075	203399	0.835057	0.182344	-	-
F0NFB7	SiRe_1557	DNA_directed RNA polymerase subunit Rpo12	5596.9	16.6667	1	1	1	1	1	1	1	1	1	1	1	1	65706.2	53911.9	54643.2	44782.3	61865.7	62989.5	0.973467	0.836937	-	-
F0NFB8	SiRe_1558	Agmatinase	33066.3	70.3704	14	16	15	18	19	15	14	16	15	18	19	15	251414	238917	223005	311856	320883	360905	1.39295	0.00553432	-	-
F0NFB9	SiRe_1559	glycine__tRNA ligase	66528.9	50	32	33	34	37	34	30	32	33	34	37	34	30	299255	333561	306088	302912	320525	385187	1.07426	0.439785	-	-
F0NFC0	SiRe_1560	Uncharacterized protein	13076	38.9831	8	8	6	8	8	9	8	8	6	8	8	9	40709.3	60374.5	64761.9	53503.3	51472.3	50050.1	0.934759	0.675145	-	-
F0NFC1	SiRe_1561	Uncharacterized protein	15630.8	26.8657	3	3	3	4	4	4	3	3	3	4	4	4	12812.4	11768.1	15031.8	17085.5	22189.6	24938.6	1.62105	0.0302644	+	up
F0NFC2	SiRe_1562	Putative phosphate transport regulator	24836.3	45.0704	9	9	7	9	9	7	9	9	7	9	9	7	328646	330204	326606	302447	389771	321769	1.02895	0.753968	-	-
F0NFC3	SiRe_1563	tRNA_splicing endonuclease	20798.2	19.7802	5	2	4	5	5	5	5	2	4	5	5	5	90327.4	83368	116795	112740	125773	111342	1.20436	0.151205	-	-
F0NFC4	SiRe_1564	Uncharacterized protein	15038.3	43.4109	4	4	4	6	4	5	4	4	4	6	4	5	170673	210272	180338	152950	133240	142353	0.763507	0.028587	-	-
F0NFC5	SiRe_1565	Flavin prenyltransferase UbiX	22274.9	42.9268	6	5	5	6	6	5	6	5	5	6	6	5	7723.97	13685.7	9488.55	10883.6	13293.2	11596.4	1.15777	0.442184	-	-
F0NFC6	SiRe_1566	Thiamine thiazole synthase	28688.1	63.6704	12	12	12	11	13	12	12	12	12	11	13	12	674525	610013	667154	408872	443112	466494	0.675556	0.00132202	-	-
F0NFC7	SiRe_1567	Small ribosomal subunit protein eS24	13111.1	60	7	7	8	9	8	8	7	7	8	9	8	8	586121	502707	480971	803805	709850	715583	1.42008	0.00762085	-	-
F0NFC8	SiRe_1568	Small ribosomal subunit protein eS31	7272.6	39.6825	3	2	2	3	3	3	3	2	2	3	3	3	286424	279694	227800	238983	226084	216248	0.858168	0.128825	-	-
F0NFC9	SiRe_1569	tRNA N6_adenosine threonylcarbamoyltransferase	36232	54.3807	16	14	16	14	16	12	16	14	16	14	16	12	147718	148318	136442	155075	141780	135727	1.00024	0.996242	-	-
F0NFD0	SiRe_1570	-_specific serine_threonine protein kinase	26915.4	32.7586	6	6	6	6	6	6	6	6	6	6	6	6	30500	32318.4	30399.6	24491.9	22062.1	29828.8	0.8194	0.0775964	-	-
F0NFD1	SiRe_1571	dITP_XTP pyrophosphatase	21956.1	42.7083	7	6	7	7	7	6	7	6	7	7	7	6	43472.9	49255.8	43921.1	30471.1	52413.1	45262.6	0.937774	0.694973	-	-
F0NFD2	SiRe_1572	Aldo_keto reductase	37906.1	25.4601	5	7	6	8	6	8	5	7	6	8	6	8	74822.5	122264	93896.2	96991.5	95471.8	119281	1.07135	0.683725	-	-
F0NFD3	SiRe_1573	Plasmid pARN4	13520	42.3423	3	3	4	4	4	3	3	3	4	4	4	3	215753	282579	215502	242991	275348	223330	1.03899	0.748265	-	-
F0NFD4	SiRe_1574	H+transporting two_sector ATPase C (AC39) subunit	37291.7	50.3067	14	12	13	14	13	13	14	12	13	14	13	13	376834	386827	400355	424430	414780	358195	1.02869	0.635859	-	-
F0NFD5	SiRe_1575	SARAH domain_containing protein	13045.7	51.8182	10	10	10	10	10	9	10	10	10	10	10	9	537732	602470	592697	716902	617987	601034	1.11716	0.177201	-	-
F0NFD6	SiRe_1576	tRNA methyltransferase complex GCD14 subunit	31137	36.63	7	7	8	9	8	8	7	7	8	9	8	8	16022.5	19341.2	26988.5	30047.2	24091.4	26144.2	1.28757	0.180305	-	-
F0NFD7	SiRe_1577	Putative transcriptional regulator, CopG_Arc_MetJ family	5766.6	16	1	1	1	1	1	1	1	1	1	1	1	1	22466.2	11828.7	21425.9	36246.4	34620	44724.3	2.07446	0.0123829	+	up
F0NFD8	SiRe_1578	Transcriptional regulator, TrmB	27615.7	29.6296	5	6	5	7	6	4	5	6	5	7	6	4	17576.3	20631.9	18629.8	19982.3	17854	25441.2	1.1133	0.42707	-	-
F0NFD9	SiRe_1579	30S ribosomal protein S25e	12373.4	58.1818	8	8	8	8	8	6	8	8	8	8	8	6	1.03309e+06	976712	1104930	1.31214e+06	1.17194e+06	1.15895e+06	1.16962	0.0457606	-	-
F0NFE0	SiRe_1580	Nitrilase_cyanide hydratase and apolipoproteinN_acyltransferase	31833.6	43.9446	11	10	11	10	11	10	11	10	11	10	11	10	394352	440329	440425	391561	391536	373784	0.907282	0.0746458	-	-
F0NFE1	SiRe_1581	Reverse gyrase	141425	52.0581	56	55	59	61	58	56	56	55	59	61	58	56	320431	336124	319902	340429	360750	298987	1.02428	0.697847	-	-
F0NFE2	SiRe_1582	AAA family ATPase, CDC48 subfamily	85233.8	64.0316	56	57	52	55	54	56	56	57	52	55	54	56	1.85823e+06	1.85642e+06	1793570	1.91309e+06	1.84417e+06	1.81036e+06	1.01078	0.62055	-	-
F0NFE3	SiRe_1583	2,3_bisphosphoglycerate_independent phosphoglycerate mutase	45199.4	64.2512	24	24	22	25	25	25	24	24	22	25	25	25	179119	177302	137089	191326	212341	206242	1.23586	0.0616832	-	-
F0NFE4	SiRe_1584	GTP_dependent dephospho_CoA kinase	20373.5	19.5531	3	3	3	3	2	3	3	3	3	3	2	3	11695	8457.58	9379.88	12156.3	15075.5	9149.42	1.2319	0.309533	-	-
F0NFE6	SiRe_0002	ORC1_type DNA replication protein	44447.9	35.443	8	7	9	10	10	10	8	7	9	10	10	10	33553.4	34926.3	28390.5	25735.2	29491.4	26431.8	0.842967	0.0921691	-	-
F0NFE7	SiRe_0003	Uncharacterized protein	13068	12.2642	1	1	1	1	1	1	1	1	1	1	1	1	18076	14732.9	9466.41	11684.7	18087.9	14054.9	1.03671	0.876585	-	-
F0NFE9	SiRe_0005	Putative pterin_4_alpha_carbinolamine dehydratase	11436.1	64.6465	7	7	7	5	6	6	7	7	7	5	6	6	418879	505993	383328	361852	370002	367374	0.84026	0.195596	-	-
F0NFF1	SiRe_0007	Uncharacterized protein	27187	46.8354	14	14	14	14	11	13	14	14	14	14	11	13	1.0051e+06	1.07025e+06	927213	997349	917759	880689	0.931137	0.269347	-	-
F0NFF2	SiRe_0008	Tetratricopeptide TPR_2 repeat protein	31863.1	42.1818	13	10	13	13	12	12	13	10	13	13	12	12	131832	131753	141632	120376	136971	140826	0.982619	0.75682	-	-
F0NFF3	SiRe_0009	AIG2 family protein	32532.7	46.3768	10	11	11	12	12	11	10	11	11	12	12	11	58351.5	61742.3	63240.6	53698.9	57128.2	53532.5	0.896502	0.027327	-	-
F0NFF4	SiRe_0010	Uncharacterized protein	9659.9	22.8916	2	2	2	2	2	2	2	2	2	2	2	2	30854.9	41909	29668.1	22217.1	18053.7	23988.2	0.627334	0.0409134	+	down
F0NFF7	SiRe_0013	Band 7 protein	29745.5	54.3071	10	10	10	10	10	10	10	10	10	10	10	10	148068	145002	166951	204333	181356	207589	1.28968	0.0144041	-	-
F0NFF8	SiRe_0014	NurA domain_containing protein	42091.2	33.0579	8	9	10	9	8	8	8	9	10	9	8	8	67727.5	71696.2	79669.9	62074.5	69720.8	64976.6	0.898118	0.148115	-	-
F0NFF9	SiRe_0015	Uncharacterized protein	27032.2	41.4847	9	8	9	8	9	10	9	8	9	8	9	10	78755.5	69095.9	68342	55156.3	57502.8	69582.7	0.842958	0.112775	-	-
F0NFG0	SiRe_0016	KAP NTPase domain_containing protein	118497	28.8538	23	22	21	26	23	18	23	22	21	26	23	18	35722.7	37160.3	41094.3	30790.9	37471.7	35854.8	0.913492	0.27079	-	-
F0NFG1	SiRe_0017	DNA helicase	60166.8	54.3762	19	19	21	21	19	16	19	19	21	21	19	16	114532	94945.5	114983	101005	95142.2	101853	0.918449	0.272302	-	-
F0NFG2	SiRe_0018	Conserved proviral protein	22129.5	38.2979	5	2	4	6	6	4	5	2	4	6	6	4	9340.44	13564.2	9991.79	9671.15	12911.7	15259	1.15033	0.47343	-	-
F0NFG3	SiRe_0019	Conserved proviral protein	34205.4	7.14286	1	1		1	1	1	1	1		1	1	1	4888.68	3748.63	0	2688.64	3672.87	2469.37	0.681607	0.120635	-	-
F0NFG5	SiRe_0021	DUF255 domain_containing protein	73077.6	42.4572	22	23	24	23	24	24	22	23	24	23	24	24	146000	144455	137497	185862	201410	186410	1.34053	0.00105841	-	-
F0NFG6	SiRe_0022	Short_chain dehydrogenase_reductase SDR	25952.6	44.3515	9	8	8	8	8	8	9	8	8	8	8	8	465942	488037	429858	457926	536689	506768	1.08494	0.241699	-	-
F0NFG7	SiRe_0023	Transcriptional activator, TenA family	25027.6	21.5962	4	4	3	4	5	4	4	4	3	4	5	4	15734.5	18837.7	12759.5	20168.9	20259.1	19240.8	1.26065	0.0825524	-	-
F0NFH0	SiRe_0026	Glycosyl transferase family 2	40851.2	28.9773	5	6	5	7	7	8	5	6	5	7	7	8	10005.2	12775.7	11235.1	11799.3	15050.5	10949.9	1.11123	0.443413	-	-
F0NFH1	SiRe_0027	Uncharacterized protein	21937.9	27.2727	5	5	5	4	2	4	5	5	5	4	2	4	14460.9	15998.5	15111.5	12118.3	13227.2	4277.44	0.65004	0.197242	-	-
F0NFH2	SiRe_0028	Radical SAM domain protein	40157.2	5.14286	1	1	1		1	1	1	1	1		1	1	2666.3	4457.9	3778.68	0	2223	2828.59	0.694989	0.216844	-	-
F0NFH3	SiRe_0029	Uncharacterized protein	26421.5	16.8831	3	3	3	3	3	3	3	3	3	3	3	3	27876.1	24695.2	23667.4	21186.1	26658.7	18458.7	0.869682	0.290848	-	-
F0NFH4	SiRe_0030	1F0284 protein SiRe_0030	37037.6	52.1614	15	12	14	15	15	15	15	12	14	15	15	15	78224	63712	70171.7	82669.4	88824.2	77870.8	1.17565	0.0775845	-	-
F0NFH6	SiRe_0032	Aminotransferase class V	42804.7	59.5745	18	16	17	18	19	18	18	16	17	18	19	18	317563	279307	312256	301255	322398	297214	1.01291	0.797726	-	-
F0NFH7	SiRe_0033	AMP_dependent synthetase and ligase	64666.3	42.807	18	19	19	18	18	17	18	19	19	18	18	17	177928	179755	164124	144038	142250	133206	0.803925	0.00463148	-	-
F0NFH9	SiRe_0035	NAD kinase	27977.3	58.6345	14	13	14	14	14	13	14	13	14	14	14	13	84473.3	92488.6	79452.2	114728	111830	98606.6	1.26812	0.0214259	-	-
F0NFI1	SiRe_0037	Plasmid pARN4	13492.8	38.4615	3	2	1	3	2	1	3	2	1	3	2	1	4296.46	3556.6	1836.32	4318.48	3738.63	2269.46	1.06576	0.834078	-	-
F0NFI2	SiRe_0038	Ferredoxin__NADP reductase	36527	73.7952	23	27	23	25	25	25	23	27	23	25	25	25	739726	775484	908197	689482	769635	783904	0.925565	0.36631	-	-
F0NFI3	SiRe_0039	Putative methyltransferase	28001.4	11.3821		1	2	3	2	2		1	2	3	2	2	0	12787.8	8759.28	4819.3	8280.15	6715.4	0.613071	0.125995	-	-
F0NFI5	SiRe_0041	Ribonuclease P protein component 4	12608.1	19.2308	2	3	2	2	2	1	2	3	2	2	2	1	11792.6	7511.8	4193.99	16812	15838.6	21210.3	2.29211	0.0212216	+	up
F0NFI6	SiRe_0042	Ribosomal RNA small subunit methyltransferase Nep1	25613.9	48.4305	8	7	6	8	8	7	8	7	6	8	8	7	20091.2	20708.8	16133.5	34723.1	25211.8	35509.4	1.67642	0.0235957	+	up
F0NFI7	SiRe_0043	Uncharacterized protein	21123.1	60.733	7	7	7	7	7	7	7	7	7	7	7	7	134089	144195	140413	136764	145195	145473	1.02086	0.517354	-	-
F0NFJ0	SiRe_0046	1,4_dihydroxy_6_naphtoate synthase	32773.1	51.3889	11	12	9	13	11	9	12	13	10	14	12	10	190506	179680	182209	183866	173540	157985	0.933011	0.207046	-	-
F0NFJ1	SiRe_0047	Probable inosine_xanthosine triphosphatase	19144.1	50	5	6	4	6	7	6	5	6	4	6	7	6	17808.6	16877.1	18256.3	19090.2	21484.5	22059.5	1.18307	0.0315473	-	-
F0NFJ2	SiRe_0048	Uncharacterized protein	24573.1	58.0645	10	10	9	9	10	10	10	10	9	9	10	10	195745	186419	209209	195360	220229	197625	1.03693	0.519971	-	-
F0NFJ3	SiRe_0049	Thioredoxin	15519.8	42.963	6	6	6	6	5	6	6	6	6	6	5	6	203930	203811	198028	122158	171456	195232	0.806984	0.211003	-	-
F0NFJ4	SiRe_0050	FAD dependent oxidoreductase	34129.3	43.0921	11	10	11	12	10	11	11	10	11	12	10	11	112748	100260	108556	130203	144241	126532	1.24695	0.015394	-	-
F0NFJ5	SiRe_0051	D_aminoacyl_tRNA deacylase	26761.4	57.8059	10	9	10	8	8	9	10	9	10	8	8	9	84056.2	76594.6	67090.5	66753.1	80234.5	91888.9	1.04889	0.693765	-	-
F0NFJ6	SiRe_0052	Phosphoglycerate mutase	23687.3	32.8571	4	4	4	4	4	4	4	4	4	4	4	4	70495.8	79843.8	49934.2	46422.3	47846.2	91842.6	0.929284	0.798782	-	-
F0NFJ7	SiRe_0053	Metallophosphoesterase	36992.7	47.3846	11	11	12	13	11	12	11	11	12	13	11	12	134693	145750	127268	120921	146759	120963	0.953233	0.564917	-	-
F0NFJ8	SiRe_0054	Uncharacterized protein	12152.3	48.1481	5	6	4	6	6	6	5	6	4	6	6	6	264076	216333	256469	256529	237414	179729	0.914225	0.485213	-	-
F0NFJ9	SiRe_0055	BPS2 like protein	68317.2	69.506	42	45	46	43	45	40	42	45	46	43	45	40	861577	923140	920358	689542	719928	734317	0.792506	0.00146598	-	-
F0NFK0	SiRe_0056	Inosine_uridine_preferring nucleoside hydrolase	34564.1	54.0717	13	12	11	13	13	13	13	12	11	13	13	13	166452	144418	117136	160686	180782	162144	1.17665	0.182868	-	-
F0NFK1	SiRe_0057	Ferric 1take regulator, Fur family	15462.6	60.2941	9	8	9	8	8	8	9	8	9	8	8	8	110975	129983	110244	86735.3	112791	107541	0.874332	0.224509	-	-
F0NFK2	SiRe_0058	HEPN domain_containing protein	19164.8	27.9503	5	3	4	4	5	4	5	3	4	4	5	4	9704.76	11308.6	13529.1	10833.9	6469.78	8215.76	0.738785	0.148735	-	-
F0NFK3	SiRe_0059	Methyltransferase type 11	28383.3	34.6939	6	6	6	6	4	3	6	6	6	6	4	3	37389.8	44616.5	37917.2	25952.6	31023.7	25388.4	0.68681	0.0130121	-	-
F0NFK4	SiRe_0060	Co_Zn_Cd efflux system component, CzcD	30048	25	1	3	2	4	5	4	1	3	2	4	5	4	12879.1	16273.9	11810.4	16596.5	15963.9	17981.2	1.23382	0.0958465	-	-
F0NFK5	SiRe_0061	NurA 5_3 nuclease	39302.2	41.8879	11	12	12	12	12	12	11	12	12	12	12	12	166801	210826	181216	130757	133798	130488	0.706897	0.0511026	-	-
F0NFK6	SiRe_0062	DNA double_strand break repair Rad50 ATPase	101628	38.3102	29	27	29	29	29	28	30	28	30	30	30	28	59009.9	61097.9	63255.3	45592.2	50845.8	48523.1	0.790569	0.00279955	-	-
F0NFK7	SiRe_0063	DNA double_strand break repair protein Mre11	43688.2	63.089	18	17	18	19	19	14	18	17	18	19	19	14	144957	165731	139180	92482.1	124480	100826	0.706405	0.0245473	-	-
F0NFK8	SiRe_0064	DNA helicase	56495.3	57.2	23	24	23	23	23	23	23	24	23	23	23	23	110484	105440	107216	119233	106815	94880.2	0.993153	0.923175	-	-
F0NFK9	SiRe_0065	Ferritin_like diiron domain_containing protein	20488.4	46.7033	7	6	7	7	7	6	7	6	7	7	7	6	38794.5	28266.8	26863.8	28817.8	21104.1	15385.8	0.695317	0.152916	-	-
F0NFL0	SiRe_0066	Bifunctional NAD(P)H_hydrate repair enzyme	54386.3	58.483	18	18	18	20	20	18	18	18	18	20	20	18	250955	257279	238573	269376	264719	271781	1.07909	0.0284802	-	-
F0NFL4	SiRe_2351	PaREP1 family protein	19613.5	50.2959	6	7	7	7	6	7	6	7	7	7	6	7	31391.8	28628.5	39632.4	35619.9	44499.7	44024.1	1.24576	0.136224	-	-
F0NFL5	SiRe_2352	Putative phage metallopeptidase domain_containing protein	15002.6	22.8346	3	2	2	4	3	4	3	2	2	4	3	4	16338.9	10059.7	5924.61	14077.2	6807.39	14349.7	1.09006	0.816091	-	-
F0NFL6	SiRe_2353	Creatininase	26598.5	45.4936	9	8	7	9	8	8	9	8	7	9	8	8	63216.2	70522.8	61047.1	89906.7	91627.4	69754.8	1.29008	0.0679651	-	-
F0NFL8	SiRe_2355	Agmatinase	34229.9	36.7213	12	10	10	11	11	9	12	10	10	11	11	9	312379	316333	325150	420511	356400	425974	1.26107	0.0214994	-	-
F0NFL9	SiRe_2356	Type_5 uracil_DNA glycosylase	24967.7	19.8198	3	2	2	2	2	3	3	2	2	2	2	3	12907.9	7658.99	12824.4	15425.9	11815.7	12890.5	1.20187	0.332376	-	-
F0NFM0	SiRe_2357	Uncharacterized protein	10087.6	62.069	6	5	5	5	5	4	6	5	5	5	5	4	50952.8	52882.1	45022.8	45642.1	38536.1	43189.9	0.855637	0.0854782	-	-
F0NFM1	SiRe_2358	Uncharacterized protein	11070.4	49.4737	3	2	2	4	4	4	3	2	2	4	4	4	37607.4	37583.8	26850.7	61636.6	47649.1	61659.6	1.67525	0.017475	+	up
F0NFM2	SiRe_2359	Carbonic anhydrase	23794.4	71.9048	16	12	16	19	19	16	16	12	16	19	19	16	91619	93236.3	92059.5	117537	122919	109418	1.26347	0.0236509	-	-
F0NFM3	SiRe_2360	DUF433 domain_containing protein	21304.5	34.4262	5	4	3	4	4	4	5	4	3	4	4	4	15038.8	13531.4	14408.6	20867.7	28951.2	28048.9	1.81177	0.0109692	+	up
F0NFM4	SiRe_2361	Peptidase M20	49243.9	73.6842	33	34	37	34	32	32	33	34	37	34	32	32	481125	484373	430296	512123	516220	559901	1.13788	0.0508635	-	-
F0NFM5	SiRe_2362	Vinylacetyl_CoA Delta_isomerase	57217.1	44.5545	18	17	19	19	16	18	18	17	19	19	16	18	34467.1	33769.3	33047.1	30172.5	32644.1	28218.6	0.898816	0.0639228	-	-
F0NFM6	SiRe_2363	Putative signal transduction protein with CBS domains	27442	52	9	9	9	10	12	9	9	9	9	10	12	9	263469	283761	281922	247695	242780	255872	0.900133	0.0213899	-	-
F0NFM7	SiRe_2364	Uncharacterized protein	20628.2	40.113	4	5	2	4	5	2	4	5	2	4	5	2	41058.1	16567.7	24810	20059.4	29537	23788.1	0.890204	0.715327	-	-
F0NFM8	SiRe_2365	Glycoside hydrolase 15_related protein	66187.6	11.9377	6	5	6	7	5	4	6	5	6	7	5	4	18888.1	15963.8	14883.6	16417.8	19939.4	19626.5	1.12563	0.273524	-	-
F0NFM9	SiRe_2366	DNA repair protein	45572.2	28.4635	7	5	6	6	5	5	7	5	6	6	5	5	8082.04	12386.5	10362.7	7996.23	7013.59	5157.16	0.654108	0.0763399	-	-
F0NFN0	SiRe_2367	Radical SAM domain protein	30010.4	11.2403	1		2	2	1	1	1		2	2	1	1	3113.45	0	1519.91	1841.29	2780.94	1747.19	0.916457	0.808314	-	-
F0NFN1	SiRe_2368	DUF2173 family protein	12291.4	46.4286	2	3	3	3	4	4	2	3	3	3	4	4	57549.6	34445.9	38737	31438.5	55895.4	48451.8	1.03865	0.876071	-	-
F0NFN3	SiRe_2370	Aldose 1_epimerase	29645.9	65.2672	12	13	13	15	14	13	12	13	13	15	14	13	203712	225829	190848	194639	204346	217184	0.993197	0.913211	-	-
F0NFN4	SiRe_2371	Uncharacterized protein	30708.4	49.4424	10	10	10	11	12	11	10	10	10	11	12	11	76484	63110.5	63119.5	99098.7	90509.7	85629.6	1.35776	0.01528	-	-
F0NFN5	SiRe_2372	Ferritin_like domain, linocin M18_like domain	39475.3	79.7688	26	27	28	31	29	26	26	27	28	31	29	26	1.52981e+06	1.50469e+06	1568640	1.89243e+06	1.7629e+06	1.61341e+06	1.1446	0.0551296	-	-
F0NFN6	SiRe_2373	AAA ATPase	52166	25.3898	7	10	8	11	10	10	7	10	8	11	10	10	28642.6	37835.5	35086.6	57224.8	41148.4	36315.1	1.32613	0.183923	-	-
F0NFN7	SiRe_2374	Uncharacterized protein	19693.4	45.1807	6	5	7	6	7	5	6	5	7	6	7	5	87130.2	102063	87291.4	116210	114504	111440	1.23752	0.0130988	-	-
F0NFN9	SiRe_2376	Uncharacterized protein	20921.1	11.8644	1	2	1	2	2	1	1	2	1	2	2	1	15784.2	11652.8	18541.6	14075.1	13410.7	13577.4	0.893092	0.499476	-	-
F0NFP0	SiRe_2377	Glycoside hydrolase 15_related protein	67173.3	35.4452	12	14	9	14	14	12	12	14	9	14	14	12	49075.1	43979.2	42266.5	51821.2	59888.5	47401.6	1.17581	0.131252	-	-
F0NFP1	SiRe_2378	Glycosyl transferase gro1 1	52124.5	57.8495	19	19	20	21	19	19	19	19	20	21	19	19	279313	290645	288137	310284	316126	307766	1.08866	0.00391261	-	-
F0NFP2	SiRe_2379	2_oxoacid oxidoreductase (ferredoxin)	32734.3	42.4749	8	9	9	7	8	8	8	9	9	7	8	8	79667.3	96221.1	94088.7	107561	100787	87210.9	1.09476	0.342572	-	-
F0NFP3	SiRe_2380	2_oxoacid oxidoreductase (ferredoxin)	44716.2	53.25	14	14	15	17	14	15	14	14	15	17	14	15	74261.3	70401.5	82887.4	127787	92420.1	103952	1.42456	0.0434711	-	-
F0NFP4	SiRe_2381	Pyruvate ferredoxin_flavodoxin oxidoreductase, delta subunit	9619.3	44.8276	6	6	6	6	6	6	6	6	6	6	6	6	15584.2	15821.2	17115.4	23924.3	19185.4	11155.1	1.11838	0.659572	-	-
F0NFP5	SiRe_2382	pyruvate synthase	20223	36.413	5	5	4	7	5	5	5	5	4	7	5	5	17647.8	22617.1	16351	16519.8	14843.5	12067.6	0.767115	0.129743	-	-
F0NFP6	SiRe_2383	4Fe_4S ferredoxin iron_sulfur binding domain protein	44987.7	23.3668	7	8	5	8	8	9	7	8	5	8	8	9	107474	125327	119550	123913	106928	93201.9	0.91966	0.412378	-	-
F0NFP7	SiRe_2384	Uncharacterized protein	9643.9	56.0976	5	5	5	5	4	5	5	5	5	5	4	5	85461.5	114962	84491.1	86095.2	86847.5	76873.3	0.87681	0.32764	-	-
F0NFP8	SiRe_2385	Aldehyde oxidase and xanthine dehydrogenase molybdopterin binding protein	84943.3	46.3255	27	27	26	27	27	20	27	27	26	27	27	20	122605	123139	115690	108643	109158	96191.2	0.868738	0.0314718	-	-
F0NFP9	SiRe_2386	Acyl_CoA dehydrogenase domain protein	44375.5	65.0754	24	24	24	23	22	23	24	24	24	23	22	23	1.09665e+06	1.13075e+06	1170050	996712	1.00727e+06	952516	0.870211	0.00555539	-	-
F0NFQ0	SiRe_2387	Electron transfer flavoprotein alpha subunit	30580.4	62.7178	19	20	20	20	19	19	19	20	20	20	19	19	487072	497259	530213	512723	558566	565722	1.08086	0.125116	-	-
F0NFQ1	SiRe_2388	Electron transfer flavoprotein alpha_beta_subunit	26492.7	54.5455	22	18	21	20	21	19	22	18	21	20	21	19	583139	576212	543725	489508	535331	581344	0.943106	0.330176	-	-
F0NFQ2	SiRe_2389	4Fe_4S ferredoxin iron_sulfur binding domain protein	71947.6	4.30622	2	2	2	3	3	3	2	2	2	3	3	3	1480.39	8464.18	4458.63	3525.98	3838.3	3111.81	0.727344	0.584608	-	-
F0NFQ3	SiRe_2390	FAD_dependent pyridine nucleotide_disulphideoxido reductase	35179.3	10.4615		2	1	2	2	1		2	1	2	2	1	0	3744.02	772.128	4381.35	5624.88	8255.91	2.69583	0.129437	-	-
F0NFQ4	SiRe_2391	Uncharacterized protein	52167.9	48.7805	21	18	19	21	22	21	21	18	19	21	22	21	28987.1	26170.4	20717.5	27406.2	33333.9	25810.5	1.1407	0.346233	-	-
F0NFQ5	SiRe_2392	Uncharacterized protein	23228	25.2525	3	3	3	4	3	3	3	3	3	4	3	3	18094.9	20655.1	14185.6	22395.8	21053.6	15749.9	1.11833	0.492456	-	-
F0NFQ6	SiRe_2393	Mechanosensitive ion channel, MscS	34237.9	3.8835	1	1	1	1	1	1	1	1	1	1	1	1	7380.03	9976.56	8549.78	9710.11	9702.95	2089.77	0.830021	0.608836	-	-
F0NFQ7	SiRe_2394	Amidohydrolase 3	46739.4	38.7805	13	13	12	13	10	10	13	13	12	13	10	10	75999.8	68890.6	59237.8	105953	106893	118271	1.6221	0.00250425	+	up
F0NFQ9	SiRe_2396	5_oxopent_3_ene_1,2,5_tricarboxylate decarboxylase	34581.5	75.3289	20	20	20	22	23	19	20	20	20	22	23	19	159025	133757	131129	150378	179932	156989	1.14953	0.169409	-	-
F0NFR0	SiRe_2397	2_oxoacid oxidoreductase (ferredoxin)	59379.6	51.7891	20	20	20	22	21	20	20	20	20	22	21	20	427826	409198	403788	454029	459715	467216	1.11295	0.00473437	-	-
F0NFR1	SiRe_2398	Glycosyl transferase gro1 1	39978.7	35.5301	10	10	6	12	9	8	10	10	6	12	9	8	17824	24296.2	24013.2	30507.2	24123.5	23882.7	1.1872	0.244536	-	-
F0NFR2	SiRe_2399	4Fe_4S ferredoxin iron_sulfur binding domain protein	9963.5	59.5506	4	4	4	4	4	4	4	4	4	4	4	4	233733	308317	272138	281468	279955	223371	0.963898	0.750781	-	-
F0NFR3	SiRe_2400	FAD dependent oxidoreductase	45006.4	61.6708	22	22	22	23	22	22	22	22	22	23	22	22	530064	479342	448837	633121	568022	542141	1.19547	0.0574814	-	-
F0NFR4	SiRe_2401	Uncharacterized protein	13550.6	38.9831	3	2	4	4	3	2	3	2	4	4	3	2	5080.83	6675.61	7299.38	9101.94	8865.24	17148.2	1.84276	0.128613	-	-
F0NFR5	SiRe_2402	UspA domain protein	15214.5	46.7626	5	5	4	5	5	5	5	5	4	5	5	5	587911	663609	640200	569263	593794	684609	0.976713	0.741979	-	-
F0NFR6	SiRe_2403	Aldo_keto reductase	33633.9	60.9589	14	12	14	17	15	15	14	12	14	17	15	15	45730.9	42153	39130.5	56654.8	55261.3	45464.6	1.23908	0.0648218	-	-
F0NFR7	SiRe_2404	2_oxoacid oxidoreductase (ferredoxin)	38501.6	51.8841	15	12	14	16	15	12	15	12	14	16	15	12	90165	89797.1	84823.7	110609	112255	98424.2	1.21339	0.0159157	-	-
F0NFR8	SiRe_2405	2_oxoacid oxidoreductase (ferredoxin)	36767.3	29.3413	9	7	9	9	7	8	9	7	9	9	7	8	99299.5	100964	94361.2	104480	108274	115327	1.11355	0.0408516	-	-
F0NFS2	SiRe_2410	Uncharacterized membrane_associated protein, DedA	21693	15.9794	2	3	1	2	3	2	2	3	1	2	3	2	29683.3	14796.4	50814.1	51185.3	37992.7	21485	1.16128	0.724151	-	-
F0NFS3	SiRe_2411	Mechanosensitive ion channel protein	21450.2	16.0976	3	3	3	3	2	3	3	3	3	3	2	3	32186.4	17183.2	31859.4	28415.6	22570.7	32218.1	1.02432	0.913411	-	-
F0NFS4	SiRe_2412	AAA+ ATPase s1erfamily	51161.8	19.4064	4	4	6	5	6	6	4	4	6	5	6	6	17976	15513.8	15702.1	18423.7	18478.9	22524.2	1.20806	0.0957009	-	-
F0NFT2	SiRe_2420	DUF2299 domain_containing protein	15581	43.3824	5	4	4	4	4	5	5	4	4	4	4	5	14204.8	13272.9	11688.1	17443.7	12748.6	12781.2	1.09722	0.502445	-	-
F0NFT3	SiRe_2421	2_haloalkanoic acid dehalogenase	21722	41.0526	6	6	6	7	7	6	6	6	6	7	7	6	41218.1	36587.3	29569	27686.9	28857.6	22747.4	0.738462	0.0728282	-	-
F0NFT6	SiRe_2424	4Fe_4S ferredoxin iron_sulfur binding domain protein	32480.6	13.2653	3	2	2	3	2		3	2	2	3	2		103373	78202.9	106520	60844	29170.7	0	0.46867	0.0538288	-	-
F0NFT7	SiRe_2425	Molybdopterin oxidoreductase	158183	10.8619	5	7	6	8	2	3	5	7	6	8	2	3	12153.2	14148.9	12493.1	10975.3	6114.16	5856.73	0.59147	0.040914	+	down
F0NFT8	SiRe_2585	SpoVT_AbrB domain protein	36551.2	47.1338	16	15	16	16	15	16	16	15	16	16	15	16	98407.9	94997.7	105714	107052	97119.9	91971.6	0.990049	0.86411	-	-
F0NFT9	SiRe_2586	Extracellular solute_binding protein family 5	80640.1	15.6593	8	8	8	8	8	6	8	8	8	8	8	6	640299	717531	658973	699500	813790	673208	1.08414	0.312813	-	-
F0NFU0	SiRe_2587	ABC_type dipeptide_oligopeptide_nickel transport system, permease	37808.9	8.74636	2	2	2	2	2	2	2	2	2	2	2	2	121513	131877	111682	105583	110084	84540.1	0.822323	0.0919241	-	-
F0NFU1	SiRe_2588	ABC_type dipeptide_oligopeptide_nickel transport system, permease	32892.7	5.7047	2	1	2	2	1	2	2	1	2	2	1	2	8949.01	11271.4	19164.6	19213.7	44649.3	18034.4	2.0794	0.198951	-	-
F0NFU2	SiRe_2589	Oligopeptide_dipeptide ABC transporter, ATPase subunit	36076.9	48.5981	11	12	12	14	13	13	11	12	12	14	13	13	134707	122574	121148	133028	121355	96724	0.927801	0.473871	-	-
F0NFU3	SiRe_2590	Oligopeptide_dipeptide ABC transporter, ATPase subunit	36454.2	50.1548	13	12	11	13	13	11	13	12	11	13	13	11	125249	130794	108755	137063	114167	100682	0.964675	0.748663	-	-
F0NFU5	SiRe_2592	Peroxiredoxin (PRX) family, AhpE_like subfamily	17460.2	99.359	38	39	39	36	29	25	38	39	39	36	29	25	5.32179e+06	6.45129e+06	7596000	3.34427e+06	3.69913e+06	4.05828e+06	0.573165	0.0160648	+	down
F0NFU6	SiRe_2593	2_alkenal reductase	32206.2	46.1279	10	9	11	11	12	11	10	9	11	11	12	11	122677	110346	124342	138955	181135	163225	1.35244	0.0319526	-	-
F0NFU7	SiRe_2594	DUF4382 domain_containing protein	18082.9	6.0241	1	1	1	1	1	1	1	1	1	1	1	1	22324	21314.9	24439.5	38313.2	33959	34107	1.5626	0.00167689	+	up
F0NFU8	SiRe_2595	Uncharacterized protein	25424	34.4037	8	8	9	10	9	7	8	8	9	10	9	7	66775.8	68369.1	64694.6	55403.8	67134.8	55698.7	0.891902	0.146662	-	-
F0NFU9	SiRe_2596	Glycosyl transferase gro1 1	45824.6	41.8953	13	13	12	14	14	13	13	13	12	14	14	13	67098.3	65729.8	66153.8	47951.6	60241.6	50862.9	0.799349	0.0679636	-	-
F0NFV0	SiRe_2597	Uncharacterized protein	41793.9	29.661	8	9	9	10	10	9	8	9	9	10	10	9	114917	127929	128963	89101.9	101000	95857.8	0.769104	0.00730536	-	-
F0NFV1	SiRe_2598	Uncharacterized protein	22517.7	52.8497	5	7	7	7	6	6	5	7	7	7	6	6	46574.8	41054	50129.1	66049.3	58925.1	56014.5	1.31382	0.0223768	-	-
F0NFV2	SiRe_2599	CRISPR_associated protein, MJ1666 family	48257.5	40	15	13	15	15	15	14	15	13	15	15	15	14	232883	233986	222249	195342	205867	187351	0.854078	0.00685583	-	-
F0NFV3	SiRe_2600	ABC_1 domain protein	57591.3	29.0323	4	7	8	9	7	4	4	7	8	9	7	4	11801.6	13361.3	9807.72	14223.1	12469.3	9567.21	1.03686	0.813241	-	-
F0NFV4	SiRe_2601	Heat shock protein Hsp20	14180.4	43.5484	6	6	6	7	7	7	6	6	6	7	7	7	43608.8	32939.6	51521	54564.3	55744.6	60540.8	1.33404	0.0661832	-	-
F0NFV5	SiRe_2602	IS200_IS605 family OrfB protein	46967.6	34.9127	3	2	4	5	8	7	5	4	5	8	11	10	14656.9	12819.7	7933.72	14556	16276.6	19025.7	1.40802	0.1143	-	-
F0NFV7	SiRe_2604	Thermopsin	110999	4.66531	3	3	2	4	4	3	3	3	2	4	4	3	5087.31	7349.06	7569.8	6514.2	12432.6	13810.3	1.63735	0.147949	-	-
F0NFV9	SiRe_2606	ABC transporter related protein	26771.2	15.7025	3	3	3	3	3	3	3	3	3	3	3	3	23825.6	21451.7	19989.5	18985.1	24211.3	16577	0.915832	0.506947	-	-
F0NFW0	SiRe_2607	protein_L_isoaspartate(D_aspartate) O_methyltransferase	27121.3	33.0508	5	5	4	7	7	6	5	5	4	7	7	6	20676.9	23250.6	20694.2	27663.5	32965.8	27395	1.36215	0.0176888	-	-
F0NFW1	SiRe_2608	TENA_THI_4 domain protein	26156.7	47.0588	8	5	8	8	8	8	8	5	8	8	8	8	163568	132848	136037	173256	169998	162575	1.16967	0.0755033	-	-
F0NFW2	SiRe_2609	Aminotransferase class V	42191.3	72.1354	24	24	25	25	25	22	24	24	25	25	25	22	365841	394700	365435	360353	413672	434323	1.07316	0.317683	-	-
F0NFW4	SiRe_2611	1F0310 protein SiRe_2611	19209.3	41.7178	8	8	8	8	8	8	8	8	8	8	8	8	561456	584031	588924	549024	509595	497005	0.896918	0.0286511	-	-
F0NFW7	SiRe_2614	Uncharacterized protein	12594.5	30	3	2	2	2	3	3	3	2	2	2	3	3	9721.17	13413.5	8136.9	12499.4	12714.6	10066.6	1.1282	0.494312	-	-
F0NFW8	SiRe_2615	Triosephosphate isomerase	24737.6	56.8282	15	14	16	15	17	16	15	14	16	15	17	16	180117	165399	201189	200916	216097	248614	1.21752	0.0860286	-	-
F0NFW9	SiRe_2616	DUF429 domain_containing protein	19704.8	41.5205	5	4	5	5	6	5	5	4	5	5	6	5	11968.2	14711.1	11786.3	11088.6	13833.4	8675.71	0.873448	0.409923	-	-
F0NFX1	SiRe_2618	Citrate synthase	42838.8	41.9098	19	18	16	17	16	18	19	18	16	17	16	18	2.27057e+06	2.07657e+06	2241770	2.22355e+06	2.352e+06	2.31271e+06	1.04543	0.234743	-	-
F0NFX2	SiRe_2619	Putative signal_transduction protein with CBS domains	15531	65.493	10	9	10	10	10	9	10	9	10	10	10	9	321308	297232	279340	396595	420028	421251	1.37866	0.00147183	-	-
F0NFX3	SiRe_2620	Methylisocitrate lyase	31957.1	50.1754	12	11	12	12	12	12	12	11	12	12	12	12	1.13334e+06	1.15106e+06	1181630	1.38214e+06	1.35757e+06	1.52037e+06	1.22909	0.00732213	-	-
F0NFX4	SiRe_2621	2_methylcitrate dehydratase	48880.9	58.1609	24	23	26	25	24	24	24	23	26	25	24	24	744194	716369	786078	667484	679752	694950	0.908995	0.0351231	-	-
F0NFX5	SiRe_2622	Malate dehydrogenase	37412.3	43.5821	18	16	16	17	16	17	18	16	16	17	16	17	604690	766661	732568	551882	645738	782295	0.94106	0.644994	-	-
F0NFX6	SiRe_2623	NAD_dependent epimerase_dehydratase	44707	48.9691	17	18	19	18	18	17	17	18	19	18	18	17	1.8202e+06	1.73541e+06	1643890	1.53963e+06	1.68275e+06	1.61978e+06	0.931274	0.143707	-	-
F0NFX8	SiRe_2625	Putative transcriptional regulator, AsnC family	29811.5	51.3725	9	9	9	11	12	10	9	9	9	11	12	10	119784	126293	116096	124672	87693.2	94815.1	0.848161	0.19264	-	-
F0NFY0	SiRe_2627	VapB_type antitoxin	9221.7	35.443	3	3	3	3	1	3	3	3	3	3	1	3	30564.7	42830.3	30697.3	17098.1	22981.9	12937.8	0.509334	0.0271985	+	down
F0NFY1	SiRe_2628	Uncharacterized protein	11171.7	40.4255	1	1	1	1	1	2	1	1	1	1	1	2	92873.7	104787	78222.4	144621	157837	136563	1.59133	0.00529971	+	up
F0NFY2	SiRe_2629	Peptidase M61 domain protein	58980.7	28.4585	12	10	12	13	13	12	12	10	12	13	13	12	22466.4	21810.8	21904.8	19457.6	22205.6	21833.2	0.959421	0.368828	-	-
F0NFY3	SiRe_2630	Zinc_containing ferredoxin	11071.6	57.6923	7	7	6	7	6	5	7	7	6	7	6	5	649729	628716	522294	273475	358732	361187	0.551659	0.00530148	+	down
F0NFY5	SiRe_2632	Uncharacterized protein	23190.8	16.0804	3	3	3	3	3	3	3	3	3	3	3	3	13186	15921.2	17950.6	13908.4	10640.6	12930.1	0.796449	0.131213	-	-
F0NFY6	SiRe_2633	Sugar fermentation stimulation protein homolog	28033.2	12.5	1	1	1	1	2	2	1	1	1	1	2	2	13523.7	6517.83	13189.9	7351.83	11015.5	8606.63	0.811702	0.454734	-	-
F0NFY8	SiRe_2635	Uncharacterized protein	38656.2	41.8182	12	12	13	13	12	10	12	12	13	13	12	10	201551	177873	178899	158844	176598	181958	0.926702	0.260483	-	-
F0NFY9	SiRe_2636	Ferritin, CCC1	38934.9	27.3239	9	7	7	8	8	7	9	7	7	8	8	7	55555.1	75705.8	60339.6	93424.7	86431	85787.4	1.38644	0.0196567	-	-
F0NFZ1	SiRe_2638	Uncharacterized protein	21283.8	12.6374	2	2	2	1	1	2	2	2	2	1	1	2	12966.6	2596.3	12198.4	23541.8	14321.2	11691.1	1.78501	0.212573	-	-
F0NFZ2	SiRe_2639	Cob(II)yrinic acid a,c_diamide reductase	26353.4	6.60793	1	1	1	1	1	1	1	1	1	1	1	1	7747.25	7558.32	6196.84	1915.07	7507.46	3486.25	0.600341	0.174147	-	-
F0NFZ3	SiRe_2640	FAD_dependent pyridine nucleotide_disulphideoxido reductase	45102	62.5917	18	19	18	20	20	19	18	19	18	20	20	19	192432	188154	195651	244973	235850	215838	1.20898	0.0106299	-	-
F0NFZ5	SiRe_2642	Uncharacterized protein	14195.5	8.13008	1	1	1	1	1	1	1	1	1	1	1	1	3316.43	3462.52	4438.96	3437.38	7162.68	1655.4	1.09249	0.845168	-	-
F0NFZ6	SiRe_2643	Nucleotidyl transferase AbiEii_AbiGii toxin family protein	29251.8	53.6	12	8	9	13	9	8	12	8	9	13	9	8	65871.5	72760.8	58305.8	73042.6	75852.7	83665.8	1.18088	0.0863622	-	-
F0NFZ7	SiRe_2644	Glutamate_ammonia ligase	49272	44.5221	20	16	20	21	19	18	20	16	20	21	19	18	101809	103634	94556.4	135070	124859	102368	1.20766	0.107674	-	-
F0NFZ8	SiRe_2645	Amidohydrolase 2	39655.3	27.1386	5	5	7	6	7	6	5	5	7	6	7	6	18579.6	19782.3	14373.6	28399.4	23331.9	20985.7	1.3789	0.0714964	-	-
F0NFZ9	SiRe_2646	Glycopeptidase	68545.7	15.4098	6	6	6	6	7	6	6	6	6	6	7	6	95486.2	96307.9	88633.9	121644	106408	95892.6	1.15518	0.138753	-	-
F0NG00	SiRe_2647	Peptidase S53 propeptide	141723	7.263	4	3	5	6	5	4	4	3	5	6	5	4	19649.7	26293.1	27064.8	42436.2	32293.2	23008.5	1.33874	0.246895	-	-
F0NG01	SiRe_2648	DNA_binding 7 kDa protein	7295.5	93.75	15	14	16	14	14	13	15	14	16	14	14	13	1.42149e+07	1.39372e+07	17587600	1.20792e+07	8.49379e+06	1.09389e+07	0.688939	0.0398457	-	-
F0NG03	SiRe_2650	Amino acid permease_associated region	55037.2	2.00401	1	1	1	1	1	1	1	1	1	1	1	1	47948.5	47934.1	36636.8	97419	78239.1	57390	1.7586	0.0510426	-	-
F0NG08	SiRe_2655	Uncharacterized protein	31911.9	30.8244	8	7	7	7	7	8	8	7	7	7	7	8	33957.4	33942	34443.4	25618	33758.1	36622.9	0.938015	0.58704	-	-
F0NG13	SiRe_2661	Aldehyde oxidase and xanthine dehydrogenase molybdopterin binding protein	80487.2	50.8916	31	29	28	29	30	30	31	29	28	29	30	30	526030	536741	515348	621247	636369	648079	1.20757	0.000387581	-	-
F0NG14	SiRe_2662	Rhodanese domain protein	15711.1	17.7778	1	2	2	1	2	2	1	2	2	1	2	2	15683.6	16519.9	8973.03	5078.05	13296.2	8478.2	0.65213	0.230032	-	-
F0NG16	SiRe_0067	thioredoxin_dependent peroxiredoxin	16875.2	75.1678	14	14	14	15	14	17	14	14	14	15	14	17	488721	413418	432333	455278	583540	619750	1.24286	0.119895	-	-
F0NG17	SiRe_0068	Phosphoenolpyruvate carboxylase	58838.1	40.1174	19	16	18	19	19	15	19	16	18	19	19	15	435419	428274	405274	354407	365439	359482	0.850557	0.00279401	-	-
F0NG18	SiRe_0069	p_loop ATPase_GTPase_like protein	30836.3	31.9703	6	4	4	5	5	5	6	4	4	5	5	5	17303.6	17224.5	11464.5	22515.3	16857.3	16013.8	1.20425	0.327788	-	-
F0NG21	SiRe_0072	2_hydroxy_6_oxo_6_phenylhexa_2,4_dienoate hydrolase	21863.2	51.7766	9	8	8	9	8	8	9	8	8	9	8	8	132187	140914	131272	94760.5	115136	103301	0.774524	0.0103065	-	-
F0NG22	SiRe_0073	DUF2250 domain_containing protein	24947	19.2488	3	2	3	4	3	2	3	2	3	4	3	2	6798.32	11558.7	10481	12770	7090.17	6891.9	0.927666	0.78698	-	-
F0NG23	SiRe_0074	LAO_AO transport system ATPase	34650.8	53.9683	14	14	14	14	14	14	14	14	14	14	14	14	279665	289782	259273	245889	299585	255414	0.966417	0.647857	-	-
F0NG24	SiRe_0075	Cobalamin B12_binding domain protein	15272	70.922	6	7	8	8	7	5	6	7	8	8	7	5	232311	213754	206676	159067	173398	167629	0.766145	0.00426981	-	-
F0NG26	SiRe_0077	Regulatory protein, ArsR	15580.4	31.8519	4	4	3	3	2	3	4	4	3	3	2	3	24297.7	21887.9	21828.2	13223.9	14126.7	14451.5	0.614612	0.000610072	+	down
F0NG28	SiRe_0079	Uncharacterized protein	18199.4	5.6962	1	1	2	2	2		1	1	2	2	2		29317.6	34130	35207.8	31254.1	32434.3	0	0.968347	0.69126	-	-
F0NG31	SiRe_0082	Iron dependent repressor	15074.2	45.4545	4	6	5	6	6	5	4	6	5	6	6	5	79703.9	87726.3	60148.7	74299.3	87012.8	101448	1.15459	0.359462	-	-
F0NG32	SiRe_0083	Dihydrodipicolinate synthetase	32633.5	44.9827	11	12	11	12	12	11	11	12	11	12	12	11	69559.8	71898.1	62763.7	76074.5	71488.4	70437.2	1.06747	0.229348	-	-
F0NG33	SiRe_0084	Type_4 uracil_DNA glycosylase	24622.1	50.9259	7	6	5	7	8	9	7	6	5	7	8	9	21502.1	21369.6	17878.7	19198.8	21824.6	21829.6	1.03461	0.659401	-	-
F0NG34	SiRe_0085	Short_chain dehydrogenase_reductase SDR	28236.5	54.4061	14	13	18	18	17	16	14	13	18	18	17	16	810420	699441	816342	948897	979733	884887	1.20949	0.0262165	-	-
F0NG35	SiRe_0086	ATPase_like protein	56936.6	46.8687	25	22	23	26	25	23	25	22	23	26	25	23	201173	204460	205396	230159	214445	190623	1.0396	0.556131	-	-
F0NG37	SiRe_0089	Thermopsin	47614.2	5.38642	2	2	2	2	2	2	2	2	2	2	2	2	27364.7	5073.24	19772.8	46306.7	41362.9	45012.6	2.54128	0.01615	+	up
F0NG38	SiRe_0088	Nudix hydrolase	20363.8	33.3333	7	8	7	8	7	6	7	8	7	8	7	6	60132.8	55442.9	59457.9	45971.3	51205.5	46245.3	0.819398	0.00933919	-	-
F0NG39	SiRe_0089	Cysteine__tRNA ligase	55171.3	37.8723	15	13	13	16	16	17	15	13	13	16	16	17	68675.7	61994.5	66525.5	93761.2	98122	103910	1.5	0.000747127	-	-
F0NG40	SiRe_0091	Bifunctional phosphoglucose_phosphomannose isomerase	33085.9	41.8919	12	11	11	13	12	10	12	11	11	13	12	10	177718	164698	170155	193050	202366	198641	1.15898	0.00426634	-	-
F0NG41	SiRe_0092	Uncharacterized protein	16299.6	34.4828	6	6	6	6	6	5	6	6	6	6	6	5	79319	56646.2	75664.2	92861.1	75082.3	79452.9	1.16901	0.248379	-	-
F0NG42	SiRe_0093	CoA_disulfide reductase	49113.3	63.2653	21	18	19	22	20	20	21	18	19	22	20	20	93307.8	88321.4	83904.6	97426	102009	97463.4	1.11812	0.0283517	-	-
F0NG43	SiRe_0094	NurA domain_containing protein	41350.3	4.83871	2	2		2	1	1	2	2		2	1	1	40912.7	38185.3	0	39241.6	16334.6	22202.2	0.655545	0.224427	-	-
F0NG44	SiRe_0095	AAA+ ATPase domain_containing protein	68820.8	22.3317	7	6	8	8	8	7	7	6	8	8	8	7	22716	20870.6	20171.4	18048	13512.4	16905.5	0.760154	0.0308117	-	-
F0NG45	SiRe_0096	Uncharacterized protein	15320.5	76.7442	8	7	8	8	9	8	8	7	8	8	9	8	101450	98148	93513.3	102908	101507	119322	1.10449	0.173084	-	-
F0NG46	SiRe_0097	Thioesterase s1erfamily protein	36179.4	53.7736	12	10	11	12	12	13	12	10	11	12	12	13	175027	166760	176711	197325	191156	204576	1.1438	0.00737753	-	-
F0NG47	SiRe_0098	Major facilitator transporter	40969	3.31492	1	1	1	1	1	1	1	1	1	1	1	1	11584.8	12661.4	6050.14	9055.46	7868.09	6845.98	0.784568	0.367866	-	-
F0NG48	SiRe_0099	Short_chain dehydrogenase_reductase SDR	28713	53.668	10	8	8	10	10	10	10	8	8	10	10	10	70445.3	62965.5	55568.1	123450	116772	121924	1.91633	0.000262302	+	up
F0NG49	SiRe_0100	Exodeoxyribonuclease III Xth	28637.1	22.2672	6	5	6	5	6	4	6	5	6	5	6	4	40481.5	37960.5	41771	34720.4	38525.3	45660.9	0.989134	0.904176	-	-
F0NG51	SiRe_0102	Amino acid transporter, putative	56552.3	4.10156	1	1	1	2	1	1	1	1	1	2	1	1	7957.25	9615.71	9908.81	26745.6	16454.2	6094.57	1.79371	0.346697	-	-
F0NG53	SiRe_0104	Thioesterase s1erfamily protein	15763.2	42.5373	4	3	3	3	3	3	4	3	3	3	3	3	12835.4	11251	15682.5	11167.6	16039	13455.3	1.02245	0.883908	-	-
F0NG54	SiRe_0105	Precorrin_6y C5,15_methyltransferase(Decarboxylating), CbiE subunit	25608.4	31.2775	5	4	5	6	6	6	5	4	5	6	6	6	39870.4	54564.3	54325.9	48810.5	41861.1	43122	0.899389	0.400492	-	-
F0NG55	SiRe_0106	Cobalamin (Vitamin B12) biosynthesis CbiG protein	36817.6	26.1398	4	6	4	4	3	4	4	6	4	4	3	4	25660.2	33693.9	27928.1	31278	25024.5	33186.7	1.02529	0.84085	-	-
F0NG56	SiRe_0107	Precorrin_4 C11_methyltransferase	28749.4	30.916	4	5	4	5	3	4	4	5	4	5	3	4	19339.5	22799.8	36430.2	19040.3	13939.6	18879.7	0.660047	0.179474	-	-
F0NG57	SiRe_0108	Precorrin_2 C20_methyltransferase	24828.6	41.8919	8	7	7	9	7	7	8	7	7	9	7	7	48528.8	49623.2	38491.4	29782	36288.6	35984.1	0.746869	0.0491678	-	-
F0NG58	SiRe_0109	Probable cobalt_precorrin_6B C(15)_methyltransferase (decarboxylating)	22019.6	32.1608	6	5	6	6	6	6	6	5	6	6	6	6	62823.7	51254.7	61926.7	76210.9	51857.5	42861.5	0.971165	0.881292	-	-
F0NG59	SiRe_0110	Cobalt_precorrin_5B C(1)_methyltransferase	37428.1	16.3324	3	1	3	3	1	2	3	1	3	3	1	2	6722.82	12487.8	4682.23	2889.66	5785.27	3719.03	0.518731	0.198663	-	-
F0NG60	SiRe_0111	Precorrin_3B C17_methyltransferase	27594.8	23.3871	5	2	2	2	2	1	5	2	2	2	2	1	23904.3	19043.9	28684.6	14184.9	15504.6	16041.7	0.638411	0.0382866	+	down
F0NG61	SiRe_0112	Precorrin_8X methylmutase CbiC_CobH	36819.4	41.8675	9	8	7	7	9	7	9	8	7	7	9	7	21997.3	26119.1	20660.7	16522.9	16369.1	15954.1	0.710209	0.0546296	-	-
F0NG62	SiRe_0113	IS110 family transposase	41487.1	28.0112	9	9	6	9	7	6	9	9	6	9	7	6	62988.4	92036.3	65356	82654.1	55864.3	63715.6	0.917658	0.64723	-	-
F0NG65	SiRe_0116	Radical SAM domain protein	39937.2	5.52326	1	2	2	2	2	2	1	2	2	2	2	2	6591.19	7061.07	3048.65	2450.45	4457.04	3512.62	0.623925	0.207217	-	-
F0NG66	SiRe_0117	Beta_lactamase domain protein	30748.2	69.5971	14	14	14	13	14	14	14	14	14	13	14	14	231048	242477	242359	245525	246100	220981	0.99542	0.910254	-	-
F0NG67	SiRe_0118	Archaeal flagella assembly protein J	53312.2	5.91966	1		1	1	2		1		1	1	2		2396.6	0	2095.3	6880.01	1683.56	0	1.90645	0.515984	-	-
F0NG68	SiRe_0119	ATPase involved in archaeal flagella biosynthesis	58572.2	23.3918	3	2	3	9	9	9	3	2	3	9	9	9	12049.3	6477.81	8515.6	52120	51920.8	47739.2	5.6126	4.33461e-05	+	up
F0NG69	SiRe_0120	Flagellar accessory protein FlaH	25531	22.1739	3	2	3	4	4	4	3	2	3	4	4	4	7200.03	6796.93	6214.18	22976	22064.4	15773.8	3.00895	0.0253235	+	up
F0NG72	SiRe_0123	Uncharacterized protein	28462.3	45.4545	6	5	5	7	7	7	6	5	5	7	7	7	13961.2	6575.94	11603.2	55757.5	38184.5	47574.4	4.40308	0.00273111	+	up
F0NG73	SiRe_0124	Flagellin	33117.4	8.49673	1	1	1	1	1	1	1	1	1	1	1	1	8805.28	20086	16021	49781	64673.2	71972.4	4.15091	0.00297751	+	up
F0NG76	SiRe_0127	Uncharacterized protein	17151.2	17.6871	2	2	2	2	2	2	2	2	2	2	2	2	5131.33	5869.78	5240.15	10706.7	9028.26	6767.26	1.63178	0.0424915	+	up
F0NG77	SiRe_0128	HTH marR_type domain_containing protein	30900.9	23.4201	6	5	4	6	5	5	6	5	4	6	5	5	10582.4	10366.3	12804.2	21458.3	21413.8	13041.5	1.65655	0.0637694	-	-
F0NG81	SiRe_0132	CobQ_CobB_MinD_ParA nucleotide binding domain_containing protein	27840	48.7603	7	5	7	9	9	9	7	5	7	9	9	9	55277.8	37981.1	45483	105491	97471.2	99436.7	2.17958	0.000604481	+	up
F0NG82	SiRe_0133	ATPase, chromosome partitioning_like protein	29551.8	52.1569	12	9	10	13	13	12	12	9	10	13	13	12	56964.2	69424.8	70391.6	164703	150643	166622	2.44926	0.000138148	+	up
F0NG83	SiRe_0134	Alcohol dehydrogenase GroES domain protein	35955.5	47.432	10	10	10	11	10	11	10	10	10	11	10	11	344784	328315	332386	320687	304478	288290	0.908472	0.0441725	-	-
F0NG84	SiRe_0135	Uncharacterized protein	14213.5	33.0579	4	3	2	5	4	3	4	3	2	5	4	3	35851.6	37137.3	34021.4	28681.2	32872	25064.3	0.809431	0.0489603	-	-
F0NG85	SiRe_0136	Ras_like GTPase s1erfamily	23070.2	17.734	3	3	3	2	3	1	3	3	3	2	3	1	29462.8	24474.9	31527	21846.3	22241.3	17559.3	0.721315	0.0368059	-	-
F0NG87	SiRe_0138	Peptide chain release factor subunit 1	40956.2	49.8599	13	13	12	15	16	13	13	13	12	15	16	13	142646	137976	117054	117683	149541	138052	1.01911	0.845566	-	-
F0NG88	SiRe_0139	Phosphoribosyltransferase	24283.1	51.4286	11	12	11	12	12	11	11	12	11	12	12	11	338114	342492	377098	336559	367946	400943	1.04514	0.514959	-	-
F0NG89	SiRe_0140	S_methyl_5_thioadenosine phosphorylase	30300.6	53.3333	12	9	12	9	11	12	12	9	12	9	11	12	52198	51976.3	47910.1	50389	55045.5	56379.1	1.06397	0.229501	-	-
F0NG91	SiRe_0372	D_lactate dehydrogenase (cytochrome)	49937.6	55.9284	24	23	23	23	23	23	24	23	23	23	23	23	803554	787711	845908	638690	657051	619844	0.785986	0.00104457	-	-
F0NG93	SiRe_0374	VapB_type antitoxin	9319.9	63.75	3	3	3	5	4	3	3	3	3	5	4	3	16736.9	23691	20029.8	32474.1	23540.9	33376.4	1.47858	0.0608055	-	-
F0NG95	SiRe_0376	methylmalonate_semialdehyde dehydrogenase (CoA acylating)	56520.6	18.3432	7	7	6	6	5	4	7	7	6	6	5	4	18982.2	20042.4	11297.9	11968	16607	11216.5	0.790731	0.338226	-	-
F0NG96	SiRe_0377	Bacterio_opsin activator HTH domain protein	27165.8	17.1053	2	1	1	1	2	2	2	1	1	1	2	2	1421.47	1787.6	168.697	2574.97	3353.4	2942.78	2.62634	0.0273851	+	up
F0NG97	SiRe_0378	Alcohol dehydrogenase GroES domain protein	39463.9	24.6537	7	7	7	5	7	6	7	7	7	5	7	6	27547.1	26188.9	30223	15154.2	24386.9	29973	0.827953	0.343023	-	-
F0NG98	SiRe_0379	Acetoacetate decarboxylase	31229.6	16.6052	3	3	3	4	3	3	3	3	3	4	3	3	27989.9	27018	24211.3	16890.7	24060.1	28042.5	0.870916	0.379557	-	-
F0NG99	SiRe_0380	Catechol 2,3 dioxygenase	37797.9	22.6866	6	6	5	4	6	5	6	6	5	4	6	5	8527.81	9054.06	11025.7	14599.8	12947.3	9882.58	1.30839	0.1357	-	-
F0NGA1	SiRe_0382	FAD_dependent pyridine nucleotide_disulphideoxido reductase	45502.5	5.69307	2	1	2	2	2	2	2	1	2	2	2	2	4232.35	2110.47	5592.07	5637.49	6267.13	6197.39	1.51673	0.117306	-	-
F0NGB0	SiRe_0391	2_oxoacid oxidoreductase (ferredoxin)	61360.8	52.7828	21	20	19	16	18	17	21	20	19	16	18	17	124609	120704	108598	89001.4	95673.8	84359.7	0.760177	0.00833259	-	-
F0NGB1	SiRe_0392	Rieske (2Fe_2S) domain protein	64490	22.2816	8	8	8	10	9	9	8	8	8	10	9	9	42793.9	37126	41999.4	29229.8	32305.4	30308.6	0.753317	0.00726339	-	-
F0NGB2	SiRe_0393	Pirin domain protein	32626.2	46.5753	6	7	7	11	10	8	6	7	7	11	10	8	79570.4	68384.7	69601.7	93889.3	82840	87399.6	1.21407	0.0314086	-	-
F0NGB5	SiRe_0396	Enoyl_CoA hydratase_isomerase	27607.8	38.4615	6	8	6	8	8	8	6	8	6	8	8	8	72884.2	65667.7	69258.5	81258.7	86736.4	75761.5	1.17298	0.0341819	-	-
F0NGB6	SiRe_0397	Alcohol dehydrogenase GroES domain protein	37612.4	50.4323	12	11	12	12	11	11	12	11	12	12	11	11	87158.3	95019.6	87294.5	78068.7	79223.5	78928	0.876602	0.0485533	-	-
F0NGB7	SiRe_0398	Phosphoenolpyruvate carboxykinase [GTP]	69136.2	26.9868	12	11	12	10	10	8	12	11	12	10	10	8	56628.7	57715.3	44642.2	40382.3	37656	42012.2	0.755101	0.0413386	-	-
F0NGB8	SiRe_0399	Glycosyl transferase gro1 1	53674.3	47.0968	20	18	17	20	19	17	20	18	17	20	19	17	262208	273141	245971	271051	297594	271323	1.07506	0.173581	-	-
F0NGB9	SiRe_0400	2_keto_4_pentenoate hydratase	22379.8	53.8071	11	9	9	9	11	11	11	9	9	9	11	11	85752.2	91501.1	79899.3	70987.9	86249.8	82834.5	0.933578	0.375132	-	-
F0NGC1	SiRe_0402	VapC_type toxin	13888.1	34.1667	4	3	5	5	4	5	4	3	5	5	4	5	53833.7	50036.3	57173.5	58856.2	60496.8	48875.3	1.04461	0.597001	-	-
F0NGC2	SiRe_0403	VapB_type antitoxin	8952.1	53.4247	3	3	3	4	4	3	3	3	3	4	4	3	50300.3	50243.2	37654.3	40777	40743.1	39796.3	0.877846	0.312519	-	-
F0NGC3	SiRe_0405	LmbE family protein	21570.8	46.7742	7	7	7	6	7	7	7	7	7	6	7	7	118626	132836	127445	157651	147804	126138	1.13905	0.159821	-	-
F0NGC4	SiRe_0406	Glycosyl transferase gro1 1	44053.3	46.1942	17	16	13	17	17	14	17	16	13	17	17	14	62450.1	62298.9	69621.4	57923.5	58886.3	54448	0.88109	0.0495796	-	-
F0NGC5	SiRe_0407	Appr_1_p processing domain protein	19454.4	38.4181	5	6	5	6	5	4	5	6	5	6	5	4	66246.4	50167.8	62056.2	49315.9	52564	63318.3	0.925633	0.528062	-	-
F0NGC9	SiRe_0411	ATPase	40682.8	37.3219	12	10	10	12	12	13	12	10	10	12	12	13	26541	29031.3	30549.7	26572.5	28953.2	21551.4	0.894975	0.290059	-	-
F0NGD1	SiRe_0414	Oligopeptide_dipeptide ABC transporter, ATPase subunit	36850.2	53.2308	15	15	15	16	15	10	15	15	15	16	15	10	116683	107893	108020	100500	97019	98773.6	0.890849	0.0170809	-	-
F0NGD2	SiRe_0415	Oligopeptide_dipeptide ABC transporter, ATPase subunit	35448.1	47.1154	14	11	12	13	13	12	14	11	12	13	13	12	145145	146410	137399	125750	126784	115663	0.858359	0.0110649	-	-
F0NGD3	SiRe_0416	ABC_type dipeptide_oligopeptide_nickel transport system, permease	49471.5	10	4	4	4	4	3	2	4	4	4	4	3	2	95919.4	100565	88244.6	64928	91165.4	72391.7	0.802464	0.0945327	-	-
F0NGD4	SiRe_0417	ABC_type dipeptide_oligopeptide_nickel transport system, permease	38400.2	15.8046	4	4	4	4	4	4	4	4	4	4	4	4	32667.4	33116	34560.9	31489.7	31555.9	30010.3	0.927367	0.0332944	-	-
F0NGD5	SiRe_0418	Solute_binding protein family 5 domain_containing protein	97990.3	24.0618	16	16	15	17	17	13	16	16	15	17	17	13	1.81791e+06	1.65645e+06	1640420	2.49895e+06	2.61066e+06	2.30261e+06	1.44918	0.00197431	-	-
F0NGD6	SiRe_0419	6_phospho_N_acetylmuramidase N_terminal domain_containing protein	38993.7	58.806	20	17	20	19	18	19	20	17	20	19	18	19	262181	241213	242432	253990	284650	290775	1.11208	0.103388	-	-
F0NGD8	SiRe_0421	ATP_dependent RNA helicase related protein	53579	29.5011	7	9	8	9	9	7	7	9	8	9	9	7	18576.4	20649	16577.2	17468.2	20175.3	22802.8	1.08322	0.469066	-	-
F0NGE0	SiRe_0423	glutamine__fructose_6_phosphate transaminase (isomerizing)	63857.4	34.4178	13	13	14	10	13	12	13	13	14	10	13	12	40805.6	36106.7	31554.5	29845.3	33106.7	37698.9	0.927943	0.499185	-	-
F0NGE4	SiRe_0427	Rossmann fold nucleotide_binding protein	19522.8	45.1429	7	7	6	7	7	7	7	7	6	7	7	7	276107	347570	284496	382397	364907	387220	1.24924	0.0327803	-	-
F0NGE7	SiRe_0430	D_galactarate dehydratase_altronate hydrolase domain protein	41740.4	29.1237	6	6	5	7	5	4	6	6	5	7	5	4	13269.1	15019.3	10737.8	9921.36	13210.8	10250.8	0.8554	0.311281	-	-
F0NGF0	SiRe_0433	Nickel_cobalt efflux system	40862.7	4.38356	1	1	1	1	1	1	1	1	1	1	1	1	4796.9	9601.25	4124.34	10067.9	5218.33	5137.94	1.10267	0.802579	-	-
F0NGF1	SiRe_0434	Transcriptional regulator, GntR family	24344.1	48.1132	10	9	10	10	9	8	10	9	10	10	9	8	80187.5	77882.7	87682.6	97700.5	100706	94149	1.19045	0.0113287	-	-
F0NGF2	SiRe_0435	Citryl_CoA lyase	30706	37.9182	10	9	9	10	9	9	10	9	9	10	9	9	208536	190878	202103	203291	209710	203676	1.0252	0.415026	-	-
F0NGF3	SiRe_0436	Thioesterase s1erfamily protein	15727	64.0845	7	7	6	7	7	7	7	7	6	7	7	7	35646.3	37684.7	49412.2	33813	34178.1	37048.1	0.855764	0.251823	-	-
F0NGF9	SiRe_0442	Nitrate reductase molybdenum cofactor assembly chaperone	19601.6	8.33333		1	1	1	1	1		1	1	1	1	1	0	1305.33	5004.9	509.101	1781.74	2889.9	0.547338	0.447907	-	-
F0NGG0	SiRe_0443	Nitrate reductase, beta subunit	56887.6	19.0669	3	6	6	6	5	5	3	6	6	6	5	5	8872.24	8275.89	7714.8	4997.26	5561.05	3932.9	0.582844	0.00404512	+	down
F0NGG1	SiRe_0444	nitrate reductase (qui-)	135216	6.89362	5	4	3	3	3	3	5	4	3	3	3	3	10347	12395.9	9101.28	7926.74	10303	9216.8	0.861904	0.282263	-	-
F0NGG2	SiRe_0445	Major facilitator s1erfamily MFS_1	47979.3	5.21542	2	2	1	2	2	1	2	2	1	2	2	1	4287.4	5135.53	4297.83	5562.01	4968.59	5884.84	1.19639	0.0818586	-	-
F0NGG3	SiRe_0446	Thioesterase s1erfamily protein	14953.7	15.1515	1	1	2	2	1	1	1	1	2	2	1	1	2999.58	3460.76	6154.45	3173.89	4129.79	6460.88	1.09114	0.795839	-	-
F0NGG7	SiRe_0683	Membrane_bound metal_dependent hydrolase	34099.5	7.93103	1	2	1	3	2	1	1	2	1	3	2	1	24016.8	23988.6	26511.2	31275	29219.8	27647.2	1.18285	0.027709	-	-
F0NGG8	SiRe_0684	Major facilitator s1erfamily MFS_1	46073.5	10.7728	4	5	5	5	5	5	4	5	5	5	5	5	125233	115322	111978	143058	128047	92486.8	1.03137	0.823869	-	-
F0NGG9	SiRe_0685	Amidohydrolase	44688.3	71.0784	30	29	26	27	27	27	30	29	26	27	27	27	631288	588317	569059	669011	775966	723699	1.21246	0.0243537	-	-
F0NGH0	SiRe_0686	AMP_dependent synthetase and ligase	56806	42.3695	21	17	18	20	19	21	21	17	18	20	19	21	275581	263910	266006	197903	202706	198793	0.744138	5.9979e-05	-	-
F0NGH2	SiRe_0688	Amino acid permease_associated region	67517.1	3.24675	2	2	2	2	2	2	2	2	2	2	2	2	17703.8	20625	17063.2	22079.1	21642.7	18487.2	1.12307	0.222676	-	-
F0NGH3	SiRe_0689	Glutamate dehydrogenase	45894.6	65.6325	24	24	25	25	24	25	24	24	25	25	24	25	1.59055e+06	1.57873e+06	1518280	1.79554e+06	1.81244e+06	1.93173e+06	1.18179	0.00419443	-	-
F0NGH5	SiRe_0691	Thermopsin	96578.5	11.8721	9	9	8	10	9	9	9	9	8	10	9	9	77512.4	71645.9	80976.6	126301	107911	108135	1.48759	0.00497779	-	-
F0NGH6	SiRe_0692	IS200_IS605 family OrfB protein	46429.9	7.98005	1	1	1	2	2	1	1	1	1	2	2	1	20623.1	17186.7	11888.2	7396.5	12663.8	13595.2	0.677201	0.169025	-	-
F0NGI0	SiRe_0696	DUF4898 domain_containing protein	11618.6	26	1	2	1	1	1		1	2	1	1	1		5705.56	6632.51	7372.19	1285.93	1257.69	0	0.193576	0.00813677	+	down
F0NGI2	SiRe_0698	VapC_type toxin	15958.5	17.2662	2	1	2	1		2	2	1	2	1		2	9310.9	5349.14	7782.24	5511.52	0	10742.7	1.0864	0.809252	-	-
F0NGI5	SiRe_0701	DUF5751 domain_containing protein	13453.7	49.1379	3	3	3	5	5	4	3	3	3	5	5	4	17669.1	18377.9	14588.1	25168.9	30040.6	36294.6	1.80713	0.0164134	+	up
F0NGI7	SiRe_0703	Hemerythrin HHE cation binding domain protein	16485.9	55.5556	5	5	4	6	6	6	5	5	4	6	6	6	157391	211058	219014	248902	254387	209809	1.21386	0.15468	-	-
F0NGI8	SiRe_0704	DNA_directed RNA polymerase, subunit M (RpoM_2)	8440.8	33.3333	2	2	1	1	2	1	2	2	1	1	2	1	33874.5	44379.8	28860.6	29916.2	43521.8	35733.3	1.0192	0.915063	-	-
F0NGI9	SiRe_0705	Extradiol ring_cleavage dioxygenase class III protein subunit B	29845.2	35.0195	5	5	5	5	5	4	5	5	5	5	5	4	39644.4	25610.1	44553.4	51193.2	38930.8	52364.1	1.29761	0.200686	-	-
F0NGJ0	SiRe_0706	4_hydroxyphenylacetate 3_hydroxylase	57291.1	33.8086	10	9	8	11	12	10	10	9	8	11	12	10	28271.6	46325.2	44477.2	46211.9	56494.6	47861	1.26449	0.184868	-	-
F0NGJ1	SiRe_0707	3,4_dihydroxyphenylacetate 2,3_dioxygenase	37092.9	37.1429	7	8	8	10	6	8	7	8	8	10	6	8	48396.5	54224.4	45274.4	51660.1	64183.9	63583.9	1.21321	0.0960544	-	-
F0NGJ2	SiRe_0708	Flavin reductase domain protein FMN_binding protein	17807.5	25.1613	2	2	2	2	2	2	2	2	2	2	2	2	20444.1	25107.2	17624.3	3550.49	12696	16971.1	0.525798	0.0916894	-	-
F0NGJ5	SiRe_0711	AMP_dependent synthetase and ligase	70166.9	51.2862	27	25	26	28	28	26	27	25	26	28	28	26	387053	383075	325271	259999	243497	252480	0.690138	0.00528606	-	-
F0NGJ6	SiRe_0712	Acyl_CoA dehydrogenase domain protein	41555.4	22.372	4	4	4	5	5	4	4	4	4	5	5	4	76681	67769.2	49548	66488.2	72710.2	72461.4	1.09104	0.514408	-	-
F0NGJ7	SiRe_0713	Acetyl_CoA acetyltransferase	41694.2	48.8189	18	17	18	19	18	18	18	17	18	19	18	18	649497	651855	649189	607762	564451	544918	0.880335	0.0522436	-	-
F0NGJ8	SiRe_0714	Propanoyl_CoA C_acyltransferase	43009.3	69.3878	23	22	23	24	25	24	23	22	23	24	25	24	635067	565473	633409	564122	547167	537453	0.899012	0.0633405	-	-
F0NGJ9	SiRe_0715	ChsH2 rubredoxin_like zinc ribbon domain_containing protein	19053.1	60	12	13	14	13	12	14	12	13	14	13	12	14	537586	475225	542797	547340	505609	401303	0.934844	0.52482	-	-
F0NGK0	SiRe_0716	DUF35 domain_containing protein	16453.7	56.25	6	6	6	6	7	6	6	6	6	6	7	6	329853	309110	316185	290502	275953	240683	0.845039	0.0367655	-	-
F0NGK5	SiRe_0722	Indolepyruvate oxidoreductase subunit IorA	67173.7	22.549	8	9	10	7	5	3	8	9	10	7	5	3	19786.7	16916.7	16500.8	9238.39	8181.67	6870.65	0.456557	0.00147438	+	down
F0NGK6	SiRe_0723	Pyruvate ferredoxin_flavodoxin oxidoreductase	20743.1	51.0309	7	6	6	5	3	4	7	6	6	5	3	4	8081.17	7390	6219.54	4086.88	3746.78	11035.5	0.869918	0.719114	-	-
F0NGK7	SiRe_0724	acetate__CoA ligase	68559.6	39.8682	19	18	18	21	21	20	19	18	18	21	21	20	101420	94024	95501.6	112210	110867	96362.6	1.09794	0.162415	-	-
F0NGK8	SiRe_0725	thioredoxin_dependent peroxiredoxin	17335.8	53.5948	8	6	7	7	8	8	8	6	7	7	8	8	108689	153595	110304	114825	215706	204472	1.43591	0.1983	-	-
F0NGL1	SiRe_0728	Arabinose ABC transporter, arabinose binding protein	65696.2	5.42373	3	3	2	2	2	3	3	3	2	2	2	3	51683.1	68530.6	64955.5	33117.9	41148	48390	0.662399	0.0368673	+	down
F0NGL7	SiRe_0734	ABC transporter related protein	29086.7	40.6977	9	9	9	10	9	9	9	9	9	10	9	9	60434.9	40964.3	40676.5	50754.9	41550.7	45869.4	0.972545	0.862812	-	-
F0NGL8	SiRe_0735	ABC_2 type transport system permease protein	31155.8	9.45455	2	2	2	3	2	2	2	2	2	3	2	2	30350.9	34188.4	22906.3	37992.6	27024.2	31470.2	1.10339	0.547703	-	-
F0NGL9	SiRe_0736	IS200_IS605 family OrfB protein	46163.8	11.9701	3	4	3	4	3	4	3	4	3	4	3	4	16515.9	12879.8	13194.3	14968.5	14579.7	8930.53	0.903467	0.578833	-	-
F0NGM1	SiRe_0738	L_carnitine dehydratase_bile acid_inducible protein F	42109.2	31.5364	6	7	7	10	9	7	6	7	7	10	9	7	10740.4	9060.9	8838.47	15513.2	15970.7	13439.9	1.56858	0.0052566	+	up
F0NGM2	SiRe_0739	AMP_dependent synthetase and ligase	61885.5	29.9632	10	10	10	13	12	12	10	10	10	13	12	12	35726.6	31558.2	34436.7	48084.3	56612.6	55385.3	1.57373	0.00268166	+	up
F0NGM4	SiRe_0741	malate synthase	94907.6	53.8741	50	46	50	46	47	45	50	46	50	46	47	45	170075	159358	153890	146682	148384	154745	0.930667	0.105049	-	-
F0NGM5	SiRe_0742	isocitrate lyase	48879.9	48.2838	20	19	20	20	20	16	20	19	20	20	20	16	760881	781319	735304	593419	453902	459693	0.661696	0.00565539	+	down
F0NGM6	SiRe_0743	VapB_type antitoxin	9492	46.9136	2	3	2	3	4	4	2	3	2	3	4	4	22082	21896.7	23353.9	31357	26605.6	17031.9	1.11379	0.606706	-	-
F0NGM7	SiRe_0744	VapC_type toxin	15779.4	24.0876	3	1	2	5	5	2	3	1	2	5	5	2	6776.68	7108.32	5763	7529.14	7283.32	11098.9	1.31878	0.182921	-	-
F0NGM8	SiRe_0745	Mg2 transporter protein CorA family protein	28792.2	13.4694	1	3	4	4	4	4	1	3	4	4	4	4	13497.1	14960.8	13345.2	18784.7	16332.8	15046	1.2	0.0829202	-	-
F0NGN0	SiRe_0747	CopG domain protein DNA_binding domain protein	12675.7	34.5455	2	2	1	2	2	1	2	2	1	2	2	1	18974.7	14513.4	17889.2	9225.87	7911.07	6802.87	0.46596	0.00379474	+	down
F0NGN2	SiRe_0749	Glutamate dehydrogenase	45325.9	48.4487	16	15	16	17	16	16	16	15	16	17	16	16	366336	364263	358457	252058	283878	279513	0.748766	0.00087658	-	-
F0NGN3	SiRe_0750	Uncharacterized protein	17120.5	55.7823	6	7	5	8	7	6	6	7	5	8	7	6	82398.9	79485	74923.4	87469	71862	76968.3	0.997855	0.975018	-	-
F0NGN4	SiRe_0751	MarR family transcriptional regulator	15684	20	2	3	3	3	3	3	2	3	3	3	3	3	41137.5	31228.8	33843.9	43135.9	37576.1	42609.1	1.1611	0.174016	-	-
F0NGN6	SiRe_0753	Ketol_acid reductoisomerase	36786.2	55.8912	14	14	15	15	15	13	14	14	15	15	15	13	150935	120229	122763	127059	124782	110446	0.919682	0.396989	-	-
F0NGN9	SiRe_0756	PaREP1 family protein	13479.4	15.7025	2	2	2	2	2	2	2	2	2	2	2	2	59743.4	42415	51260.2	27187.5	38390	38944.4	0.681286	0.0608776	-	-
F0NGP4	SiRe_0993	CRISPR_associated endonuclease Cas1	33186.1	6.55172	2	2	1	1	2		2	2	1	1	2		46308.2	44624.6	38232.7	37090.9	36032.9	0	0.849188	0.135445	-	-
F0NGP5	SiRe_0994	CRISPR type III_B_RAMP module_associated protein Cmr5	14464.7	47.9675	7	7	7	7	7	7	7	7	7	7	7	7	77365	61013.7	57834.1	58025.3	57866.8	55311.6	0.872541	0.301298	-	-
F0NGP6	SiRe_0995	HAD family hydrolase	19082	26.2195	1	2	3	3	2	1	1	2	3	3	2	1	11823.8	8339.44	8294.05	13378.6	14775.3	17124	1.59108	0.0248145	+	up
F0NGP7	SiRe_0996	Probable glycine cleavage system H protein	16344.8	61.4286	11	12	12	11	12	12	11	12	12	11	12	12	97174	92423.5	96146.6	89362.4	103577	108272	1.05413	0.428992	-	-
F0NGP8	SiRe_0997	Uncharacterized protein	12756.6	25.9259	1	2	1	2	2	2	1	2	1	2	2	2	5724.52	7436.98	12959.2	5660.34	3453.09	8361.33	0.669001	0.330429	-	-
F0NGQ1	SiRe_1000	Transcriptional regulator, TrmB	14553.7	51.1811	9	9	9	9	9	9	9	9	9	9	9	9	1.24267e+06	1.31864e+06	1371590	1.30916e+06	1.12763e+06	1.19148e+06	0.922544	0.193331	-	-
F0NGQ2	SiRe_1001	Uncharacterized protein	11789.7	56.4356	6	8	5	7	7	5	6	8	5	7	7	5	719445	551214	587723	1.1002e+06	688115	686409	1.33166	0.234299	-	-
F0NGQ3	SiRe_1002	FUN14 family protein	10471.8	12.2449	1	1	1	1	1	1	1	1	1	1	1	1	15785.2	9096.86	10107.5	13568.2	20127.7	11940.6	1.30429	0.336842	-	-
F0NGQ4	SiRe_1003	DUF2258 domain_containing protein	17942.5	46.7532	8	7	7	8	8	9	8	7	7	8	8	9	482584	610789	508554	479704	533025	644166	1.03431	0.783221	-	-
F0NGQ5	SiRe_1004	Polymerase beta nucleotidyltransferase domain_containing protein	28545	39.6	5	5	6	3	5	5	5	5	6	3	5	5	19602.3	19893.8	22461.9	26213.3	18589.1	22644.1	1.08858	0.485371	-	-
F0NGQ6	SiRe_1005	Aconitate hydratase 1	95901.9	55.0877	58	54	62	63	57	54	58	54	62	63	57	54	1.10139e+06	1.14371e+06	1063090	939057	997583	980746	0.881868	0.0109713	-	-
F0NGQ7	SiRe_1006	Probable ribonuclease FAU_1	49144.7	36.3208	10	11	11	13	11	9	10	11	11	13	11	9	105578	93370.4	106816	112942	148317	123125	1.25713	0.0822305	-	-
F0NGQ9	SiRe_1008	von Willebrand factor type A	42647.4	69.4737	30	31	29	32	31	28	30	31	29	32	31	28	311298	308097	291714	299146	327309	350213	1.07196	0.242883	-	-
F0NGR0	SiRe_1009	Metallophosphoesterase	30373.3	25.7463	6	6	6	6	6	5	6	6	6	6	6	5	22891.3	23772.7	14776.2	17544.9	21395.5	16785.2	0.906987	0.583609	-	-
F0NGR1	SiRe_1010	FHA domain containing protein	23045.8	64.4231	13	13	13	12	14	12	13	13	13	12	14	12	2.25363e+06	2.3119e+06	1868030	2.40184e+06	2.47574e+06	2.25719e+06	1.10899	0.202116	-	-
F0NGR2	SiRe_1011	von Willebrand factor type A	40585	63.2022	15	15	18	18	16	16	15	15	18	18	16	16	184656	209097	218039	222659	225421	249975	1.141	0.0953635	-	-
F0NGR3	SiRe_1012	tRNA (Guanine_N1_)_methyltransferase	35156.6	20.1954	2	3	4	2	2	2	2	3	4	2	2	2	5926.36	6273.5	6605.81	9431.71	9996.09	5054.6	1.30186	0.349082	-	-
F0NGR4	SiRe_1013	DUF2188 domain_containing protein	12297	28.5714	4	4	4	4	4	4	4	4	4	4	4	4	568356	599119	597154	468044	438903	495031	0.794489	0.00313695	-	-
F0NGR5	SiRe_1014	Coenzyme A transferase	27454.3	32.2449	6	6	6	5	7	5	6	6	6	5	7	5	112813	89736.8	98959.9	136783	155102	132536	1.40765	0.0131524	-	-
F0NGR6	SiRe_1015	Coenzyme A transferase	28729.1	60.0791	11	10	10	12	12	10	11	10	10	12	12	10	69028.2	70348.9	74302.2	74785.3	83689.2	73069.4	1.0836	0.178404	-	-
F0NGR7	SiRe_1016	HTH_type transcriptional regulator SarZ	18069.1	35.2941	5	6	7	3	6	6	5	6	7	3	6	6	49352.3	54788.7	54970.5	29864.2	33076.6	45558.7	0.681908	0.030243	-	-
F0NGR9	SiRe_1018	S_layer domain protein	92318.8	3.59281	2	2	3	2	2	1	2	2	3	2	2	1	34696.7	34765.8	41409.1	45371.5	45034	44885.6	1.22025	0.0667362	-	-
F0NGS0	SiRe_1019	ABC transporter related protein	25576.4	54.185	9	10	9	12	12	10	9	10	9	12	12	10	23864.8	25453.5	22887	33618.1	30720.8	25795	1.2483	0.0676923	-	-
F0NGS1	SiRe_1020	fumarate hydratase	48703.9	46.7416	15	14	16	16	16	14	15	14	16	16	16	14	986177	981963	949444	803810	931153	922464	0.910831	0.112004	-	-
F0NGS3	SiRe_1022	Putative signal_transduction protein with CBS domains	13565.7	33.871	3	3	3	3	3	3	3	3	3	3	3	3	23551.8	26752	27189.6	17794.2	23973	26980.4	0.887141	0.377102	-	-
F0NGS4	SiRe_1023	DSBA oxidoreductase	26097.7	52	12	13	13	12	13	14	12	13	13	12	13	14	456998	441708	436283	476405	470071	467870	1.05944	0.0169184	-	-
F0NGS5	SiRe_1024	Amino acid permease_associated region	68897.8	6.25978	4	4	4	4	4	3	4	4	4	4	4	3	154108	124726	138067	197613	177110	164874	1.2943	0.0329039	-	-
F0NGS6	SiRe_1025	Intracellular protease, PfpI family	19276.2	50.289	9	9	9	9	9	9	9	9	9	9	9	9	166735	139965	161412	228955	229742	196878	1.40047	0.00999374	-	-
F0NGS7	SiRe_1026	Molybdenum transport protein ModA related protein (ModA)	13539.5	63.8655	8	9	9	10	9	9	8	9	9	10	9	9	434897	409936	440526	438250	435154	408124	0.99702	0.928733	-	-
F0NGS8	SiRe_1027	N5_carboxyaminoimidazole ribonucleotide synthase	42407.4	53.4247	19	18	17	20	20	18	19	18	17	20	20	18	603969	558607	490695	642790	631949	565487	1.11308	0.201661	-	-
F0NGT0	SiRe_1029	FAD linked oxidase domain protein	34990.9	41.1184	11	12	11	13	12	11	11	12	11	13	12	11	316091	346726	337903	425054	337911	337848	1.10002	0.334766	-	-
F0NGT1	SiRe_1030	Transcriptional regulator, MarR family	10830.6	32.6087	3	2	1	3	3	1	3	2	1	3	3	1	7281.81	7361.81	16062.1	17137.2	20236.6	31163	2.23205	0.0707654	-	-
F0NGT3	SiRe_1032	Probable glycine cleavage system H protein	16224.9	15.5405	2	2	2	2	2	1	2	2	2	2	2	1	20554.4	21885.3	23034.6	20493	25040.9	25063.6	1.07825	0.366932	-	-
F0NGT4	SiRe_1033	lipoate__protein ligase	41935	43.1694	13	15	13	17	15	14	13	15	13	17	15	14	232785	228302	217705	301188	316355	305700	1.36012	0.000211452	-	-
F0NGT5	SiRe_1034	Uncharacterized protein	24751.4	32.3944	4	4	3	5	6	4	4	4	3	5	6	4	77756.4	76619.4	74911.3	158551	139749	130451	1.86993	0.0143931	+	up
F0NGT6	SiRe_1035	Uncharacterized protein	12860.9	29.0909	3	3	3	3	3	2	3	3	3	3	3	2	93826.7	116816	106390	35604.1	39334	33374.8	0.341645	0.000535073	+	down
F0NGT7	SiRe_1036	OsmC family protein	15445.7	25.3623	2	2	3	3	3	3	2	2	3	3	3	3	23383.3	22223.7	20349.3	18905.7	22010.1	32682.6	1.11587	0.582483	-	-
F0NGT8	SiRe_1037	Uncharacterized protein	17354.8	18.2432	3	3	3	3	3	3	3	3	3	3	3	3	192470	226367	190765	203638	212858	210858	1.02912	0.645825	-	-
F0NGU2	SiRe_1041	dolichyl_phosphooligosaccharide_protein glycotransferase	83744.7	5.62827	1	3	3	3	3	3	1	3	3	3	3	3	11018.1	7883.24	6267.59	5544.14	12657.5	5648.97	0.947622	0.880182	-	-
F0NGU3	SiRe_1042	Ribosome biogenesis protein Nop10	6717	42.8571	3	3	3	3	3	3	3	3	3	3	3	3	55654.5	40005.4	36044.8	71168.1	66389	62247.1	1.51706	0.0252901	+	up
F0NGU4	SiRe_1043	Translation initiation factor 2 subunit alpha	30358.1	50	16	18	18	19	17	16	16	18	18	19	17	16	338211	301306	326739	391587	388198	422126	1.24388	0.00688281	-	-
F0NGU5	SiRe_1044	Small ribosomal subunit protein eS27	7237.6	76.9231	5	4	5	5	4	4	5	4	5	5	4	4	216467	188781	153708	188411	118218	181714	0.873669	0.459775	-	-
F0NGU6	SiRe_1045	Large ribosomal subunit protein eL42	10986	61.0526	9	9	9	9	9	9	9	9	9	9	9	9	643102	610226	574813	685941	698254	600605	1.08569	0.22566	-	-
F0NGU7	SiRe_1046	Uncharacterized protein	17710.7	30.4636	3	4	4	5	4	4	3	4	4	5	4	4	31657.4	29747.6	23524.1	32692.5	33295.2	33288.7	1.16893	0.190072	-	-
F0NGU8	SiRe_1047	DNA primase small subunit PriS	37572.3	42.1212	7	8	6	10	9	7	7	8	6	10	9	7	26719.1	36416.3	34210.1	36676.1	32972	15329.9	0.872953	0.59806	-	-
F0NGU9	SiRe_1048	DNA polymerase sliding clamp	27653.1	42.8571	10	12	12	11	9	10	10	12	12	11	9	10	86438.9	101694	88279.8	78121.7	85550	94749.8	0.934911	0.427638	-	-
F0NGV0	SiRe_1049	GTPase	28588.2	21.1765	3	4	4	3	3	4	3	4	4	3	3	4	39932.6	38371.2	34501.4	41521.1	37166.6	31296	0.974988	0.794245	-	-
F0NGV1	SiRe_1050	Ribose_phosphate pyrophosphokinase	32193.9	54.2955	10	11	10	12	11	9	10	11	10	12	11	9	232553	219339	229194	237006	230177	247766	1.04972	0.156262	-	-
F0NGV2	SiRe_1051	Putative RNA methylase	35223.2	22.1154	6	7	5	8	7	6	6	7	5	8	7	6	64252	86465.6	89564.9	80714.6	106651	88416.5	1.14774	0.345554	-	-
F0NGV3	SiRe_1052	Ribonuclease Z	32952.9	53.2646	6	11	8	10	8	9	6	11	8	10	8	9	31546.6	37342.1	34331.6	35073	43366.2	42573.3	1.17237	0.130796	-	-
F0NGV4	SiRe_1053	1F0201 protein SiRe_1053	16421	53.1034	3	3	5	6	5	5	3	3	5	6	5	5	48479.8	70750.5	46532.7	92109.8	80194.9	71732	1.4722	0.0556375	-	-
F0NGV5	SiRe_1054	1F0200 protein SiRe_1054	21484.7	55.8511	14	15	15	15	15	15	14	15	15	15	15	15	263140	244493	264277	290638	271087	264567	1.07045	0.147856	-	-
F0NGV6	SiRe_1055	RNA 2,3_cyclic phosphodiesterase	22114.4	51.0309	8	7	9	9	10	10	8	7	9	9	10	10	63569.5	53918.4	60296	76048.2	76355.1	72775.7	1.26659	0.00665687	-	-
F0NGV7	SiRe_1056	CCA_adding enzyme	48022.9	27.9126	10	10	11	12	11	11	10	10	11	12	11	11	58395.5	73533.6	64119.1	71149.4	61411.5	61247.9	0.988577	0.898498	-	-
F0NGV8	SiRe_1057	Ser_Thr kinase_like protein	23347.9	4.0201		1	1	1	1			1	1	1	1		0	3067.8	1332.06	2284.07	3259.82	0	1.26001	0.623615	-	-
F0NGV9	SiRe_1058	Uncharacterized protein	6957.2	37.7049	2	2	1	2	2	2	2	2	1	2	2	2	17358.1	7341.16	8888.29	18670.3	15555.1	23917.1	1.73108	0.107318	-	-
F0NGW2	SiRe_1061	MacB_like periplasmic core domain_containing protein	41053.8	7.20222	1	2	2	1	2		1	2	2	1	2		4544.46	3543.15	2199.89	2571.74	1592.5	0	0.607179	0.251141	-	-
F0NGW3	SiRe_1062	ABC transporter related protein	23619.2	15.1961	2	2	3	2	1	1	2	2	3	2	1	1	8485.74	10154.7	7789.48	8880.42	9658.18	3226.08	0.823487	0.508591	-	-
F0NGW5	SiRe_1064	Fibronectin type III domain protein	78495.1	3.86207	1	1	1	1	1	1	1	1	1	1	1	1	8111.1	6095.06	2441.52	4283.87	6366.92	6983.64	1.05927	0.867484	-	-
F0NGW7	SiRe_1066	Extracellular solute_binding protein family 1	42336.8	3.36788	1	1	1	1	1	1	1	1	1	1	1	1	22571.4	18014.3	19970.6	90938.9	78701.3	74344.4	4.02905	0.000285958	+	up
F0NGW8	SiRe_1067	Short_chain dehydrogenase_reductase SDR	27365.4	46.5587	7	5	7	9	8	8	7	5	7	9	8	8	49755	54674.2	50558	79841.9	69887.7	58894.9	1.34608	0.0456513	-	-
F0NGW9	SiRe_1068	Formate dehydrogenase, alpha subunit	73678.2	33.1811	12	10	8	16	15	13	12	10	8	16	15	13	57007.6	56276.3	58775.2	48226.8	62447.8	82590.1	1.12325	0.552083	-	-
F0NGX0	SiRe_1069	TatD_related deoxyribonuclease	26611.2	15.0862	1	1	1	1	3	1	1	1	1	1	3	1	3121.61	6907.92	8106.2	2422.6	4499.25	3620.36	0.581295	0.192832	-	-
F0NGX1	SiRe_0450	DNA repair ATPase	29928.1	15.8915	2	3	3	3	3	2	2	3	3	3	3	2	13865.9	17008.1	12225.4	15890.7	13523.3	13901.1	1.00501	0.96596	-	-
F0NGX4	SiRe_0453	DNA protection during starvation protein	22550.6	47.1503	6	4	7	8	8	7	6	4	7	8	8	7	25019.8	25508.4	20911.6	27196.4	44900.8	31663.9	1.45243	0.122306	-	-
F0NGX6	SiRe_0455	CRISPR system ring nuclease SSO2081_like domain_containing protein	20103.2	67.9775	16	14	15	15	14	13	16	14	15	15	14	13	508261	505932	446505	334371	349994	410478	0.749533	0.0166362	-	-
F0NGX9	SiRe_0458	HEPN domain protein	16926.1	14.5833	2	2	2	1	2	2	2	2	2	1	2	2	4814.37	9837.91	3868.75	4446.99	11035.2	8888.22	1.31582	0.507534	-	-
F0NGY1	SiRe_0460	Flavin reductase_like domain	20725	23.913	4	2	2	4	3	4	4	2	2	4	3	4	18115.6	23587.1	12894.5	21748.9	18830.2	26918.2	1.23628	0.330843	-	-
F0NGY2	SiRe_0461	Uncharacterized protein	18884.5	37.9747	5	5	5	5	5	5	5	5	5	5	5	5	79646.9	70457	60259.3	62029.7	75044.8	81016.1	1.03673	0.761391	-	-
F0NGY8	SiRe_0468	ATPase, chromosome partitioning_like protein	27802.3	55.9184	12	13	13	13	12	11	12	13	13	13	12	11	258248	274315	265179	257609	220677	255804	0.920209	0.175102	-	-
F0NGZ1	SiRe_0471	6_phosphogluconate dehydrogenase NAD_binding protein	31093.2	31.9444	9	10	10	9	9	9	9	10	10	9	9	9	127212	99167.3	122042	139899	150930	121276	1.18278	0.157152	-	-
F0NGZ2	SiRe_0473	CRISPR locus_related DNA_binding protein	25057.8	51.1628	10	9	10	11	11	10	10	9	10	11	11	10	77642	84054.3	69510.2	85283	84049.1	82054.2	1.08728	0.19379	-	-
F0NGZ4	SiRe_0475	ATPase	40755	20.2247	5	4	3	6	6	5	5	4	3	6	6	5	12446.2	11652.8	11390.8	9307.89	5223.33	13657.3	0.794269	0.423145	-	-
F0NGZ6	SiRe_0477	Uncharacterized protein	20060.7	65.5172	11	13	13	13	12	11	11	13	13	13	12	11	109006	101313	104414	151238	131078	131387	1.31446	0.00937461	-	-
F0NGZ8	SiRe_0479	Uncharacterized protein	17617.9	15.5689	1	1	1	1	1	1	1	1	1	1	1	1	28597	20290.8	19630.9	25388.9	37650.6	41133.9	1.52037	0.100165	-	-
F0NGZ9	SiRe_0481	Carboxymethylenebutenolidase	29174.3	71.2062	26	29	28	27	28	27	26	29	28	27	28	27	515343	593759	505039	522507	544872	605364	1.03631	0.628878	-	-
F0NH01	SiRe_0483	Transcriptional activator, TenA family	24401	57.6923	10	10	10	11	12	12	10	10	10	11	12	12	172438	136430	155590	95819.2	127157	127756	0.755145	0.0627032	-	-
F0NH02	SiRe_0484	Aldehyde oxidase and xanthine dehydrogenase molybdopterin binding protein	76096.8	57.1633	35	33	35	36	37	33	35	33	35	36	37	33	558771	546322	540310	623955	659109	659561	1.18064	0.00158533	-	-
F0NH04	SiRe_0486	Malto_oligosyltrehalose trehalohydrolase	64308.2	47.2371	20	19	20	20	21	19	20	19	20	20	21	19	116076	97799.9	89195.9	93219.8	102229	101960	0.981317	0.834378	-	-
F0NH09	SiRe_0491	Tricorn protease homolog	115778	52.1825	51	50	53	53	53	45	51	50	53	53	53	45	528205	568352	529860	393558	422372	427731	0.764663	0.0016385	-	-
F0NH10	SiRe_0492	2,5_diamino_6_(ribosylamino)_4(3H)_pyrimidi- 5_phosphate reductase	24372.6	61.6114	11	11	11	11	11	11	11	11	11	11	11	11	126055	116492	120896	151782	130944	115286	1.09511	0.35109	-	-
F0NH12	SiRe_0494	DNA polymerase beta domain protein region	21413.4	15.3846	3	3	3	3	3	3	3	3	3	3	3	3	16903.9	14243.5	17709.6	23479.5	34295.8	15648.4	1.50283	0.211189	-	-
F0NH13	SiRe_0495	DUF973 family protein	29750	5.59701	2	1	2	2	2	1	2	1	2	2	2	1	46908.5	38641.3	60848.9	54590.6	63915.6	28734.6	1.00575	0.982967	-	-
F0NH18	SiRe_0500	Transposase	28558.1	10.5691	3	2	3	2	4		3	2	3	2	4		14328	7028.87	6728.3	7155.4	4474.88	0	0.621161	0.368627	-	-
F0NH25	SiRe_0507	Pyrrolidone_carboxylate peptidase	23404	44.4976	5	5	6	5	6	6	5	5	6	5	6	6	47960.3	31021.9	39067.9	36351.5	44431.2	47883.7	1.08993	0.585059	-	-
F0NH26	SiRe_0508	Uncharacterized protein	34021.3	64.2384	13	12	13	17	14	12	13	12	13	17	14	12	124572	145240	122486	190755	161528	149906	1.28012	0.0608405	-	-
F0NH27	SiRe_0509	Metallophosphoesterase	22184.7	26.8421	2	3	2	3	3	1	2	3	2	3	3	1	5032.79	5820.7	3300.58	6909.59	6446.12	13114.3	1.87013	0.145451	-	-
F0NH29	SiRe_0511	Glycerol kinase	55805.6	35.9281	18	16	17	18	19	17	18	16	17	18	19	17	204052	179192	203395	198395	212176	176343	1.00047	0.994821	-	-
F0NH31	SiRe_0513	Putative transcriptional regulator, AsnC family	30433.5	35.3612	5	4	5	8	5	6	5	4	5	8	5	6	16174.6	10748.6	15427.9	20981.8	13641.6	17839.7	1.23877	0.283166	-	-
F0NH33	SiRe_0515	Acyl_CoA dehydrogenase domain protein	62444.3	41.5751	22	21	21	22	22	21	22	21	21	22	22	21	151178	147123	144534	147087	163459	156827	1.05541	0.186253	-	-
F0NH34	SiRe_0516	AMP_dependent synthetase and ligase	57259.8	46.9786	22	20	21	23	22	21	22	20	21	23	22	21	137101	111646	129000	130793	137341	127635	1.04771	0.496171	-	-
F0NH35	SiRe_0517	Medium_chain_fatty_acid__CoA ligase (AlkK_1)	55285.2	35.0211	16	15	15	16	15	12	16	15	15	16	15	12	157003	163514	151167	121421	104497	88240.9	0.666036	0.00680457	+	down
F0NH36	SiRe_0518	Coenzyme F390 synthetase	19625.4	57.2222	5	5	3	4	4	5	5	5	3	4	4	5	5769.44	9723.37	13389	11461.8	7133.47	9536.21	0.974019	0.926045	-	-
F0NH37	SiRe_0519	Major facilitator s1erfamily MFS_1	48192.8	3.21839	1	1	1	1	1	1	1	1	1	1	1	1	16156.8	13711.6	20521.2	6913.61	7323.16	10204.7	0.48505	0.0182532	+	down
F0NH43	SiRe_0525	Membrane protein	39120.4	11.9186	4	4	4	4	4	4	4	4	4	4	4	4	26055.9	19259.5	25727	21865.1	18230.1	15171.9	0.777945	0.148102	-	-
F0NH46	SiRe_0764	CRISPR_associated, Csa3	25542.7	31.25	4	4	6	6	5	1	4	4	6	6	5	1	14948.9	13485.6	12526	9196.8	12066.8	19247.2	0.989023	0.963414	-	-
F0NH47	SiRe_0765	CRISPR associated DNA_binding protein, Csa3	22929.5	40.8867	8	8	8	8	7	8	8	8	8	8	7	8	144822	143985	145216	137289	132259	112360	0.87993	0.149659	-	-
F0NH48	SiRe_0766	CRISPR_associated protein, Csa5	15772.9	62.2378	7	7	7	7	7	7	7	7	7	7	7	7	2.05113e+06	2.21054e+06	2256920	2.38136e+06	2.3427e+06	2.83901e+06	1.16023	0.111657	-	-
F0NH49	SiRe_0767	CRISPR_associated autoregulator, Csa2, DevR family	35284.2	58.8785	20	17	17	21	20	18	20	17	17	21	20	18	1.26532e+06	1.38057e+06	1361130	1.83086e+06	1.69105e+06	1.6103e+06	1.28081	0.007008	-	-
F0NH50	SiRe_0768	CRISPR_associated protein, Cas5	27184.1	43.75	7	7	7	8	8	7	7	7	7	8	8	7	129287	136820	124947	164997	186653	160628	1.30999	0.00994314	-	-
F0NH51	SiRe_0769	CRISPR_associated helicase Cas3	55928	26.7465	9	9	8	12	11	10	9	9	8	12	11	10	150241	152300	142939	90990.7	124067	109710	0.729029	0.0157532	-	-
F0NH52	SiRe_0770	CRISPR_associated HD domain protein	27063.8	26.6949	5	4	5	5	5	5	5	4	5	5	5	5	78933.3	54696.8	72130.6	51861.2	65647.5	68609.7	0.904538	0.501497	-	-
F0NH53	SiRe_0771	CRISPR associated protein, CsaX	38600.7	44.9275	17	14	15	17	16	15	17	14	15	17	16	15	287515	304842	254257	264408	286629	225853	0.917644	0.372048	-	-
F0NH54	SiRe_0772	CRISPR_associated protein Cas6	33740.1	19.1275	3	2	2	4	4	2	3	2	2	4	4	2	14462.4	18387	22186.6	14303.2	17580.7	22133.9	0.9815	0.920203	-	-
F0NH59	SiRe_0777	VapB_type antitoxin	8915.5	39.7436	1	2	3	1	2	2	1	2	3	1	2	2	13108.4	11392.3	6928.63	6571.87	5428.37	4715.39	0.531848	0.0629636	-	-
F0NH60	SiRe_0778	AAA ATPase	48431.8	17.4334	6	5	5	4	4	4	6	5	5	4	4	4	20218.6	16526.1	22708	24802.8	14126.1	21790.7	1.02131	0.913474	-	-
F0NH61	SiRe_0779	Dioxygenase	29099.6	22.5681	4	4	4	4	3	4	4	4	4	4	3	4	13404.5	13714	9869.76	7793.76	13069.2	7801.66	0.774966	0.265794	-	-
F0NH64	SiRe_0782	Band 7 protein	31720.2	70.8333	21	20	21	20	20	20	21	20	21	20	20	20	1.03878e+06	1.06239e+06	1072370	973332	1.01795e+06	1.03858e+06	0.954727	0.0917015	-	-
F0NH65	SiRe_0783	Uncharacterized protein	18557.3	56.3291	7	6	6	7	7	7	7	6	6	7	7	7	562528	602844	482963	404407	458253	461134	0.80311	0.0529345	-	-
F0NH67	SiRe_0785	Flagellar protein G	15318.8	7.35294	1		1	1	1		1		1	1	1		6080.21	0	4307.98	6826.13	2421.2	0	0.890177	0.832498	-	-
F0NH69	SiRe_0787	Glycosyl transferase family 2	28190.2	30.5785	5	4	5	6	6	4	5	4	5	6	6	4	19845.3	20245.1	13567.1	15434.8	12631	16264.9	0.826179	0.269237	-	-
F0NH70	SiRe_0788	Uncharacterized protein	18588.5	29.2994	3	3	3	4	4	3	3	3	3	4	4	3	25301.3	21844.7	26605.7	27317.6	23395.2	26715.3	1.04985	0.548473	-	-
F0NH71	SiRe_0789	Amidohydrolase	42948.1	77.6081	38	33	36	35	33	33	38	33	36	35	33	33	1.55509e+06	1.65213e+06	1600590	1.32549e+06	1.38001e+06	1.49613e+06	0.873914	0.0247131	-	-
F0NH73	SiRe_0791	Endoglucanase	37584.8	14.3713	1	2	2	3	2	2	1	2	2	3	2	2	36409.5	31342.1	21685.4	39428.4	33119	39955.1	1.2579	0.187733	-	-
F0NH74	SiRe_0792	Glycosyl_hydrolase family 116 catalytic region domain_containing protein	75586.8	48.7141	21	23	21	25	24	21	21	23	21	25	24	21	96598.1	97676.3	94410.8	76232.6	76663.6	89907.1	0.841066	0.0290455	-	-
F0NH76	SiRe_0795	Peptidoglycan binding domain_containing protein	25656.1	39.7436	10	9	11	9	9	7	10	9	11	9	9	7	144079	159626	154955	144921	165185	167429	1.04115	0.500821	-	-
F0NH77	SiRe_0797	Uncharacterized protein	5466.3	42.5532	1	2	2	1	2	2	1	2	2	1	2	2	26237.5	28438	16917.9	12520.2	28298.8	19308.9	0.839853	0.544278	-	-
F0NH80	SiRe_0800	Uncharacterized protein	31591.7	5.6338		1	1	1		1		1	1	1		1	0	8750.6	2477.62	7991.02	0	7725.71	1.39975	0.54886	-	-
F0NH81	SiRe_0801	ABC transporter related protein	33651.1	21.2121	4	5	4	6	4	4	4	5	4	6	4	4	17402.8	9257.23	10026.5	11545.9	8096.35	9869.85	0.804439	0.438302	-	-
F0NH84	SiRe_0806	PIN domain_containing protein	48079.8	60.6715	21	21	23	20	21	18	21	21	23	20	21	18	493513	479441	472340	415049	437151	391536	0.860542	0.00993644	-	-
F0NH86	SiRe_0808	VapB_type antitoxin	7965.2	28.9855	2	3	3	3	3	3	2	3	3	3	3	3	10758.8	17964	18343.1	14340.6	11965.7	16323.3	0.905744	0.621772	-	-
F0NH87	SiRe_0809	VapC_type toxin	14825	15.3846	2	2	2	2	2	2	2	2	2	2	2	2	73899.7	70289.6	49525.3	74507.1	67251.6	70935.9	1.09798	0.46696	-	-
F0NH89	SiRe_0811	CRISPR_associated protein, APE2256 family	37164.3	52.4845	13	13	12	14	14	14	13	13	12	14	14	14	163745	191945	165596	119333	125902	132609	0.724828	0.00840482	-	-
F0NH90	SiRe_0812	Peptidase A2 domain_containing protein	12817.9	50.8772	4	5	4	4	5	5	4	5	4	4	5	5	38604.5	39158.2	42722.8	43588.4	43549.7	42895.9	1.07925	0.0719847	-	-
F0NH93	SiRe_0815	Uncharacterized protein	14878.1	24.031	2	1	1	2		1	2	1	1	2		1	1360.04	2747.75	3402.11	2853.88	0	5454.14	1.65941	0.275936	-	-
F0NH94	SiRe_0816	Uncharacterized protein	9751.8	7.95455		1	1	1	1			1	1	1	1		0	29849.5	17925.1	21262.9	28236.5	0	1.0361	0.912051	-	-
F0NH95	SiRe_0817	PaREP1 domain protein	18061.7	24.359	5	5	5	5	5	5	5	5	5	5	5	5	61301.8	64774	70187.9	64175.9	55526	67431	0.953477	0.526596	-	-
F0NH97	SiRe_0819	Uncharacterized protein	19896.7	24.7059	3	3	2	1	3	2	3	3	2	1	3	2	21726.5	16286.7	10521.9	16184	14943.8	11612.5	0.880606	0.6115	-	-
F0NH98	SiRe_0820	Uncharacterized protein	22537.9	34.1709	6	6	7	8	7	7	6	6	7	8	7	7	52916	54391.4	49717.9	45117.8	45416.8	44921.5	0.862639	0.033683	-	-
F0NHA5	SiRe_0829	High_affinity zinc 1take, ATP_binding protein	23754.6	27.619	5	5	5	2		1	5	5	5	2		1	14505.3	21723.5	13813.3	2426.93	0	4065.08	0.194597	0.0272119	+	down
F0NHA7	SiRe_0831	Winged helix DNA_binding domain_containing protein	11525.7	21.4286	3	3	3		1	1	3	3	3		1	1	14182.5	12498.3	10124.8	0	4944.07	2221.01	0.29201	0.0176674	+	down
F0NHB2	SiRe_0836	Glycosyl transferase, family 2	30479.1	22.9008	5	3	4	5	5	3	5	3	4	5	5	3	9779.29	10434.5	9366.6	11570.5	10547.4	8599.36	1.03844	0.703087	-	-
F0NHB3	SiRe_0837	Endonuclease GajA_Old nuclease_RecF_like AAA domain_containing protein	45524.9	34.2569	8	7	8	7	7	7	8	7	8	7	7	7	142250	97558.1	99873.1	104935	89064.3	108462	0.890428	0.473715	-	-
F0NHB4	SiRe_0838	Uncharacterized protein	23770.5	20	4	4	3	4	3	3	4	4	3	4	3	3	19004.9	21034.2	13928.4	16136	10857.2	16583.1	0.807454	0.283893	-	-
F0NHC6	SiRe_1080	Sulfurtransferase	31375.6	58.2418	14	14	14	14	14	12	14	14	14	14	14	12	302943	311660	307627	317610	320739	317246	1.03618	0.0155878	-	-
F0NHC9	SiRe_1083	2_oxoacid oxidoreductase (ferredoxin)	60775.6	53.9162	27	28	25	27	25	23	27	28	25	27	25	23	265419	247528	245509	231372	224962	233182	0.909105	0.0278113	-	-
F0NHD0	SiRe_1084	FAD_dependent pyridine nucleotide_disulfide oxidoreductase	37101	59.2145	15	14	17	17	16	15	15	14	17	17	16	15	99624.1	123471	94376.9	119346	123874	117854	1.13734	0.186764	-	-
F0NHD1	SiRe_1085	ABC transporter related protein	36769.5	61.7284	20	19	21	21	20	21	20	19	21	21	20	21	465182	492302	412605	454070	414344	417430	0.938511	0.351408	-	-
F0NHD2	SiRe_1086	ABC_type sugar transport system, permease, UgpE	29289.8	6.74157	2	2	2	2	1	1	2	2	2	2	1	1	12690	16135.1	16029.5	15120	6122.03	18586.5	0.887946	0.688355	-	-
F0NHD3	SiRe_1087	ABC_type sugar transport systems, permease, UgpA	29843.9	5.81818	1	2	1	2	2	2	1	2	1	2	2	2	3850.6	7568.1	4121.45	5433.99	7824.46	6056.3	1.24289	0.417921	-	-
F0NHD4	SiRe_1088	Trehalose binding protein	53266.2	16.7715	6	5	5	6	6	6	6	5	5	6	6	6	1.2267e+06	1.0596e+06	1265980	1.79016e+06	1.65006e+06	1.70787e+06	1.44924	0.00210809	-	-
F0NHD7	SiRe_1091	Nicotinate_nucleotide pyrophosphorylase [carboxylating]	30567.8	35.6364	6	4	7	6	5	6	6	4	7	6	5	6	169405	184693	148924	137785	149719	187100	0.943505	0.628593	-	-
F0NHD8	SiRe_1092	DUF302 domain_containing protein	14172.4	32.5203	3	3	1	2	1	2	3	3	1	2	1	2	6684.75	14634.2	20027.4	7495.77	17495.5	21160.8	1.11623	0.790113	-	-
F0NHD9	SiRe_1093	Transcriptional regulator, PadR_like family	13451	21.7391	3	2	2	3	2	3	3	2	2	3	2	3	7591.84	10602.2	10735.2	4293.29	8877.07	5548.89	0.647071	0.117395	-	-
F0NHE0	SiRe_1094	Major facilitator s1erfamily MFS_1	41993.4	2.77778	1	1	1	1	1	1	1	1	1	1	1	1	10720	11580.3	12351.4	20401.5	28855.1	13473.4	1.8103	0.168652	-	-
F0NHE2	SiRe_1096	Glycoside hydrolase 15_related protein	72226.6	32.3151	14	11	13	15	15	12	14	11	13	15	15	12	17851.4	16737.8	16794.7	19678.5	23056.7	21418.4	1.24852	0.0149581	-	-
F0NHE3	SiRe_1097	Nucleotidyl transferase	48124.1	67.9335	26	27	23	27	25	24	26	27	23	27	25	24	423399	410792	409598	633794	559538	543461	1.39637	0.0250927	-	-
F0NHE4	SiRe_1098	Alpha_amylase	53759.3	56.1521	20	20	18	22	19	19	20	20	18	22	19	19	135202	144203	143129	180556	161906	162599	1.19531	0.0150216	-	-
F0NHE5	SiRe_1099	Starch synthase	65698.9	41.5194	17	16	15	18	19	18	17	16	15	18	19	18	63481.4	74753.7	85006.4	95061.3	90918.9	110504	1.32809	0.0470959	-	-
F0NHE6	SiRe_1100	HEAT repeat domain_containing protein	27179.7	19.7368	3	3	3	3	3	2	3	3	3	3	3	2	71046.5	75037.4	74513.7	73223.6	64663.2	60373.1	0.89874	0.134658	-	-
F0NHE7	SiRe_1101	FAD dependent oxidoreductase	41351.3	46.8493	16	15	17	17	17	16	16	15	17	17	17	16	53822.5	52281.9	49533.8	65700.6	57133.6	58807.3	1.16708	0.0406389	-	-
F0NHF0	SiRe_1104	DUF1955 domain_containing protein	19146.1	24.7059	4	4	4	4	4	2	4	4	4	4	4	2	72992.2	61425	55697.6	37108.5	38713	45136	0.636234	0.0150698	+	down
F0NHF1	SiRe_1105	Pyruvate kinase	49528.3	43.8753	15	18	16	17	18	17	15	18	16	17	18	17	181289	170575	178657	168244	178577	165649	0.965974	0.303235	-	-
F0NHF3	SiRe_1107	Ribose 5_phosphate isomerase A	25224.4	37.0044	6	6	6	6	7	5	6	6	6	6	7	5	43117.5	56877.8	55891.4	41115.9	39062.5	51352.7	0.843761	0.236729	-	-
F0NHF4	SiRe_1108	Homocitrate synthase	50839	62.039	23	22	23	25	23	21	23	22	23	25	23	21	252136	255738	236966	197239	230573	219255	0.868732	0.0454196	-	-
F0NHF5	SiRe_1109	Calcium binding protein SSO6904 domain_containing protein	10835.5	46.1538	5	2	5	5	5	5	5	2	5	5	5	5	100094	130848	100479	99349.8	116592	141950	1.07987	0.611245	-	-
F0NHF6	SiRe_1110	Uridylate kinase	25049.7	52.6549	8	6	9	8	6	6	8	6	9	8	6	6	200054	176460	180714	209351	195463	183914	1.05653	0.367069	-	-
F0NHF7	SiRe_1111	Chromatin protein Cren7	6636.8	36.6667	2	3	3	2	2	2	2	3	3	2	2	2	5.49307e+06	5.76046e+06	5549180	5.29175e+06	4.5215e+06	4.71679e+06	0.864744	0.036544	-	-
F0NHF8	SiRe_1112	Short_chain dehydrogenase_reductase SDR	29720.2	39.6226	7	7	5	9	8	7	7	7	5	9	8	7	35360.7	31367.2	35976.3	51879.8	44984.9	43178.8	1.36356	0.0145834	-	-
F0NHF9	SiRe_1113	3_hydroxyisobutyrate dehydrogenase	31573.8	49.827	11	12	12	12	10	11	11	12	12	12	10	11	141184	157907	173072	175351	183538	185285	1.15251	0.0686979	-	-
F0NHG0	SiRe_1114	Pseudouridylate synthase_like protein	42793.3	32.973	8	8	8	9	9	8	8	8	8	9	9	8	20658.4	18973.7	19652.7	29457.5	35549.1	28595.4	1.57885	0.00697691	+	up
F0NHG1	SiRe_1115	Signal recognition particle 54 kDa protein	49925.7	47.2036	20	18	20	21	20	19	20	18	20	21	20	19	71630	77851.5	81368.2	101939	91111.2	79663.3	1.18135	0.11825	-	-
F0NHG2	SiRe_1116	Translation initiation factor 5A	14534.8	77.8626	9	10	9	10	9	9	9	10	9	10	9	9	1.21015e+06	1.20954e+06	1198040	974803	1.12102e+06	1.18731e+06	0.907515	0.217226	-	-
F0NHG3	SiRe_1117	Type 2 DNA topoisomerase 6 subunit A	45058.5	38.3033	17	16	17	18	17	16	17	16	17	18	17	16	82921.2	69327.5	77803.5	102462	101182	77406.9	1.22168	0.133845	-	-
F0NHG4	SiRe_1118	Type 2 DNA topoisomerase 6 subunit B	60562.2	57.1698	30	29	29	32	29	27	30	29	29	32	29	27	195294	190308	170209	189559	178999	158339	0.947978	0.465214	-	-
F0NHG5	SiRe_1119	Probable deoxyhypusine synthase	34945.9	63.4615	16	15	14	16	16	19	16	15	14	16	16	19	86118.3	78934	84634.4	109826	105431	97668.5	1.25327	0.00723398	-	-
F0NHG6	SiRe_1120	tRNA_splicing ligase RtcB	53036.6	59.9585	23	21	23	24	23	22	23	21	23	24	23	22	493108	485601	471690	560762	526403	515522	1.105	0.027725	-	-
F0NHG7	SiRe_1121	TRASH domain_containing protein	9068.5	65.8228	5	5	5	5	5	5	5	5	5	5	5	5	317697	399477	291574	298221	272105	274929	0.837924	0.179494	-	-
F0NHG8	SiRe_1122	DEAD_DEAH box helicase domain protein	108262	49.3018	35	31	32	36	36	29	35	31	32	36	36	29	87611.4	87508.5	87238.6	90128.5	84233.6	85867.3	0.991885	0.72562	-	-
F0NHG9	SiRe_1123	DNA_RNA_binding protein Alba	10264.9	55.0562	10	11	11	11	8	11	10	11	11	11	8	11	624152	550609	679947	750899	824780	793818	1.27756	0.0164413	-	-
F0NHH0	SiRe_1124	Reverse gyrase	132075	7.28988	6	3	4	6	3	2	6	3	4	6	3	2	7570.83	10387.2	7363.4	8706.14	6793.48	11014.4	1.04709	0.811678	-	-
F0NHH1	SiRe_1125	DNA_RNA_binding protein Alba 1	10585.4	72.1649	18	16	20	19	19	17	18	16	20	19	19	17	4.04579e+06	4.19232e+06	6348110	4.08502e+06	5.00351e+06	4.04978e+06	0.900735	0.58204	-	-
F0NHH2	SiRe_1126	Uncharacterized protein	12062.9	78.3019	8	8	7	8	8	7	8	8	7	8	8	7	385232	417737	383285	429408	423318	401700	1.05747	0.179466	-	-
F0NHH4	SiRe_1128	Uncharacterized protein	18962.1	21.4286	2	3	3	3	2	3	2	3	3	3	2	3	9594.86	14388.3	5917.23	8746.96	5532.12	10836.6	0.83998	0.611292	-	-
F0NHH5	SiRe_1129	Nucleotide excision repair helicase, Xpb1	65342.9	50	17	20	20	25	20	21	17	20	20	25	20	21	28042.6	31164.5	23107.5	36595.3	33578.3	37548.5	1.30866	0.0323871	-	-
F0NHH7	SiRe_1131	Aspartyl_glutamyl_tRNA(Asn_Gln) amidotransferase subunit C	11396	72.1649	6	5	6	6	7	5	6	5	6	6	7	5	442065	433297	393916	394979	440047	410345	0.981164	0.708653	-	-
F0NHH8	SiRe_1132	Glutamyl_tRNA(Gln) amidotransferase subunit A	52239.5	45.1477	21	20	21	23	21	20	21	20	21	23	21	20	239286	241621	243367	284636	295811	271666	1.17651	0.00383036	-	-
F0NHH9	SiRe_1133	S_adenosyl_L_methionine_dependent tRNA 4_demethylwyosine synthase	41729.6	40.1662	13	12	11	13	11	11	13	12	11	13	11	11	63129.1	64460.4	62621.8	38317.2	38830.7	31679.7	0.57214	0.000330917	+	down
F0NHI0	SiRe_1134	Riboflavin kinase	21409.7	34.2105	4	5	5	6	6	5	4	5	5	6	6	5	149011	162594	187870	251627	224106	217174	1.38727	0.0141544	-	-
F0NHI1	SiRe_1135	Cytidyltransferase_related domain protein	26439	43.3628	12	12	11	13	13	12	12	12	11	13	13	12	76797.6	79777.8	81728.5	81793.5	76262.1	78341.9	0.992	0.783067	-	-
F0NHI2	SiRe_1136	Diphthine synthase	28785.1	44.358	8	6	10	9	9	8	8	6	10	9	9	8	56128.5	42693.9	53431.5	60663.8	70578.8	72206.1	1.33625	0.0354027	-	-
F0NHI3	SiRe_1137	Phosphoesterase	28884.4	35.0598	6	7	6	7	5	5	6	7	6	7	5	5	82496.2	69511.8	71820.2	67228.5	67110.4	47888.6	0.81414	0.14092	-	-
F0NHI4	SiRe_1138	TATA_box_binding protein	20511.9	49.1713	8	8	8	9	9	7	8	8	8	9	9	7	244146	319069	292884	273584	286735	348964	1.06212	0.608809	-	-
F0NHI5	SiRe_1139	ATPase BadF_BadG_BcrA_BcrD type	31420.1	40.2135	7	9	8	8	9	7	7	9	8	8	9	7	97981.1	105528	120680	143113	126550	136436	1.25266	0.0294179	-	-
F0NHI6	SiRe_1140	DUF5622 domain_containing protein	8191.6	40.5797	3	3	3	3	3	3	3	3	3	3	3	3	831759	660785	726855	942739	955382	964757	1.28993	0.0478015	-	-
F0NHI7	SiRe_1284	DUF447 family protein	22449.8	43.0769	6	3	5	5	5	6	6	3	5	5	5	6	27110.6	34672	23996.1	26767.8	30372.3	32414.5	1.04402	0.742469	-	-
F0NHI8	SiRe_1285	Isopropylmalate_isohomocitrate dehydrogenase	36793.2	64.5833	19	20	16	20	19	19	19	20	16	20	19	19	224887	193097	215410	208965	217220	193312	0.97806	0.713413	-	-
F0NHI9	SiRe_1286	Isoleucine__tRNA ligase	113868	47.449	43	44	43	44	45	41	43	44	43	44	45	41	478946	472202	466525	517845	549703	535042	1.13044	0.00336553	-	-
F0NHJ1	SiRe_1288	Large ribosomal subunit protein uL3	39456.6	55.8405	24	22	24	25	25	23	24	22	24	25	25	23	2.26257e+06	2.27098e+06	2128460	2.4385e+06	2.32525e+06	2.3567e+06	1.06881	0.0556925	-	-
F0NHJ2	SiRe_1289	Large ribosomal subunit protein uL4	29464.1	82.7715	31	30	29	29	28	22	31	30	29	29	28	22	2.31001e+06	2.27448e+06	2184930	2.53104e+06	2.29095e+06	2.33793e+06	1.05769	0.189119	-	-
F0NHJ3	SiRe_1290	Large ribosomal subunit protein uL23	9121.7	75.3086	9	9	9	9	8	9	9	9	9	9	8	9	258206	219927	297785	207993	204703	210095	0.802651	0.150502	-	-
F0NHJ4	SiRe_1291	Large ribosomal subunit protein uL2	25234.3	55.4622	15	16	15	15	15	16	15	16	15	15	15	16	927004	836830	912879	1.04634e+06	970181	880484	1.0823	0.256459	-	-
F0NHJ5	SiRe_1292	Small ribosomal subunit protein uS19	16334.1	45.7143	7	8	7	7	7	7	7	8	7	7	7	7	267617	251174	273418	407705	318240	299095	1.2939	0.0853429	-	-
F0NHJ6	SiRe_1293	Large ribosomal subunit protein uL22	18065.8	40.1274	8	8	7	7	7	7	8	8	7	7	7	7	1.084e+06	961489	1002460	1.1285e+06	1.02923e+06	1.10274e+06	1.06973	0.203894	-	-
F0NHJ7	SiRe_1294	Small ribosomal subunit protein uS3	24179	72.6852	16	17	17	20	18	15	16	17	17	20	18	15	346697	355039	403304	400280	368807	362764	1.02426	0.694098	-	-
F0NHJ8	SiRe_1295	Large ribosomal subunit protein uL29	8708.3	50.6667	4	3	4	5	4	3	4	3	4	5	4	3	1.14279e+06	1.01241e+06	962849	1.69786e+06	1.21291e+06	1.25452e+06	1.33586	0.100664	-	-
F0NHK0	SiRe_1297	Small ribosomal subunit protein uS17	12894	89.4737	15	14	15	14	12	11	15	14	15	14	12	11	3.93e+06	4.02586e+06	4030960	3.48361e+06	3.43199e+06	3.67751e+06	0.883729	0.00470848	-	-
F0NHK1	SiRe_1298	Large ribosomal subunit protein uL14	15304.8	74.6377	10	13	16	13	12	11	10	13	16	13	12	11	1.77135e+06	1.86836e+06	2050700	2.18438e+06	2.1182e+06	2.25133e+06	1.15175	0.0334687	-	-
F0NHK2	SiRe_1299	Large ribosomal subunit protein uL24	13676.1	78.9916	18	18	19	18	20	18	18	18	19	18	20	18	1.12063e+06	1.11152e+06	1120370	1.0603e+06	999807	1.0021e+06	0.913402	0.0367945	-	-
F0NHK3	SiRe_1300	Small ribosomal subunit protein eS4	27200.6	56.0669	16	17	19	18	17	17	16	17	19	18	17	17	805010	751274	808004	1.00984e+06	977671	887599	1.21606	0.0141843	-	-
F0NHK4	SiRe_1301	Large ribosomal subunit protein uL5	20354.5	62.0112	11	10	9	11	11	11	11	10	9	11	11	11	1.36352e+06	1.51586e+06	1379780	1.51541e+06	1.34281e+06	1.40297e+06	1.00048	0.992759	-	-
F0NHK5	SiRe_1302	Small ribosomal subunit protein uS14	6416.5	29.6296	2	2	2	2	2	2	2	2	2	2	2	2	1.27262e+06	974179	1116650	1.50172e+06	1.4899e+06	1.54237e+06	1.34802	0.0112258	-	-
F0NHK6	SiRe_1303	Small ribosomal subunit protein uS8	15095.8	78.1955	14	14	15	15	12	12	14	14	15	15	12	12	933307	945184	867654	960789	840243	846984	0.964266	0.515792	-	-
F0NHK7	SiRe_1304	Large ribosomal subunit protein uL6	20200.4	63.5359	12	10	11	11	11	10	12	10	11	11	11	10	2.3542e+06	2.23867e+06	2359800	2.61589e+06	2.53683e+06	2.41426e+06	1.08836	0.0442842	-	-
F0NHK8	SiRe_1305	Large ribosomal subunit protein eL32	16097.8	44.2029	6	6	6	7	7	6	6	6	6	7	7	6	445754	415855	442205	448956	438677	405503	0.991811	0.836371	-	-
F0NHK9	SiRe_1306	Large ribosomal subunit protein eL19	17470.6	30.2632	4	4	5	5	4	4	4	4	5	5	4	4	789997	962917	802316	961795	875262	869665	1.05929	0.468917	-	-
F0NHL0	SiRe_1307	Large ribosomal subunit protein uL18	22103.4	55.102	10	10	10	9	8	10	10	10	10	9	8	10	1.46965e+06	1.59296e+06	1403000	1.48377e+06	1.44002e+06	1.36894e+06	0.961284	0.424918	-	-
F0NHL1	SiRe_1308	Small ribosomal subunit protein uS5	23682.4	80.3738	19	18	19	18	18	18	19	18	19	18	18	18	735414	739500	717457	907524	755342	757419	1.10396	0.269518	-	-
F0NHL2	SiRe_1309	Large ribosomal subunit protein uL30	18648	50	7	5	7	6	7	5	7	5	7	6	7	5	162957	214880	156213	292206	244865	253261	1.47988	0.0223122	-	-
F0NHL3	SiRe_1310	Large ribosomal subunit protein uL15	16096.8	36.8056	7	7	7	7	7	6	7	7	7	7	7	6	926881	699175	907060	1.23432e+06	834273	935834	1.18606	0.32586	-	-
F0NHL4	SiRe_1311	Protein translocase subunit SecY	50526.4	8.52878	3	2	2	3	2	1	3	2	2	3	2	1	105405	110632	154625	97005	82753.6	97623.6	0.748341	0.12992	-	-
F0NHL5	SiRe_1312	Adenylate kinase	21348.5	67.1795	13	13	13	13	12	12	13	13	13	13	12	12	149492	133107	177150	160021	176852	177311	1.1184	0.266256	-	-
F0NHL6	SiRe_1313	Uncharacterized protein	17765.8	6.71141	1	1	1	1	1	1	1	1	1	1	1	1	17569.9	14531.1	16688.7	16136.7	16010.8	12598.3	0.917116	0.410766	-	-
F0NHL7	SiRe_1314	Large ribosomal subunit protein eL34	9803.6	40	4	4	5	4	4	5	4	4	5	4	4	5	642337	604741	561469	731954	790306	659442	1.20633	0.0489922	-	-
F0NHL8	SiRe_1315	Cytidylate kinase	21704.1	44.4444	7	6	6	7	7	7	7	6	6	7	7	7	143429	148717	178786	205987	233073	258974	1.48224	0.0159118	-	-
F0NHM2	SiRe_1319	Protein archease	16327.5	33.8129	4	2	4	3	4	4	4	2	4	3	4	4	20360.4	12597.3	22175.4	23824.6	27570	21635.9	1.32462	0.155125	-	-
F0NHM3	SiRe_1320	Archaemetzincin	21483.5	25.1366	4	3	4	4	5	3	4	3	4	4	5	3	93852.1	97791.6	109070	119476	117295	136753	1.24212	0.0339097	-	-
F0NHM5	SiRe_1322	Conserved plasmid protein	16174.7	13.4752	2	2	2	2	2	1	2	2	2	2	2	1	4642.26	4140.44	5083.45	9349.31	5834	5591.35	1.49823	0.137904	-	-
F0NHM6	SiRe_1323	Conserved plasmid protein	6578.4	40	3	2	3	3	3	3	3	2	3	3	3	3	23800.7	32198.9	19676.4	28400.9	28649.6	25561.1	1.09165	0.577249	-	-
F0NHM7	SiRe_1324	Uncharacterized protein	10101.8	17.0732	2	1	2	1	2	1	2	1	2	1	2	1	3522.78	6129.1	3483.75	5706.95	6933.08	15828.7	2.16729	0.197137	-	-
F0NHN0	SiRe_1327	Conserved archaeal protein	27075.5	31.7797	5	3	5	5	3	2	7	5	7	7	5	4	21836	28131	23270	24535.1	18483.3	14504.5	0.785435	0.207063	-	-
F0NHN4	SiRe_1331	Archaeal glutamate synthase [NADPH]	77320.4	28.0112	12	11	13	13	10	11	12	11	13	13	10	11	64720.2	48139.6	57944.7	40820.7	55993.2	46103	0.836728	0.229002	-	-
F0NHN5	SiRe_1332	Glutamate synthase alpha subunit domain protein	74616.7	32.7769	12	13	14	15	15	13	12	13	14	15	15	13	39335.6	34987.9	37930.7	29825.6	38458.4	28390.1	0.861207	0.200847	-	-
F0NHN6	SiRe_1333	Glycosyl transferase gro1 1	40436.8	26.7606	5	5	5	7	5	4	5	5	5	7	5	4	16396.2	12117	19168.3	20780.5	27186.3	18133.3	1.38628	0.143529	-	-
F0NHN7	SiRe_1334	Glycosyl transferase family 2	34204.5	32.6531	9	8	8	7	8	7	9	8	8	7	8	7	29685.7	27666.7	31299.2	32606	32847.6	28683.1	1.06187	0.345326	-	-
F0NHN9	SiRe_1336	ATP binding protein	25711.5	27.027	4	4	4	5	5	6	4	4	4	5	5	6	12478.9	17221.7	14966.9	17238.4	20079.2	19640.4	1.27516	0.0657748	-	-
F0NHP0	SiRe_1337	Molybdopterin_guanine dinucleotide biosynthesis protein A (MobA)	22229.6	7.73196	1	1		1	1	1	1	1		1	1	1	2858.39	7070.7	0	5278.03	9050.39	2879.41	1.15538	0.800829	-	-
F0NHP1	SiRe_1338	Molybdenum cofactor synthesis domain protein	43331.7	26.7352	6	7	7	8	8	8	6	7	7	8	8	8	54578.9	48247.8	49877.9	49054.1	61155.8	68673.4	1.17143	0.220899	-	-
F0NHP2	SiRe_1339	Molybdopterin_guanine dinucleotide biosynthesis protein B	18953	4.14201	1	1		1	1		1	1		1	1		7004.28	3256.01	0	2956.54	1345.71	0	0.419312	0.281626	-	-
F0NHP3	SiRe_1340	Putative signal transduction protein with CBS domains	27254.4	11.6667	2	2	2	2	2	2	2	2	2	2	2	2	12190.7	17580.1	17032.8	18213	19778.4	25411.9	1.35467	0.117103	-	-
F0NHP4	SiRe_1341	Methyltransferase type 11	26272.5	32.3276	5	3	3	5	5	4	5	3	3	5	5	4	11750.6	9128.39	9835.82	11492.8	13425.9	9319.76	1.11472	0.455033	-	-
F0NHP6	SiRe_1343	Glycine zipper domain_containing protein	15466.8	17.9856		1	1	2	1			1	1	2	1		0	4506.1	3962.91	7090.36	2582.85	0	1.14219	0.815665	-	-
F0NHP7	SiRe_1344	Uncharacterized protein	8786.1	23.0769	2	2	2	2	2	2	2	2	2	2	2	2	18586.4	15784.7	11115.8	9829.35	16108.4	16829.4	0.94021	0.785346	-	-
F0NHP8	SiRe_1345	Iron (Metal) dependent repressor, DtxR family	24137	48.5849	8	8	8	9	9	9	8	8	8	9	9	9	83799.5	88658.4	76981.5	78403	91631.2	92974.3	1.0544	0.475643	-	-
F0NHP9	SiRe_1346	DUF2250 domain_containing protein	13261.4	9.82143	1	1	1	1	1	1	1	1	1	1	1	1	15320.6	24443.9	18577.4	21988.7	22049.2	3908.23	0.821813	0.627351	-	-
F0NHQ0	SiRe_1347	Hydroxypyruvate reductase	44121.1	34.25	8	7	9	9	10	10	8	7	9	9	10	10	52031.4	50187.9	57168.1	47442.2	54650.2	62962.3	1.03556	0.721955	-	-
F0NHQ1	SiRe_1348	NADH_qui- oxidoreductase, B subunit	18760.7	28.8235	5	5	5	5	4	4	5	5	5	5	4	4	126157	117140	110452	110665	101157	92517.7	0.860329	0.0765704	-	-
F0NHQ2	SiRe_1349	Threonylcarbamoyl_AMP synthase	39521.6	60.0559	15	15	15	16	16	14	15	15	15	16	16	14	405982	431896	417936	401073	397414	365462	0.926848	0.0869218	-	-
F0NHQ3	SiRe_1350	Biotin__acetyl_CoA_carboxylase ligase	26144	45.1754	11	10	11	10	10	10	11	10	11	10	10	10	181835	245208	209257	223375	194323	189116	0.953661	0.667323	-	-
F0NHQ5	SiRe_1352	Peptidase U62 modulator of DNA gyrase	46882.2	37.1703	17	17	16	17	17	17	17	17	16	17	17	17	253391	239818	254712	252973	271979	246245	1.03112	0.439911	-	-
F0NHQ6	SiRe_1353	Peptidase U62 modulator of DNA gyrase	50199.9	41.1236	18	18	18	18	16	18	18	18	18	18	16	18	185216	214205	178189	176951	191300	187535	0.962216	0.571848	-	-
F0NHQ7	SiRe_1354	Putative nickel_responsive regulator	15439.6	40.6015	6	6	6	6	6	6	6	6	6	6	6	6	194095	181883	176650	177199	192393	238281	1.09997	0.388979	-	-
F0NHQ8	SiRe_1355	B3_4 domain protein	25278	55.8036	12	10	12	12	11	10	12	10	12	12	11	10	103556	97386.6	107718	102422	102049	95567.6	0.972065	0.484629	-	-
F0NHQ9	SiRe_1356	Homoserine dehydrogenase	34793.8	49.6815	18	16	17	16	18	16	18	16	17	16	18	16	364762	354553	357063	420990	415395	408821	1.15685	0.000271674	-	-
F0NHR0	SiRe_1585	Transcription elongation factor Spt4	7341.5	33.3333	3	3	1	1	3	2	3	3	1	1	3	2	10759.4	8366.81	1871.71	12013	6152.95	3170.1	1.0161	0.977244	-	-
F0NHR1	SiRe_1586	DNA_directed RNA polymerase subunit Rpo7	20296.6	26.6667	6	5	5	6	6	4	6	5	5	6	6	4	84809.8	65136	76562.7	122581	106950	109295	1.49586	0.00752728	-	-
F0NHR2	SiRe_1587	PIN_domain protein	16582.2	25.7143	1	1	1	1	2	1	1	1	1	1	2	1	6703.04	7680.03	13068	6025.51	8526.7	14207.4	1.04767	0.895795	-	-
F0NHR3	SiRe_1588	Translation initiation factor 2 subunit gamma	46279.6	53.222	22	21	18	22	24	20	22	21	18	22	24	20	158505	171217	158128	193318	198321	224275	1.26251	0.0153503	-	-
F0NHR4	SiRe_1589	Small ribosomal subunit protein eS6	23790.2	88.3178	26	26	24	17	16	15	26	26	24	17	16	15	1.93964e+06	1.95904e+06	1913680	1.91309e+06	1.8073e+06	1.97713e+06	0.98024	0.496417	-	-
F0NHR5	SiRe_1590	Sirohydrochlorin cobaltochelatase	14531.8	43.75	4	5	4	4	4	3	4	5	4	4	4	3	137615	143300	156271	176992	164609	202801	1.24524	0.0463056	-	-
F0NHR6	SiRe_1591	Small ribosomal subunit protein uS15	17425.3	40.7895	11	11	11	10	10	8	11	11	11	10	10	8	1.12486e+06	1.21406e+06	1075600	1.31366e+06	1.09593e+06	1.22733e+06	1.06513	0.379801	-	-
F0NHR7	SiRe_1592	Methionine synthase	38243.8	77.7108	31	32	33	32	33	32	31	32	33	32	33	32	166650	182343	148805	178673	190046	199974	1.14242	0.108577	-	-
F0NHR8	SiRe_1593	Cobalamin_independent synthase MetE domain protein	38070	26.2195	11	10	10	10	10	10	11	10	10	10	10	10	1.11383e+06	1.17589e+06	1112070	1.43317e+06	1.2876e+06	1.21147e+06	1.15593	0.0608521	-	-
F0NHR9	SiRe_1594	DNA polymerase sliding clamp	29244.1	51.7375	12	11	12	12	12	12	12	11	12	12	12	12	533573	536467	513603	548795	608009	689561	1.1659	0.102079	-	-
F0NHS0	SiRe_1595	Cobyrinate a,c_diamide synthase	49608.3	37.0968	13	12	13	13	12	12	13	12	13	13	12	12	91661.4	98437.7	87918.3	91209.6	98751.2	101083	1.04686	0.368135	-	-
F0NHS1	SiRe_1596	DUF2208 domain_containing protein	29647.7	30.1587	9	9	9	9	9	8	9	9	9	9	9	8	305133	279454	329210	464973	435490	340569	1.35811	0.0533025	-	-
F0NHS2	SiRe_1597	34_dihydroxy_2_buta- 4_phosphate synthase	25187.8	51.5982	8	5	6	8	6	6	8	5	6	8	6	6	24980.4	26025.5	21992	19435.3	21715	15493.9	0.77597	0.0669161	-	-
F0NHS3	SiRe_1598	Riboflavin synthase	17158.5	11.6129	1	2	2	1	2	2	1	2	2	1	2	2	20394.9	15973.6	15750.6	18936.8	6696.64	9828.42	0.680401	0.234535	-	-
F0NHS5	SiRe_1600	GTP cyclohydrolase III	26767.5	10.4348		2	1	1	2	1		2	1	1	2	1	0	3923.95	4958.86	3011.51	3254.37	242.772	0.488483	0.180148	-	-
F0NHS6	SiRe_1601	Amidohydrolase	42817.8	9.23483	1	2	1	1	2	1	1	2	1	1	2	1	3993.65	4847.42	3299.06	3115.11	5845.34	7878.74	1.38707	0.341069	-	-
F0NHS7	SiRe_1602	DNA polymerase sliding clamp	27487.4	49.7992	10	10	10	10	10	9	10	10	10	10	10	9	151984	157114	187019	163399	182620	192639	1.08575	0.365038	-	-
F0NHS8	SiRe_1603	RNA polymerase Rpo13 subunit HTH domain_containing protein	12159.5	69.2308	7	7	8	8	8	8	7	7	8	8	8	8	600766	558360	490025	548131	484629	537442	0.952128	0.524245	-	-
F0NHS9	SiRe_1604	DNA helicase	65168.2	16.2587	5	7	5	9	6	4	5	7	5	9	6	4	10661.2	17562.7	7690.89	13389.2	10286	11990.1	0.993054	0.979615	-	-
F0NHT0	SiRe_1605	DEAD_DEAH box helicase domain protein	104523	14.1447	7	4	5	5	7	2	7	4	5	5	7	2	6605.89	7075.61	4413.11	10173	8326.8	5147.53	1.30687	0.332775	-	-
F0NHT1	SiRe_1606	Large ribosomal subunit protein eL14	10783.6	80.2083	12	12	11	10	12	11	12	12	11	10	12	11	74879.2	63392.8	72326.3	70936.1	88109.5	96559.7	1.21371	0.145108	-	-
F0NHT2	SiRe_1607	H_ACA RNA_protein complex component, Cbf5p	11418	36.3636	2	2	2	2	2	2	2	2	2	2	2	2	16330.5	22595.3	17161.3	15595	22255.2	19895.5	1.02957	0.851409	-	-
F0NHT3	SiRe_1608	H_ACA RNA_protein complex component, Cbf5p	27456.8	64.4351	10	10	7	14	13	10	10	10	7	14	13	10	47864.6	44780.9	58507.9	63767.5	62677.2	72946.6	1.31913	0.0382382	-	-
F0NHT4	SiRe_1609	Methyltransferase small	20907.3	35.4839	5	6	5	7	7	6	5	6	5	7	7	6	30246.7	33682.8	16534.6	39516.9	30813.2	33462.2	1.28992	0.253644	-	-
F0NHT5	SiRe_1610	tRNA(Met) cytidine acetyltransferase TmcA	82981.3	31.6804	15	12	14	17	18	18	15	12	14	17	18	18	21645.8	20517.4	25251.5	35705.6	32460.4	31302.2	1.47547	0.00533079	-	-
F0NHT6	SiRe_1611	Glycosylated S_layer protein, SlaB	41571.6	14.8615	3	3	3	3	3	3	3	3	3	3	3	3	231806	269255	252849	286242	351247	401880	1.37864	0.0538237	-	-
F0NHT7	SiRe_1612	Glycosylated S_layer protein, SlaA	131637	17.9821	15	15	14	14	15	15	15	15	14	14	15	15	3.83485e+06	3.94412e+06	5535210	5.89217e+06	6.58121e+06	6.89273e+06	1.45455	0.0318811	-	-
F0NHT9	SiRe_1614	Glycosyl transferase gro1 1	47886.4	32.439	10	10	9	9	10	8	10	10	9	9	10	8	61161.2	71933.4	63082.3	78417.5	58239.2	61225.1	1.00869	0.940124	-	-
F0NHU0	SiRe_1615	Transcriptional regulator, XRE family	27063.5	35.6846	7	6	5	8	9	8	7	6	5	8	9	8	50532.6	51657.5	45639.5	60509.2	61440.1	60694.9	1.2355	0.0222892	-	-
F0NHU1	SiRe_1616	Beta_lactamase domain protein	57794.1	56.0694	21	19	19	22	22	22	21	19	19	22	22	22	260496	247971	258268	251709	285704	273633	1.05779	0.238552	-	-
F0NHU2	SiRe_1617	Threonyl_tRNA synthetase editing domain protein	44654	46.3731	10	11	9	13	12	12	10	11	9	13	12	12	112388	109094	97813.7	130079	128278	116433	1.1738	0.0395888	-	-
F0NHU3	SiRe_1618	Mevalonate kinase	34844	29.2994	7	6	7	8	6	6	7	6	7	8	6	6	45555.7	32301.4	28098.9	42714.6	48719.1	64684.5	1.47343	0.117545	-	-
F0NHU4	SiRe_1619	glutamine__fructose_6_phosphate transaminase (isomerizing)	65499.2	57.022	34	31	31	32	34	33	34	31	31	32	34	33	229401	226971	215444	225362	264939	264398	1.12337	0.115704	-	-
F0NHU5	SiRe_1620	Nucleotidyl transferase	39203.9	64.4444	19	19	20	21	21	19	19	19	20	21	21	19	294802	296155	282822	232535	264431	255079	0.86068	0.0173571	-	-
F0NHU6	SiRe_1621	Uncharacterized protein	54973.1	6.50888	2	3	2	2	3	2	2	3	2	2	3	2	82387.5	67428.9	66934.6	113836	145116	120013	1.74838	0.00751893	+	up
F0NHU7	SiRe_1622	Ornithine cyclodeaminase_mu_crystallin	33878.8	64.0777	15	16	16	17	17	15	15	16	16	17	17	15	298035	268497	282314	341332	357392	365627	1.25388	0.00295893	-	-
F0NHU8	SiRe_1623	ATP_cobalamin adenosyltransferase	19674.4	13.3721	1	2	1	2	2	2	1	2	1	2	2	2	25512.5	17954.3	32445.5	22557.3	33798.8	20874.5	1.01737	0.943516	-	-
F0NHU9	SiRe_1624	Sodium_hydrogen exchanger	56633.1	11.8812	3	4	3	4	5	2	3	4	3	4	5	2	6041.99	5649.36	7655.32	9082.46	4916.6	8120.82	1.14334	0.545411	-	-
F0NHV1	SiRe_1626	Radical SAM domain protein	37291.6	44.4099	11	10	11	13	13	10	11	10	11	13	13	10	28157.7	28667.5	25523.9	42290.4	40464.8	34811.7	1.42767	0.00873765	-	-
F0NHV2	SiRe_1627	Ferripyochelin binding protein	18460.1	41.4201	7	7	7	6	8	5	7	7	7	6	8	5	160760	175696	112433	263934	293291	260703	1.82212	0.00479531	+	up
F0NHV3	SiRe_1628	tRNA (cytosine(72)_C(5))_methyltransferase	39231.1	35.1032	10	5	7	9	10	6	10	5	7	9	10	6	15106.4	14732.9	12690.2	18382.4	16874.8	25626.4	1.43156	0.0945153	-	-
F0NHV4	SiRe_1629	Beta_ribofuranosylaminobenzene 5_phosphate synthase	32268.1	48.2877	11	12	13	11	12	11	11	12	13	11	12	11	50132.4	71077.4	59213.7	44172.4	61306.6	67694.3	0.959816	0.807361	-	-
F0NHV5	SiRe_1630	AMP_dependent synthetase and ligase	52060.6	48.913	16	15	17	19	18	19	16	15	17	19	18	19	73474.3	70630	62065.9	63524.2	79143.1	77108.2	1.06599	0.490611	-	-
F0NHV6	SiRe_1631	Thioredoxin	15243.3	48.1203	6	8	7	7	6	7	6	8	7	7	6	7	115970	131534	112334	75162.9	110663	104312	0.806302	0.134613	-	-
F0NHV7	SiRe_1632	Molybdate_tungstate import ATP_binding protein WtpC	22744.3	41.5842	5	5	6	7	7	7	5	5	6	7	7	7	11786	15506.4	12421.1	14993.3	14681.6	16851.5	1.17155	0.163854	-	-
F0NHV8	SiRe_1633	Glutamine synthetase	53223.1	61.9958	21	22	22	23	25	20	21	22	22	23	25	20	1.8909e+06	1.92683e+06	1786280	1.67198e+06	1.88237e+06	1.8786e+06	0.969476	0.521727	-	-
F0NHV9	SiRe_1634	MarR family transcriptional regulator	34124.2	19.398	6	6	6	6	6	6	6	6	6	6	6	6	65914.2	49382.2	50845.6	61410	66681.5	61564.8	1.14153	0.231443	-	-
F0NHW0	SiRe_1635	GTP cyclohydrolase 1	23565.3	68.75	15	12	15	16	15	15	15	12	15	16	15	15	84827.3	80006.4	71966.2	89008.4	97422.7	69988.6	1.08285	0.504982	-	-
F0NHW1	SiRe_1636	Peptidase M24	39700.5	63.6364	18	17	16	18	18	16	18	17	16	18	18	16	337412	339065	346935	352578	362650	354775	1.04552	0.021531	-	-
F0NHW2	SiRe_1637	Probable GTP 3,8_cyclase	35340	21.1039	5	3	5	5	6	5	5	3	5	5	6	5	15442.5	13993	11914.9	13547.1	11874.7	12004.2	0.905091	0.32107	-	-
F0NHW3	SiRe_1638	Uncharacterized protein	7111.2	64.5161	5	4	5	5	5	4	5	4	5	5	5	4	249903	207950	244389	341783	302056	253192	1.27738	0.0872298	-	-
F0NHW4	SiRe_1639	Mn2+_dependent serine_threonine protein kinase	26143.1	39.4495	6	6	5	7	6	6	6	6	5	7	6	6	45212.6	41114.5	38576.1	52685.4	48152.5	48479.5	1.19547	0.0283173	-	-
F0NHW5	SiRe_1640	Uncharacterized protein	5975.9	78.8462	4	4	5	5	5	4	4	4	5	5	5	4	65338.2	77519.6	61073.9	55153.1	51412.7	50580.6	0.770584	0.0382723	-	-
F0NHW6	SiRe_1641	Pyridoxal_5_phosphate_dependent protein beta subunit	32700.2	55.8923	5	5	6	11	9	10	5	5	6	11	9	10	44698	48788.8	36619.9	88533.5	76661.3	87786	1.94441	0.00145211	+	up
F0NHW7	SiRe_1642	1F0033 domain_containing protein	8698.2	69.7368	2	3	3	3	3	3	2	3	3	3	3	3	24361.5	18229.1	19712.1	19225.7	25048.5	25693.1	1.12302	0.407718	-	-
F0NHW8	SiRe_1643	Peroxiredoxin_like protein	14608	31.5789	4	5	5	5	5	5	4	5	5	5	5	5	56968.6	63061.7	64827.7	79181.4	73803.8	66211.5	1.18576	0.0619161	-	-
F0NHW9	SiRe_1644	DUF711 domain_containing protein	37775.4	32.0242	8	8	7	8	7	8	8	8	7	8	7	8	129021	118565	137301	147482	153650	165945	1.21354	0.0233393	-	-
F0NHX0	SiRe_1645	Phosphate 1take regulator, PhoU	40356.5	52.7066	15	16	15	16	17	15	15	16	15	16	17	15	304291	286422	316485	360378	323979	321318	1.10855	0.0989255	-	-
F0NHX1	SiRe_1646	nicotinate phosphoribosyltransferase	43524.1	56.0724	19	18	20	19	20	16	19	18	20	19	20	16	275172	260132	230897	221100	243878	248377	0.931027	0.319208	-	-
F0NHX2	SiRe_1647	Small ribosomal subunit protein eS19	17663.6	54.5455	9	9	8	9	9	9	9	9	8	9	9	9	453120	325152	326906	643569	552778	525846	1.55829	0.0205435	+	up
F0NHX3	SiRe_1648	DNA_binding protein SiRe_1648	14010.8	44.9153	6	6	6	6	5	5	6	6	6	6	5	5	967399	1.08043e+06	847118	871438	870477	811002	0.881854	0.18	-	-
F0NHX4	SiRe_1649	Large ribosomal subunit protein eL39	6127.3	23.5294	1	1	1	1	1		1	1	1	1	1		4833.23	9413.9	3620.93	7183.18	5409.33	0	1.05713	0.895007	-	-
F0NHX5	SiRe_1650	Large ribosomal subunit protein eL31	10078.1	28.4091	3	3	2	3	3	2	3	3	2	3	3	2	74272	74867.5	91824.2	148890	99599.9	152705	1.66496	0.0415501	+	up
F0NHX6	SiRe_1651	Translation initiation factor 6	24473	58.7444	11	11	12	12	12	11	11	11	12	12	12	11	352711	347689	311451	375918	375338	373914	1.11199	0.100507	-	-
F0NHX7	SiRe_1652	Large ribosomal subunit protein eL20	10344	50	8	8	8	8	7	7	8	8	8	8	7	7	1.08762e+06	1.23025e+06	1161860	1.09832e+06	985854	1.03598e+06	0.896664	0.0844253	-	-
F0NHX8	SiRe_1653	Prefoldin subunit alpha	16296.3	38.7755	10	10	11	12	11	10	10	10	11	12	11	10	179681	159553	178193	163134	178516	184574	1.017	0.76317	-	-
F0NHX9	SiRe_1654	Signal recognition particle receptor FtsY	34837.6	60	18	17	18	18	17	17	18	17	18	18	17	17	159635	163634	156723	153542	151620	160478	0.970098	0.226888	-	-
F0NHY0	SiRe_1655	Protein translocase subunit SecE	7184.6	11.2903	1	1	1	1	1	1	1	1	1	1	1	1	34227.6	12244.7	29238	10014.7	26953.3	18718	0.735515	0.464242	-	-
F0NHY1	SiRe_1656	Transcription elongation factor Spt5	16628.6	57.2368	6	6	6	5	8	5	6	6	6	5	8	5	35078.1	38776.4	34028.8	39372.9	35495	37444.5	1.04105	0.463643	-	-
F0NHY2	SiRe_1657	Large ribosomal subunit protein uL11	18213.1	72.3529	14	16	14	16	15	14	14	16	14	16	15	14	2.02288e+06	2.1794e+06	2269140	2.18829e+06	1.99634e+06	2.08202e+06	0.968359	0.494412	-	-
F0NHY3	SiRe_1658	Large ribosomal subunit protein uL1	24538.6	61.4679	18	16	17	14	15	16	18	16	17	14	15	16	285647	274414	303952	315049	279491	327330	1.06696	0.313188	-	-
F0NHY4	SiRe_1659	Large ribosomal subunit protein uL10	37039	82.2485	29	29	26	27	24	22	29	29	26	27	24	22	1.24043e+06	1.23912e+06	1438580	1.27646e+06	1.22996e+06	1.09941e+06	0.920293	0.287163	-	-
F0NHY5	SiRe_1660	Large ribosomal subunit protein P1	11331.8	92.4528	11	11	12	12	12	11	11	11	12	12	12	11	1.34262e+06	1.44828e+06	1257520	1.40204e+06	1.30716e+06	1.46397e+06	1.03081	0.592431	-	-
F0NHY6	SiRe_1808	S_adenosylmethionine synthase	44683.9	78.7129	38	37	41	40	39	37	38	37	41	40	39	37	1.8034e+06	1.7723e+06	1821800	1.52775e+06	1.60772e+06	1.66461e+06	0.889314	0.00921064	-	-
F0NHY7	SiRe_1809	DUF460 domain_containing protein	71455.1	35.5628	11	11	14	12	13	11	11	11	14	12	13	11	20801.5	19388.6	22604.9	18514.8	16753.5	19758.7	0.876294	0.112157	-	-
F0NHY8	SiRe_1810	-_specific serine_threonine protein kinase	33132.2	49.8258	10	8	7	10	10	10	10	8	7	10	10	10	26611.9	25020.5	25718.9	35891.6	36155.9	37094.4	1.41099	5.55892e-05	-	-
F0NHY9	SiRe_1811	NFACT RNA_binding domain_containing protein	69743.1	37.4384	16	20	14	18	18	16	16	20	14	18	18	16	91687.1	107119	93178	72953	84020	91511.8	0.851021	0.117747	-	-
F0NHZ1	SiRe_1813	Mut7_C RNAse domain_containing protein	22134.5	10	1	1	2	1	2	2	1	1	2	1	2	2	3452.97	2334.02	5843.57	7671.37	7520.27	7721.67	1.97009	0.0676131	-	-
F0NHZ2	SiRe_1814	Protein SiRe_1814	25724.6	44.4934	9	9	9	9	9	9	9	9	9	9	9	9	66242.4	69026.6	57281.2	52760.6	55628.3	55946.5	0.853468	0.0631767	-	-
F0NHZ3	SiRe_1815	Glutaredoxin_like domain protein	26058.3	65.6652	12	12	12	12	12	12	12	12	12	12	12	12	699512	691950	682583	692953	754652	776688	1.07244	0.121357	-	-
F0NHZ4	SiRe_1816	CopG_DNA_binding domain	26791.3	66.3755	12	12	10	13	11	11	12	12	10	13	11	11	131089	147859	131840	142489	138504	157118	1.06651	0.311548	-	-
F0NHZ5	SiRe_1817	dCTP deaminase	25140.5	44.8598	7	7	7	8	7	7	7	7	7	8	7	7	372596	398717	396595	423916	351828	334289	0.950445	0.537953	-	-
F0NHZ6	SiRe_1818	DNA ligase	67657.4	53.7438	26	24	25	25	24	22	26	24	25	25	24	22	148178	146243	154864	132778	152784	158721	0.988865	0.850043	-	-
F0NHZ7	SiRe_1819	Exonuclease, beta_lactamase fold, RNA processing_like protein	37504.7	49.3902	8	8	7	11	10	10	8	8	7	11	10	10	27567.6	25052.1	22260.2	34258.2	24712.8	29515.4	1.18171	0.223712	-	-
F0NHZ8	SiRe_1820	FAD dependent oxidoreductase	42962	23.9247	7	5	7	7	8	7	7	5	7	7	8	7	69066	77987.8	54223	92847.1	75782	91400.7	1.2919	0.0907005	-	-
F0NHZ9	SiRe_1821	BFD domain protein (2Fe_2S)_binding domain protein	54730.7	42.2594	17	15	15	17	15	14	17	15	15	17	15	14	138969	160764	141913	110705	114743	116747	0.774817	0.00931522	-	-
F0NI00	SiRe_1822	Type I phosphodiesterase_nucleotide pyrophosphatase	63066.1	43.7956	17	15	15	16	16	17	17	15	15	16	16	17	107632	108440	116550	105348	102684	92200	0.902622	0.0932585	-	-
F0NI01	SiRe_1823	Uncharacterized protein	10153.6	28.2353	4	3	3	3	4	2	4	3	3	3	4	2	11092.5	14509.1	7110.46	8734.37	10887.1	12793.3	0.990916	0.969543	-	-
F0NI02	SiRe_1824	Uroporphyrinogen_III synthase	27016.4	28.2051	3	3	3	4	4	3	3	3	3	4	4	3	9275.95	15676.5	8781.44	8450.26	10822.5	9278.13	0.846358	0.499017	-	-
F0NI03	SiRe_1825	Probable porphobilinogen deaminase	32938	53.5836	11	13	13	13	13	11	11	13	13	13	13	11	56881.3	58127.3	46552.9	43389.3	53660.9	53599.8	0.932463	0.508123	-	-
F0NI04	SiRe_1826	Glutamate_1_semialdehyde 2,1_aminomutase	47274.8	54.6948	15	15	15	17	17	16	15	15	15	17	17	16	93199.9	89593.6	77829	98925.7	98927.6	99649.6	1.14151	0.117457	-	-
F0NI05	SiRe_1827	Delta_aminolevulinic acid dehydratase	37817.9	48.2143	15	15	15	15	15	15	15	15	15	15	15	15	666826	579392	596173	636351	664997	717951	1.09602	0.175832	-	-
F0NI06	SiRe_1828	Glutamyl_tRNA reductase	49335.7	43.4272	14	14	14	13	15	12	14	14	14	13	15	12	37430.3	39755	39603.5	34078.2	39494.6	38240.3	0.957396	0.409204	-	-
F0NI07	SiRe_1829	precorrin_2 dehydrogenase	24380.9	32.243	5	5	5	5	5	6	5	5	5	5	5	6	47600.5	33018.5	29335.4	39628.3	40574.9	36323.2	1.05977	0.721389	-	-
F0NI08	SiRe_1830	Flap endonuclease 1	34557.5	30.4636	7	7	7	9	7	6	7	7	7	9	7	6	117960	131428	149875	131353	135478	145513	1.03276	0.689944	-	-
F0NI09	SiRe_1831	Uncharacterized protein	9189.4	71.4286	5	6	6	6	6	6	5	6	6	6	6	6	182746	183530	153775	164496	191331	165885	1.00319	0.968372	-	-
F0NI10	SiRe_1832	AAA family ATPase, CDC48 subfamily	85840.5	65.4096	48	49	44	49	50	47	48	49	44	49	50	47	1.08231e+06	1.13255e+06	1086340	1.21272e+06	1.23564e+06	1.22e+06	1.11122	0.00218982	-	-
F0NI11	SiRe_1833	Elongation factor 1_beta	10191.5	30.7692	2	1	2	2	2	2	2	1	2	2	2	2	16052.3	19332.9	7727.29	7484.44	8734.78	11932.8	0.65299	0.248934	-	-
F0NI12	SiRe_1834	Small zinc finger protein HVO_2753_like zinc_binding pocket domain_containing protein	7368.6	75.3846	8	8	8	8	8	8	8	8	8	8	8	8	2.28964e+06	2.28335e+06	1997170	2.1193e+06	2.00855e+06	1.87384e+06	0.913477	0.18874	-	-
F0NI13	SiRe_1835	Peptidyl_tRNA hydrolase	13146.4	33.3333	2	1	2	4	3	3	2	1	2	4	3	3	6723.95	5519.69	2778.38	8936.74	8856.8	14722.2	2.16454	0.0617481	-	-
F0NI14	SiRe_1836	tRNA pseudouridine synthase, TruD family, aPus7	44882.6	25.1989	8	8	6	8	8	6	8	8	6	8	8	6	19570.6	22727.9	17551.2	20669.4	20177.1	21424.3	1.04045	0.629961	-	-
F0NI15	SiRe_1837	Aspartate__tRNA(Asp_Asn) ligase	48816.2	67.8322	31	30	31	31	31	32	31	30	31	31	31	32	360411	328940	371824	468115	462461	431147	1.28322	0.00434786	-	-
F0NI16	SiRe_1838	Transcription elongation factor NusA_like protein	19510.8	59.4118	11	9	9	10	10	9	11	9	9	10	10	9	137171	97362.8	117593	136186	145306	130781	1.17081	0.177013	-	-
F0NI17	SiRe_1839	Large ribosomal subunit protein eL40	6444.8	46.4286	5	3	5	5	5	4	5	3	5	5	5	4	51363.8	47773.5	44856.3	53733.4	52155	57573.7	1.1352	0.0587404	-	-
F0NI18	SiRe_1840	Nucleotidyl transferase (DUF2204)	21346	43.0108	9	8	8	9	9	8	9	8	8	9	9	8	45645.9	47039.8	37508.5	40329.8	61391	53263.1	1.19041	0.292012	-	-
F0NI19	SiRe_1841	2_oxoacid oxidoreductase (ferredoxin)	59607.2	49.3554	28	26	26	26	27	23	28	26	26	26	27	23	598853	573326	587347	557463	523524	513335	0.906109	0.0225138	-	-
F0NI20	SiRe_1842	Energy_co1ling factor transport system substrate_specific component	19560.4	4.34783	1	1	1	1	1	1	1	1	1	1	1	1	58695.8	58183.1	57190.1	68322.6	69670.8	69448	1.19172	5.24311e-05	-	-
F0NI22	SiRe_1844	ABC transporter related protein	42639.8	24.8663	6	3	8	9	8	8	6	3	8	9	8	8	26664.1	20362.7	24611.4	35038.3	31814.2	36237.1	1.43903	0.0100069	-	-
F0NI23	SiRe_1845	NAD_dependent epimerase_dehydratase	35638	58.9744	18	17	18	18	18	16	18	17	18	18	18	16	58537.3	52853.3	55542.8	65445.3	67588.3	55509.8	1.12945	0.15122	-	-
F0NI24	SiRe_1846	Signal recognition particle 19 kDa protein	12075.1	41.1765	3	2	3	3	3	2	3	2	3	3	3	2	22243.2	18064.9	24130.6	39364.5	33900	27617.9	1.56556	0.0340102	+	up
F0NI25	SiRe_1847	Small ribosomal subunit protein eS8	14501.6	63.9098	13	12	11	12	12	10	13	12	11	12	12	10	1.58623e+06	1.67182e+06	1553960	1.6203e+06	1.65819e+06	1.62342e+06	1.01868	0.465679	-	-
F0NI26	SiRe_1848	Tritrans,polycis_undecaprenyl_diphosphate synthase (geranylgeranyl_diphosphate specific)	31105.6	41.9847	10	7	10	11	12	11	10	7	10	11	12	11	49914.8	54737.4	43731.4	38812.3	42491.4	36775.7	0.795772	0.0484267	-	-
F0NI27	SiRe_1849	[LysW]_lysine_[LysW]_ornithine hydrolase	38768.3	52.8902	13	12	11	14	12	12	13	12	11	14	12	12	29574	31627.9	26707.7	31029.7	27479.5	28814.5	0.993335	0.917113	-	-
F0NI28	SiRe_1850	[LysW]_aminoadipate semialdehyde_glutamate semialdehyde transaminase	43254.8	45.1031	11	10	10	10	10	9	11	10	10	10	10	9	140486	104273	92112.2	108725	126960	114350	1.03908	0.791107	-	-
F0NI29	SiRe_1851	Lysine biosynthesis enzyme LysX	33091.9	49.1166	15	14	13	16	16	14	15	14	13	16	16	14	99310.1	84451	88213.8	95246.1	78294.6	70156.5	0.896028	0.336199	-	-
F0NI31	SiRe_1853	Transcriptional regulator, AsnC family	16067.6	47.8873	8	4	5	5	5	4	8	4	5	5	5	4	94280.6	144832	73780.7	58698.1	50683.7	70998.6	0.576493	0.114185	-	-
F0NI32	SiRe_1854	[LysW]_aminoadipate_[LysW]_glutamate kinase	28448.2	43.9394	13	12	12	12	11	12	13	12	12	12	11	12	216335	177320	215775	195548	206466	176949	0.950009	0.548696	-	-
F0NI33	SiRe_1855	[LysW]_L_2_aminoadipate_[LysW]_L_glutamate phosphate reductase	38610.8	63.0682	15	15	15	15	14	13	15	15	15	15	14	13	198872	203755	172094	128942	184356	190246	0.876155	0.338941	-	-
F0NI34	SiRe_1856	Uncharacterized protein	16271.8	36.1702	5	5	5	5	5	5	5	5	5	5	5	5	38145.2	34935.2	34098.2	34448.7	37590.3	39140	1.03732	0.511109	-	-
F0NI35	SiRe_1857	AAA ATPase	69342.4	9.16667	3	3	2	4	5	4	3	3	2	4	5	4	5932.16	7342.44	2803.05	7329.31	9025.71	11651	1.74192	0.0965809	-	-
F0NI36	SiRe_1858	6_phospho 3_hexuloisomerase	22927.4	49.2823	9	7	10	9	9	10	9	7	10	9	9	10	253543	309411	293606	369780	362679	375376	1.29335	0.00793578	-	-
F0NI39	SiRe_1861	Uncharacterized protein	11462.8	82.4742	11	11	11	10	11	8	11	11	11	10	11	8	161532	188547	147317	160544	146033	151434	0.920816	0.363417	-	-
F0NI40	SiRe_1862	PfkB domain protein	28879.9	59.9222	10	10	9	10	10	10	10	10	9	10	10	10	242458	205901	244192	283956	308356	326709	1.32701	0.0127152	-	-
F0NI41	SiRe_1863	FAD dependent oxidoreductase	34389.9	23.9057	5	2	4	3	5	5	5	2	4	3	5	5	14268.5	15745.1	13048	16524.8	13738.9	12877	1.00183	0.98536	-	-
F0NI43	SiRe_1865	Uncharacterized protein	9890.4	47.6744	4	4	4	3	4	3	4	4	4	3	4	3	90892.4	115909	84122.8	85885.1	98252	106034	0.997411	0.983347	-	-
F0NI46	SiRe_1868	Peptidase A24B, FlaK domain protein	27639.7	7.62712	2	2	2	2	2	2	2	2	2	2	2	2	27792	26527.9	23422.3	40697.9	29753.4	28653.7	1.27479	0.15414	-	-
F0NI47	SiRe_1869	Cobalamin (Vitamin B12) biosynthesis CbiG protein	37726.4	21.6216	2	2	3	4	3	2	2	2	3	4	3	2	14585.7	15429.3	12311.9	14218.3	10097.5	7688.5	0.756122	0.180162	-	-
F0NI48	SiRe_1870	Periplasmic binding protein	30671.2	30.9963	7	6	6	6	6	6	7	6	6	6	6	6	282126	300267	336434	290733	297060	291376	0.956839	0.495346	-	-
F0NI50	SiRe_1872	Citramalate synthase	60974.9	59.0164	17	16	16	25	24	23	17	16	16	25	24	23	63355.8	63049.7	67679.7	222404	326015	322059	4.48503	0.0216893	+	up
F0NI51	SiRe_1873	4_hydroxybenzoate polyprenyltransferase	33694.4	13.245	3	2	2	3	3	2	3	2	2	3	3	2	13213.6	18111.1	12475.4	11589.3	12531	7841.7	0.729724	0.157936	-	-
F0NI52	SiRe_1874	FAD_dependent pyridine nucleotide_disulfide oxidoreductase	34350	33.6667	8	8	7	9	8	7	8	8	7	9	8	7	9005.41	11635.9	10730.9	20483.8	13633.1	14224.2	1.54089	0.0716481	-	-
F0NI53	SiRe_1875	Uncharacterized protein	25357.2	36.3636	8	6	7	8	7	7	8	6	7	8	7	7	176386	183013	188879	203545	218504	215395	1.16263	0.00692001	-	-
F0NI55	SiRe_1877	Fmu (Sun) domain protein	42997.7	16.5761	4	3	3	4	4	4	4	3	3	4	4	4	7545.38	10479.5	4820.39	5933.64	10448.4	6941.74	1.02095	0.943934	-	-
F0NI56	SiRe_1878	Uncharacterized protein	79579.1	16.3768	4	4	5	9	8	8	4	4	5	9	8	8	11549.3	12345.3	18202.5	14702.7	23403.3	19150.7	1.36011	0.197443	-	-
F0NI57	SiRe_1879	Type II secretion system protein E	54047.4	29.1755	9	7	6	10	11	10	9	7	6	10	11	10	14952.4	11959.6	11851.7	32191.7	43111.7	44472.7	3.0899	0.00255081	+	up
F0NI60	SiRe_1357	Protoheme IX farnesyltransferase	31277.5	8.42105	2	1	1	2	1		2	1	1	2	1		6318.99	1650.74	811.331	1895.73	7757.31	0	1.64895	0.58436	-	-
F0NI61	SiRe_1358	Uncharacterized protein	20995.5	33.3333	4	4	5	5	5	5	4	4	5	5	5	5	19364	16405.7	18756.7	20069.1	16015.6	17691.4	0.98624	0.874189	-	-
F0NI62	SiRe_1359	Enoyl_CoA hydratase_isomerase	27943.1	56.3492	13	15	13	15	13	13	13	15	13	15	13	13	814591	698315	811643	1.35827e+06	1.1158e+06	1.06888e+06	1.52414	0.0140833	+	up
F0NI63	SiRe_1360	Radical SAM domain protein	40233	29.3447	8	8	6	8	7	8	8	8	6	8	7	8	87250.7	71224.2	69441.9	61546.9	62795.8	60356.8	0.810381	0.123852	-	-
F0NI64	SiRe_1361	Adenosine monophosphate_protein transferase	18046.6	71.6049	8	7	7	8	8	6	8	7	7	8	8	6	120995	128669	102754	178764	203259	206332	1.66948	0.00249056	+	up
F0NI65	SiRe_1362	Carboxypeptidase regulatory_like domain_containing protein	14930.2	21.8045	1	1	1	2	3	1	1	1	1	2	3	1	3578.16	3973.37	4239.85	1614.65	5123.95	4836.45	0.981654	0.952649	-	-
F0NI67	SiRe_1364	C1in 2 conserved barrel domain protein	20101.1	20.2247	4	5	5	2	4	5	4	5	5	2	4	5	37622.1	39402.2	32211.3	28086.9	25288.7	17684.1	0.650517	0.0282787	+	down
F0NI68	SiRe_1366	3_hydroxyacyl_CoA dehydrogenase NAD_binding protein	36634.3	18.323	5	4	6	6	5	5	5	4	6	6	5	5	49007.8	61486	52025.8	62396.5	60407	56931.4	1.10593	0.232686	-	-
F0NI69	SiRe_1367	Translin	24407	22.381	5	4	5	6	6	6	5	4	5	6	6	6	262110	261204	265686	239061	287931	255945	0.992316	0.901019	-	-
F0NI70	SiRe_1368	Lysine biosynthesis enzyme LysX	31650.5	63.1206	12	12	10	11	12	11	12	12	10	11	12	11	40660.4	37071.6	35114.7	46363.2	47222	40657.3	1.1896	0.0530487	-	-
F0NI71	SiRe_1369	Carbamoyl phosphate synthase large chain	117872	52.0457	38	36	37	41	41	41	38	36	37	41	41	41	68648.3	67489.4	66277.8	65539.3	90560.9	90124.9	1.21643	0.218771	-	-
F0NI72	SiRe_1370	Carbamoyl phosphate synthase small chain	41588.6	74.3869	19	17	21	19	21	20	19	17	21	19	21	20	216605	248366	193725	203015	236520	229006	1.01495	0.870017	-	-
F0NI73	SiRe_1371	Argininosuccinate lyase	50382.4	39.8649	12	13	12	14	16	14	12	13	12	14	16	14	74847.4	74438.3	59183.6	85766.6	126677	114009	1.56595	0.0402599	+	up
F0NI74	SiRe_1372	Argininosuccinate synthase	46226.6	48.2759	16	16	16	18	18	17	16	16	16	18	18	17	67106.9	57549	61484.6	96546.4	141092	141628	2.03753	0.0132963	+	up
F0NI75	SiRe_1373	Putative transcriptional regulator, CopG family	5374.3	48.8889	3	2	2	3	2	2	3	2	2	3	2	2	164805	251315	149106	347884	265534	378133	1.75426	0.037269	+	up
F0NI76	SiRe_1374	C2H2_type domain_containing protein	17070.7	39.7351	5	4	4	4	4	3	5	4	4	4	4	3	18428.2	16717.6	19888.3	24931.6	24548	19727.5	1.25753	0.06857	-	-
F0NI77	SiRe_1375	Phosphoribosylformylglycinamidine cyclo_ligase	35376	73.6025	20	18	18	18	18	16	20	18	18	18	18	16	73586.4	75595.4	80460.9	67919.1	73776.8	69526.8	0.919788	0.084287	-	-
F0NI78	SiRe_1376	Phosphoribosylamine__glycine ligase	52930.2	56.5762	23	22	23	23	23	22	23	22	23	23	23	22	368790	369887	359494	342776	330372	319932	0.904304	0.00899205	-	-
F0NI79	SiRe_1377	Amidophosphoribosyltransferase	44711.6	46.1347	17	17	16	18	19	15	17	17	16	18	19	15	417139	411158	436356	379788	371483	335440	0.859297	0.0190283	-	-
F0NI80	SiRe_1378	Amidophosphoribosyltransferase	50631.7	56.3193	23	21	22	23	23	17	23	21	22	23	23	17	52354.1	52512.1	51986.1	41257	44965.5	43427.9	0.826577	0.0124281	-	-
F0NI81	SiRe_1379	Phosphoribosylformylglycinamidine synthase subunit PurL	77135.9	60.6488	37	35	38	39	36	36	37	35	38	39	36	36	281085	273643	261259	265077	254248	254311	0.948098	0.106903	-	-
F0NI82	SiRe_1380	Phosphoribosylformylglycinamidine synthase subunit PurQ	24517.3	42.8571	9	9	9	9	9	9	9	9	9	9	9	9	146818	144445	148106	146971	131383	111855	0.888113	0.247201	-	-
F0NI83	SiRe_1381	Phosphoribosylformylglycinamidine synthase subunit PurS	10100.6	59.5238	5	4	6	5	6	5	5	4	6	5	6	5	541909	622632	548358	529027	574095	574253	0.979261	0.712787	-	-
F0NI84	SiRe_1382	Phosphoribosylaminoimidazole_succinocarboxamide synthase	27311.6	50.6438	13	13	14	14	14	13	13	13	14	14	14	13	920017	837363	816422	762543	822212	774914	0.916803	0.122016	-	-
F0NI85	SiRe_1383	Methionyl_tRNA synthetase, beta subunit	13134.4	55.9322	7	7	7	7	7	6	7	7	7	7	7	6	158656	149490	181670	183095	172181	200195	1.13404	0.15672	-	-
F0NI86	SiRe_1384	OBG_type G domain_containing protein	38089	38.5542	11	10	10	14	13	11	11	10	10	14	13	11	141535	138149	127560	191165	205879	198488	1.46235	0.000465842	-	-
F0NI87	SiRe_1385	7_carboxy_7_deazaguanine synthase	23765.4	13.4615	3	2	2	2	1	2	3	2	2	2	1	2	7273.7	6581.87	7723.5	1385.57	2713.84	2853.29	0.322197	0.00105068	+	down
F0NI89	SiRe_1387	Transcriptional regulator, ArsR family	12566.6	28.3019	2	1	2	2	3	3	2	1	2	2	3	3	28410.1	46255.4	38116.1	27367.8	32369.3	31430.6	0.808355	0.251671	-	-
F0NI90	SiRe_1388	Uncharacterized protein	19242.3	10.7143	2	1	1	2	2	1	2	1	1	2	2	1	12719.3	7094.16	8766.84	7613.69	6607.48	2248.71	0.576268	0.160072	-	-
F0NI91	SiRe_1389	Phosphate 1take regulator, PhoU	37754.6	44.9405	9	10	9	11	10	11	9	10	9	11	10	11	81609	99398.6	98534.2	66894.3	71205.1	79428.4	0.778158	0.0394157	-	-
F0NI95	SiRe_1393	Aspartate carbamoyltransferase	34631.6	43.2343	11	10	11	13	13	11	11	10	11	13	13	11	79876.5	68833	66678.5	75582.7	81267.3	84855.1	1.12219	0.14782	-	-
F0NI96	SiRe_1394	Aspartate carbamoyltransferase regulatory chain	17980.9	59.1195	8	8	9	8	8	9	8	8	9	8	8	9	68552.7	83301.1	74289.1	75967	63535.9	76044.3	0.953146	0.586233	-	-
F0NI97	SiRe_1395	DHOdehase electron transfer subunit t	22633.5	44.5	8	9	8	9	9	8	8	9	8	9	9	8	72278.1	70284.9	64080.8	78306	72313.7	55777	0.998804	0.991387	-	-
F0NI98	SiRe_1396	Dihydroorotase	44100.6	35.9897	9	9	10	11	11	11	9	9	10	11	11	11	56022.6	54784.9	54286.9	85324.7	62809.1	60272.1	1.26234	0.211037	-	-
F0NI99	SiRe_1397	Dihydroorotate dehydrogenase	31344.5	47.5862	10	9	9	10	10	10	10	9	9	10	10	10	53549.1	41440.8	59443.1	42754.3	51823.5	46217.9	0.911694	0.485473	-	-
F0NIA0	SiRe_1398	Uncharacterized protein	11614.3	39.2157	4	4	4	5	4	3	4	4	4	5	4	3	260301	267430	248500	170395	189383	232434	0.762932	0.0328798	-	-
F0NIA1	SiRe_1399	Uncharacterized protein	12242.7	22.3301	2	2	2	2	2	2	2	2	2	2	2	2	519082	674589	513573	398050	553670	612037	0.915954	0.594675	-	-
F0NIA2	SiRe_1400	1F0056 membrane protein	21437.6	5.94059	1	1	1	1	1	1	1	1	1	1	1	1	16038.3	7878.05	7542.58	15832.1	18715.3	13116.1	1.5151	0.168117	-	-
F0NIA3	SiRe_1401	Transcriptional regulator, AsnC family	18465.4	49.6894	10	10	10	11	10	9	10	10	10	11	10	9	660791	676423	680802	824599	801693	796115	1.20039	0.000222107	-	-
F0NIA4	SiRe_1402	DNA_directed RNA polymerase, M_15 kDa subunit	13527.3	66.3793	13	11	10	11	12	11	13	11	10	11	12	11	737614	851321	616088	760666	677267	656439	0.949819	0.648695	-	-
F0NIA5	SiRe_1403	Uncharacterized protein	8898.2	68.3544	7	6	6	7	6	6	7	6	6	7	6	6	831158	896630	823113	806708	738585	835362	0.93326	0.199442	-	-
F0NIA6	SiRe_1404	Fe_S oxidoreductase	58439.5	52.1739	21	20	21	21	21	20	21	20	21	21	21	20	272870	254397	269689	204622	187525	167732	0.702521	0.00282884	-	-
F0NIA7	SiRe_1405	Serine__tRNA ligase	53203.8	53.1729	21	21	23	21	22	20	21	21	23	21	22	20	1.50783e+06	1.53857e+06	1425200	1.16594e+06	1.27982e+06	1.15977e+06	0.806316	0.00503112	-	-
F0NIA8	SiRe_1406	MIP18 family_like domain_containing protein	15127.2	25	2	2	3	2	3	2	2	2	3	2	3	2	48396.4	47070.2	51425.4	37623.8	47777.8	46915.5	0.900778	0.237054	-	-
F0NIA9	SiRe_1407	Phosphoribosyl_AMP cyclohydrolase	13868.7	53.3333	4	4	2	5	4	4	4	4	2	5	4	4	24475.3	26745.9	19225.9	21365.3	18729.3	20193.2	0.855789	0.223632	-	-
F0NIB0	SiRe_1408	Imidazole glycerol phosphate synthase subunit HisH	22436.7	32.6633	7	7	7	7	7	7	7	7	7	7	7	7	60730.1	58055.3	64271.4	56690.4	65178.1	66094.4	1.0268	0.664045	-	-
F0NIB1	SiRe_1409	Phosphoribosyl_ATP pyrophosphatase	10797.4	42.5532	5	5	3	4	5	4	5	5	3	4	5	4	57576.6	63645.3	48862.2	53587.6	76219.9	65962.1	1.15102	0.3353	-	-
F0NIB2	SiRe_1410	Histidinol dehydrogenase	43632.1	62.5628	17	17	16	19	19	18	17	17	16	19	19	18	104497	99137.3	99919.5	107598	116619	112116	1.10799	0.0242056	-	-
F0NIB3	SiRe_1411	Imidazole glycerol phosphate synthase subunit HisF	26795.6	58.1673	8	9	9	9	10	9	8	9	9	9	10	9	71396.9	69021.1	53487	56295.2	61741.4	68415.3	0.961563	0.7265	-	-
F0NIB5	SiRe_1413	1_(5_phosphoribosyl)_5_[(5_phosphoribosylamino)methylideneamino] imidazole_4_carboxamide isomerase	25806.7	48.7069	10	5	8	9	7	6	10	5	8	9	7	6	101831	110859	133431	111265	101150	114145	0.943485	0.557063	-	-
F0NIB6	SiRe_1414	ATP phosphoribosyltransferase	31414.4	38.4615	8	6	7	8	7	6	8	6	7	8	7	6	48035.6	47036.3	60265.7	59198.1	58614.3	72547.5	1.22546	0.134156	-	-
F0NIB7	SiRe_1415	Histidinol_phosphate aminotransferase	43293.2	36.7021	10	8	10	12	11	8	10	8	10	12	11	8	81397.3	63645	61336.2	52400.6	66672.8	56825.8	0.852314	0.252917	-	-
F0NIB8	SiRe_1416	Uncharacterized protein	23320	11.0553	2	2	2	2	2	1	2	2	2	2	2	1	11970.7	8160.77	7223.52	12784.1	9665.9	18474.5	1.49605	0.201111	-	-
F0NIB9	SiRe_1417	Leucine__tRNA ligase	109334	47.1398	38	39	38	39	41	39	38	39	38	39	41	39	273631	298479	300898	342548	349632	358664	1.2037	0.00388796	-	-
F0NIC0	SiRe_1418	ATP_cobalamin adenosyltransferase	20092.8	17.2414	2	2	2	2	2	2	2	2	2	2	2	2	58288.3	70648.6	44516.2	34897.9	35131.4	38764.7	0.627224	0.0479651	+	down
F0NIC1	SiRe_1419	PP_loop domain protein	36959.8	36.5325	9	9	8	9	8	6	9	9	8	9	8	6	26534.4	28334.8	20366.3	17247.9	19761.3	17050.9	0.718544	0.0513143	-	-
F0NIC2	SiRe_1420	DUF211 domain_containing protein	10469	43.1579	4	4	4	4	4	4	4	4	4	4	4	4	44662.3	35820.6	28562.9	55180.7	60959.4	63087.7	1.6436	0.0109767	+	up
F0NIC3	SiRe_1421	S_adenosylmethionine decarboxylase proenzyme	13668.6	45.082	5	4	4	3	3	3	5	4	4	3	3	3	6520.61	4943.73	6378.37	3045.02	5819.88	4948.39	0.77417	0.23503	-	-
F0NIC5	SiRe_1423	Uncharacterized protein	8600.1	46.0526	1	1	2	2	2	2	1	1	2	2	2	2	4699.11	2639.51	4979.38	4748.77	5503.79	3184.85	1.09088	0.729317	-	-
F0NIC6	SiRe_1424	Digeranylgeranylglyceryl phosphate synthase	30036.8	11.3139	3	1	2	3	2	1	3	1	2	3	2	1	14765.7	15311.4	13136.5	15733.6	22865.3	16859	1.28334	0.15173	-	-
F0NIC7	SiRe_1425	CARDB domain_containing protein	37069.2	38.1538	11	9	9	11	11	11	11	9	9	11	11	11	171449	215265	192006	179374	164837	174582	0.896449	0.209182	-	-
F0NIC8	SiRe_1426	GTP_binding protein HSR1_related protein	29822.5	33.5878	7	6	5	8	6	5	7	6	5	8	6	5	22037.2	30952.3	19607.6	28844.9	21494.7	23500.2	1.01712	0.924143	-	-
F0NIC9	SiRe_1427	Magnesium_dependent phosphatase_1	19545.4	50.6024	7	6	7	7	7	7	7	6	7	7	7	7	73656.4	68986.2	69377.3	79086.4	90401.8	69956.8	1.12935	0.208303	-	-
F0NID0	SiRe_1428	Acetolactate synthase	63232.7	47.7273	21	20	18	24	22	21	21	20	18	24	22	21	315490	296696	317227	355767	344022	304160	1.0802	0.216448	-	-
F0NID1	SiRe_1429	Uncharacterized protein	15245.4	60	7	7	7	7	7	7	7	7	7	7	7	7	195588	229887	210996	246930	264605	265008	1.22008	0.0156669	-	-
F0NID2	SiRe_1430	Ketol_acid reductoisomerase (NADP(+))	36847.3	77.3134	43	39	45	46	43	40	43	39	45	46	43	40	1.04161e+06	1.04156e+06	1163180	1.11123e+06	1.2903e+06	1.38589e+06	1.16667	0.115974	-	-
F0NID3	SiRe_1431	Crossover junction endodeoxyribonuclease Hjc	15915.5	39.1608	3	3	5	4	3	3	3	3	5	4	3	3	33823.8	45931.2	32710.3	24080.4	18540.6	18015.9	0.53916	0.0206578	+	down
F0NID4	SiRe_1432	Holliday junction branch migration ATPase PINA	57215.9	59.2079	30	30	29	32	31	29	30	30	29	32	31	29	152389	153714	151079	210902	187038	181498	1.26741	0.044781	-	-
F0NID5	SiRe_1433	Pyridoxal 5_phosphate synthase subunit PdxT	21720.1	52.5	9	9	9	9	9	9	9	9	9	9	9	9	278653	318424	301007	351833	337486	386416	1.19781	0.0330377	-	-
F0NID6	SiRe_1434	Pyridoxal 5_phosphate synthase subunit PdxS	37391.1	56.8047	19	17	19	19	18	18	19	17	19	19	18	18	1.22039e+06	1.1129e+06	1056060	1.11183e+06	1.19252e+06	1.12541e+06	1.01193	0.816104	-	-
F0NID7	SiRe_1435	Ribosomal protein S26e	10672.5	56.8421	5	5	4	5	5	5	5	5	4	5	5	5	1.14429e+06	1.18438e+06	1022580	1.02479e+06	1.00094e+06	1.00078e+06	0.903102	0.0930975	-	-
F0NID8	SiRe_1661	Alanine__tRNA ligase	103028	51.2222	44	42	42	45	44	41	44	42	42	45	44	41	353342	362141	345035	357273	351066	343818	0.992115	0.680359	-	-
F0NID9	SiRe_1662	DUF434 domain_containing protein	24854.4	11.7371	3	3	2	3	2	2	3	3	2	3	2	2	5431.67	7332.54	7164.59	7762.13	5713.84	4361.03	0.895037	0.580308	-	-
F0NIE1	SiRe_1664	Uncharacterized protein	86075.1	9.89848	5	5	4	5	5	5	5	5	4	5	5	5	44988.1	37153.4	37408.1	73079.8	49338.5	55744.9	1.49029	0.0606673	-	-
F0NIE2	SiRe_1665	Probable tRNA sulfurtransferase	42303.9	40.7507	12	12	11	11	13	12	12	12	11	11	13	12	42739.3	46747	47156.6	48148.2	48270.4	45137.9	1.03596	0.400359	-	-
F0NIE3	SiRe_1666	Myo_inositol_1_phosphate synthase	37733.5	45.6395	9	7	8	8	10	8	9	7	8	8	10	8	126340	127233	128316	125898	140421	110012	0.985444	0.852585	-	-
F0NIE4	SiRe_1667	NADH_Ubiqui-_plastoqui- (Complex I)	50634.5	6.03448	3	3	3	3	3	3	3	3	3	3	3	3	161321	166233	177161	170607	135440	124365	0.852781	0.167397	-	-
F0NIE5	SiRe_1668	NADH dehydrogenase (Qui-)	124974	7.80142	8	8	8	8	8	8	8	8	8	8	8	8	109977	104199	115217	109952	103034	100015	0.950239	0.275881	-	-
F0NIE8	SiRe_1671	NADH_qui- oxidoreductase, chain I	18980.1	57.485	11	10	11	11	10	10	11	10	11	11	10	10	252763	259686	199769	188319	209261	184903	0.817844	0.101343	-	-
F0NIE9	SiRe_1672	NADH dehydrogenase (Qui-)	39346.3	4.54545	2	2	2	2	2	2	2	2	2	2	2	2	4283.81	6899.26	9483.29	10813.7	7606.1	6532.27	1.20738	0.509836	-	-
F0NIF0	SiRe_1673	NADH dehydrogenase (Qui-)	46783.4	51.9512	21	20	21	22	21	20	21	20	21	22	21	20	479213	471387	513990	446232	434371	401890	0.875667	0.0311377	-	-
F0NIF1	SiRe_1674	NADH (Or F420H2) dehydrogenase, subunit C	19050.8	65.2439	14	13	14	14	14	14	14	13	14	14	14	14	279589	300522	288902	256918	249779	260578	0.882928	0.00769835	-	-
F0NIF2	SiRe_1675	NADH_ubiqui-_plastoqui- oxidoreductase chain 3	14876.8	17.8295	1	2	2	1	1	2	1	2	2	1	1	2	89866.9	90506.6	75877.3	106644	90187.7	60390.5	1.00379	0.983082	-	-
F0NIF3	SiRe_1676	Flavin_dependent thymidylate synthase	30524.8	53.4615	15	14	15	15	14	13	15	14	15	15	14	13	136661	119098	91596.1	141010	153331	161143	1.31129	0.0661083	-	-
F0NIF4	SiRe_1677	DUF2175 domain_containing protein	12768.6	64.5455	8	7	8	7	5	6	8	7	8	7	5	6	213530	203055	177975	197736	216763	197041	1.02856	0.671023	-	-
F0NIF5	SiRe_1678	Thioredoxin_like fold domain_containing protein	45087.5	52.1628	17	17	19	18	17	18	17	17	19	18	17	18	276897	282709	286256	284079	316130	267029	1.02527	0.652139	-	-
F0NIF6	SiRe_1679	Heavy_metal chelation domain_containing protein	25930.4	29.9145	5	5	5	5	5	5	5	5	5	5	5	5	43280.9	53229	45604.3	49623.7	49370.8	53178.6	1.07078	0.360029	-	-
F0NIF7	SiRe_1680	Nucleotidyl transferase	40602.9	51.2465	15	15	14	15	16	16	15	15	14	15	16	16	253605	236386	238325	259741	226796	229735	0.983462	0.751809	-	-
F0NIF8	SiRe_1681	S1eroxide dismutase	24245.5	64.9289	18	17	19	19	16	18	18	17	19	19	16	18	6.89807e+06	6.00445e+06	5801100	6.27743e+06	6.80314e+06	7.01977e+06	1.07468	0.311876	-	-
F0NIF9	SiRe_1682	Uncharacterized protein	73144.4	44.5669	25	25	24	25	25	22	25	25	24	25	25	22	159378	152112	167373	197107	190213	161630	1.14636	0.117015	-	-
F0NIG0	SiRe_1683	Uncharacterized protein	8410.8	51.3889	3	3	3	3	3	3	3	3	3	3	3	3	81230.1	98810.6	111851	98457.6	85927.9	110831	1.01139	0.92735	-	-
F0NIG1	SiRe_1684	Thioredoxin_glutaredoxin_like protein	31175	54.9242	14	13	13	15	14	15	14	13	13	15	14	15	267133	260722	217383	301583	315897	280505	1.20496	0.0528582	-	-
F0NIG2	SiRe_1685	XPD repair helicase	63702.4	14.9091	5	7	6	7	5	5	5	7	6	7	5	5	13835.9	14675.2	13284.4	9776.15	10840.4	8306.34	0.692008	0.00690029	-	-
F0NIG3	SiRe_1686	Uncharacterized protein	11043	60.8247	5	4	5	5	5	5	5	4	5	5	5	5	124377	120210	90406.1	169426	142309	143540	1.35906	0.0446022	-	-
F0NIG4	SiRe_1687	Rieske (2Fe_2S) domain protein	13499.7	31.6239	3	3	2	3	3	3	3	3	2	3	3	3	18434.4	15134.6	18460.8	19575	16436.1	14533	0.971446	0.800991	-	-
F0NIG5	SiRe_1688	3_dehydroquinate dehydratase	25328.3	31.8182	3	4	5	5	4	3	3	4	5	5	4	3	38838.5	31785.2	29277.1	32442.3	42394.8	38832.4	1.13782	0.323851	-	-
F0NIG6	SiRe_1689	3_phosphoshikimate 1_carboxyvinyltransferase	45321.8	42.2705	12	11	13	12	13	9	12	11	13	12	13	9	123115	128428	131532	108885	116905	123426	0.911612	0.0813724	-	-
F0NIG7	SiRe_1690	Shikimate kinase	29394.5	50.3731	10	7	9	10	10	7	10	7	9	10	10	7	25950.8	22274.8	30637.7	35837.3	30964	23706.5	1.14765	0.415285	-	-
F0NIG8	SiRe_1691	Chorismate synthase	43270.5	58.312	19	18	17	21	19	19	19	18	17	21	19	19	170751	193747	159813	223331	212999	212307	1.23712	0.0174877	-	-
F0NIG9	SiRe_1692	Shikimate dehydrogenase (NADP(+))	30377.7	45.7249	8	8	8	9	9	9	8	8	8	9	9	9	50125.3	64621.2	65617.4	65977.1	69428.5	82961.2	1.2107	0.153582	-	-
F0NIH0	SiRe_1693	3_dehydroquinate synthase	39455.2	35.3107	14	14	13	13	13	13	14	14	13	13	13	13	90990	99323	88894.7	103748	113511	102632	1.14571	0.0447531	-	-
F0NIH1	SiRe_1694	Phospho_2_dehydro_3_deoxyheptonate aldolase	36116.4	61.3293	17	18	18	17	18	17	17	18	18	17	18	17	488789	467348	457704	475591	534183	504292	1.07089	0.157648	-	-
F0NIH2	SiRe_1695	Chorismate mutase	39429.4	42.1965	11	13	13	14	11	10	11	13	13	14	11	10	124916	133588	137687	117903	125943	114857	0.905378	0.0671938	-	-
F0NIH3	SiRe_1696	2_oxoacid oxidoreductase (ferredoxin)	35147.2	54.9521	15	13	14	14	13	13	15	13	14	14	13	13	142592	122418	133728	148638	159661	138193	1.11976	0.134914	-	-
F0NIH4	SiRe_1698	2_oxoacid oxidoreductase (ferredoxin)	30902.2	44.8399	11	11	9	10	10	7	11	11	9	10	10	7	250956	257153	232400	222376	232788	202842	0.888587	0.0751251	-	-
F0NIH5	SiRe_1697	UBA_THIF_type NAD_FAD binding protein	38799.7	18.4438	3	4	5	5	4	3	3	4	5	5	4	3	27010	32147	24894.2	17547.3	21404.1	15303	0.645492	0.0237187	+	down
F0NIH6	SiRe_1699	Flippase_like domain_containing protein	34625.9	5.7047	2	1	1	2	2	1	2	1	1	2	2	1	14252.6	13579.9	15532.9	18491.9	19476.6	26754.6	1.49251	0.0558945	-	-
F0NIH7	SiRe_1700	Uncharacterized protein	41858.9	21.4485	6	7	7	7	7	7	6	7	7	7	7	7	63775.2	59526.5	64570	64992.3	66278.3	63970.4	1.03923	0.222437	-	-
F0NIH8	SiRe_1701	KEOPS complex Pcc1_like subunit	9143.5	74.0741	6	6	6	6	6	5	6	6	6	6	6	5	62977.2	71121.8	58334.3	63317.5	60393.6	66216.8	0.986981	0.848466	-	-
F0NIH9	SiRe_1702	Large ribosomal subunit protein uL16	20386.7	60.6742	12	13	13	13	11	12	12	13	13	13	11	12	1.42252e+06	1.26805e+06	1363370	1.68497e+06	1.63717e+06	1.53317e+06	1.19768	0.0136267	-	-
F0NII0	SiRe_1703	2_(3_amino_3_carboxypropyl)histidine synthase	38328.9	24.6246	6	5	4	7	5	4	6	5	4	7	5	4	18112.7	24271.7	26804.3	25237.1	26661.5	22575.5	1.07639	0.569279	-	-
F0NII1	SiRe_1704	Exosome complex component Csl4	20884.4	31.746	6	6	6	6	6	6	6	6	6	6	6	6	73757.3	64694.5	43247.2	108521	86064.8	90308.4	1.56795	0.0389572	+	up
F0NII2	SiRe_1705	DNA_directed RNA polymerase subunit Rpo11	10252.8	77.1739	5	4	6	7	5	5	5	4	6	7	5	5	97984.2	90973.3	104420	120331	108731	102218	1.12919	0.12674	-	-
F0NII4	SiRe_1707	Transcription termination factor Tfs	12911	70.2703	10	10	9	8	10	8	10	10	9	8	10	8	319016	386305	304055	244398	221789	227442	0.687185	0.0158835	-	-
F0NII7	SiRe_1710	ABC transporter related protein	68153.3	57.309	26	26	27	26	27	24	26	26	27	26	27	24	129159	114909	125066	106465	91999.8	88407.5	0.77715	0.0169411	-	-
F0NII8	SiRe_1711	Fructose_1,6_bisphosphate aldolase_phosphatase	42621.5	72.2513	23	24	22	25	26	24	23	24	22	25	26	24	2.20114e+06	2.22576e+06	2135670	2.1645e+06	2.17058e+06	2.31485e+06	1.01331	0.6306	-	-
F0NII9	SiRe_1712	Small ribosomal subunit protein eS17	9614.9	39.2405	5	3	2	3	4	2	5	3	2	3	4	2	114475	65927.8	68513.1	219995	78298.1	128419	1.71428	0.252669	-	-
F0NIJ0	SiRe_1713	Ubiquitin	9499	51.8072	3	3	3	3	2	1	3	3	3	3	2	1	23140.7	24318	23588.6	12514.7	7224.25	15195.7	0.49171	0.0334904	+	down
F0NIJ1	SiRe_1714	Uncharacterized protein	10958.8	45.1613	4	4	4	4	4	4	4	4	4	4	4	4	65152.5	74070.6	58026.3	32429.2	44187.1	43930.9	0.611141	0.0133954	+	down
F0NIJ3	SiRe_1716	Thermosome	59649.1	85.3261	72	73	73	62	63	60	72	73	73	62	63	60	4.31654e+06	4.48658e+06	4456830	4.23898e+06	3.70208e+06	3.94585e+06	0.896452	0.0491252	-	-
F0NIJ4	SiRe_1717	Zinc finger TFIIB_type domain protein	20097.2	17.6471		1	1	2	2	2		1	1	2	2	2	0	1291.16	1841.02	3971.21	2391.55	4206.86	2.24968	0.0830321	-	-
F0NIJ5	SiRe_1718	Archaeal intron splicing enzyme, beta subunit	16140.7	50.7143	6	5	5	6	6	5	6	5	5	6	6	5	30552.8	23302	28856.2	38321.3	53708.9	42978.8	1.6323	0.0260831	+	up
F0NIJ6	SiRe_1719	Histidine__tRNA ligase	49284.7	38.0282	14	12	13	15	14	15	14	12	13	15	14	15	372602	383318	364599	389401	368997	361593	0.999529	0.986714	-	-
F0NIJ7	SiRe_1720	Proteasome subunit beta	21349.6	47.9592	12	11	11	12	10	10	12	11	11	12	10	10	1.13657e+06	1.0443e+06	1091070	1.26161e+06	1.17938e+06	977803	1.04488	0.609318	-	-
F0NIJ8	SiRe_1721	DNA_directed RNA polymerase subunit Rpo8	15062.2	37.1212	3	3	3	3	3	3	3	3	3	3	3	3	150350	165913	170555	158570	165491	191180	1.05839	0.461718	-	-
F0NIJ9	SiRe_1722	Sm_like ribonucleoprotein core	16580.9	72.6027	15	15	14	13	13	13	15	15	14	13	13	13	502404	534004	477077	519788	546166	593645	1.09654	0.14748	-	-
F0NIK0	SiRe_1723	tRNA_guanine(15) transglycosylase	58118.1	38.6454	16	15	12	16	16	15	16	15	12	16	16	15	100763	97865.4	87699.8	74421.9	80288.9	84201.6	0.8344	0.031609	-	-
F0NIK1	SiRe_1724	Carboxylate__amine ligase	27700	50.8333	11	13	13	12	12	12	11	13	13	12	12	12	354026	287335	333023	387627	395836	379057	1.19308	0.0364608	-	-
F0NIK2	SiRe_1725	PUA domain containing protein	15288.8	33.3333	6	6	4	4	4	3	6	6	4	4	4	3	25517.2	28634	27720.4	18624.4	25062	19983.8	0.777683	0.0487864	-	-
F0NIK3	SiRe_1726	Proteasome_activating nucleotidase	44033.7	52.6718	19	17	18	19	17	19	19	17	18	19	17	19	73748.4	64994.1	64184.4	75001	67705.4	63172.1	1.01455	0.841418	-	-
F0NIK4	SiRe_1727	Transcriptional regulator, XRE family	18511.1	65.8537	8	9	9	8	8	9	8	9	9	8	8	9	67573.9	92389.5	85618.3	52232.2	51629.6	50772	0.629663	0.0543794	-	-
F0NIK5	SiRe_1728	GTPase HflX	40651.3	28.9326	5	4	6	7	5	4	5	4	6	7	5	4	13469.4	13176.1	13096.4	14716.1	17595.4	7560.49	1.00327	0.989731	-	-
F0NIK6	SiRe_1729	tRNA (cytidine(56)_2_O)_methyltransferase	20238.5	13.4831	1	2	1	1	2	1	1	2	1	1	2	1	2869.84	8219.86	4964.47	13643.9	5781.01	9178.36	1.78167	0.203936	-	-
F0NIK7	SiRe_1730	Transcription factor E	21145.9	61.7978	11	9	9	9	10	9	11	9	9	9	10	9	65389	68726.2	65429.9	58977.3	58445	69975	0.939123	0.359651	-	-
F0NIK8	SiRe_1731	DNA (cytosine_5_)_methyltransferase	36692	59.3846	14	12	12	14	12	13	14	12	12	14	12	13	45787.1	45533.7	42698.3	53462.2	49034.9	38136.2	1.04935	0.660798	-	-
F0NIK9	SiRe_1732	Exonuclease_like protein	17295.1	66.8831	11	8	9	10	11	11	11	8	9	10	11	11	181323	188674	192414	186507	195824	196029	1.02836	0.305191	-	-
F0NIL2	SiRe_1735	Zinc_ribbon containing, Elf1_like protein	12207.9	30.8411	1	2	2	2	2	1	1	2	2	2	2	1	25513.3	28557.9	31156.2	22736	22885.2	35480.2	0.951588	0.776433	-	-
F0NIL4	SiRe_1883	ArnR1_like winged helix_turn_helix domain_containing protein	9736.4	13.7931	1	1	1	1	1	1	1	1	1	1	1	1	15680.6	17341	19344.2	23555.4	29464	23752.6	1.46607	0.0211231	-	-
F0NIL5	SiRe_1884	DNA_(Apurinic or apyrimidinic site) lyase	26510.6	57.0815	9	9	11	11	11	10	9	9	11	11	11	10	191596	180834	160459	243084	217379	202389	1.24388	0.0445233	-	-
F0NIL6	SiRe_1885	ParB domain protein nuclease	21422.7	58.8235	10	9	10	10	10	10	10	9	10	10	10	10	43129.2	49774.4	47191.6	77239	69949.9	50998	1.41466	0.0740654	-	-
F0NIL7	SiRe_1886	Glycosyl transferase family 2	51771.4	10.4803	1	1	3	2	1	2	1	1	3	2	1	2	8383.01	8314.64	7372.72	2969.06	4236.88	4733.28	0.496013	0.00282293	+	down
F0NIL8	SiRe_1887	DEAD_H associated domain protein	100326	37.1429	21	19	19	22	20	18	21	19	19	22	20	18	44992.2	46731.5	41927.3	42712.9	48384	47244.1	1.03509	0.521874	-	-
F0NIL9	SiRe_1888	Putative signal transduction protein with CBS domains	33493	68.6667	21	22	21	23	20	22	21	22	21	23	20	22	585592	558783	562924	588826	569202	559732	1.00613	0.784969	-	-
F0NIM0	SiRe_1889	DUF2192 domain_containing protein	26634.6	53.6797	13	12	14	13	14	12	13	12	14	13	14	12	224876	196577	231361	272622	226224	229744	1.11608	0.240552	-	-
F0NIM1	SiRe_1890	Uncharacterized protein	14822.8	62.3077	6	6	6	7	7	6	6	6	6	7	7	6	79774.3	93290.2	75740.5	113681	124724	121632	1.44706	0.00403184	-	-
F0NIM2	SiRe_1891	Transcriptional regulator, XRE family	13986.1	36.8852	4	4	4	4	4	4	4	4	4	4	4	4	45924.3	53552.9	38841	42411	40723.1	51788.5	0.975452	0.846107	-	-
F0NIM3	SiRe_1892	Alcohol dehydrogenase GroES domain protein	32045	54.3554	12	14	14	15	14	13	12	14	14	15	14	13	207905	224735	235386	271071	262157	258635	1.18538	0.00942509	-	-
F0NIM4	SiRe_1893	Putative transcriptional regulator, GntR family	45813.3	59.601	32	27	28	30	30	26	32	27	28	30	30	26	942020	1.05209e+06	976801	912479	965721	989180	0.96515	0.43293	-	-
F0NIM5	SiRe_1894	Protein SiRe_1894	29895.5	34.6008	10	11	10	11	11	9	10	11	10	11	11	9	117805	99142.6	128193	155160	150453	174897	1.39221	0.0163499	-	-
F0NIM6	SiRe_1895	Alpha_beta hydrolase fold protein	29050.2	51.1719	10	11	11	11	11	9	10	11	11	11	11	9	380657	375269	328247	349544	317159	309984	0.900859	0.157262	-	-
F0NIM7	SiRe_1896	Phenylalanine__tRNA ligase beta subunit	61875.4	53.211	24	23	24	23	23	21	24	23	24	23	23	21	100017	106200	98960.8	85734.3	86932.4	79727.4	0.827039	0.00517081	-	-
F0NIM8	SiRe_1897	Phenylalanine__tRNA ligase alpha subunit	53945.1	57.6344	22	23	20	23	21	19	22	23	20	23	21	19	234168	223726	209714	185862	190314	179136	0.831794	0.0086303	-	-
F0NIM9	SiRe_1898	1F0173 metal_dependent hydrolase SiRe_1898	25187.9	77.9736	15	14	15	13	14	13	15	14	15	13	14	13	55027.5	43023.4	47096.9	40023	47813.1	49027.9	0.942928	0.573818	-	-
F0NIN0	SiRe_1899	Methionine aminopeptidase	33190.7	68.7708	20	18	20	20	18	18	20	18	20	20	18	18	400195	366886	360645	481158	500888	485622	1.30144	0.00115063	-	-
F0NIN1	SiRe_1900	DUF1512 domain_containing protein	41596.5	61.4362	17	19	18	19	18	18	17	19	18	19	18	18	874256	895176	988020	1.11479e+06	1.14978e+06	1.02078e+06	1.19144	0.027712	-	-
F0NIN2	SiRe_1901	Uncharacterized protein	7118	59.375	2	3	2	2	2	2	2	3	2	2	2	2	21046.3	20890.5	19718.1	17279.5	23016.2	29278.2	1.12844	0.526442	-	-
F0NIN3	SiRe_1902	Metal dependent phosphohydrolase	47348.8	55.3885	16	15	15	16	17	16	16	15	15	16	17	16	90839.7	83039.4	86792.6	95060.5	99656.5	80018.5	1.05395	0.500926	-	-
F0NIN4	SiRe_1903	Phosphoglycolate phosphatase	25761.5	52.6316	11	12	11	11	10	12	11	12	11	11	10	12	540294	529365	499980	515155	582746	563105	1.05821	0.263089	-	-
F0NIN5	SiRe_1904	Glutamate__tRNA ligase	66532.4	60.1739	32	32	32	33	33	31	32	32	32	33	33	31	317213	282164	310181	380943	345173	345918	1.17863	0.0273003	-	-
F0NIN6	SiRe_1905	Large ribosomal subunit protein eL8	13707.8	86.6142	17	16	16	15	16	14	17	16	16	15	16	14	1.44e+06	1.56488e+06	1559560	1.21379e+06	1.51788e+06	1.32539e+06	0.888842	0.158566	-	-
F0NIN7	SiRe_1906	Lysine__tRNA ligase	57682.9	53.8618	25	24	24	25	26	25	25	24	24	25	26	25	773815	714452	725803	843824	874171	794525	1.1348	0.0279509	-	-
F0NIN9	SiRe_1907	protein adenylyltransferase	25291.1	49.5413	7	6	6	7	7	6	7	6	6	7	7	6	21297.1	26976.5	22009.8	20458	27769	24576.8	1.03586	0.776721	-	-
F0NIP0	SiRe_1909	DUF1122 domain_containing protein	22656.7	33.8542	8	7	7	8	8	7	8	7	7	8	8	7	46518.5	43337.7	39493.8	53745.2	54253.7	44955.1	1.18248	0.0965921	-	-
F0NIP1	SiRe_1910	Radical SAM domain protein	39846.2	37.1429	9	6	7	8	5	7	9	6	7	8	5	7	11587.6	16682.8	13227.2	11020.1	7520.61	10131.2	0.690931	0.0799844	-	-
F0NIP2	SiRe_1911	Protein pelota homolog	39384.3	38.3721	9	7	9	11	9	10	9	7	9	11	9	10	23726.7	25192.1	21122	25930.2	25604.3	25845.2	1.10478	0.175361	-	-
F0NIP3	SiRe_1912	Ribosomal protein_alanine acetyltransferase	17597.2	13.9073	2	2	2	2	2	2	2	2	2	2	2	2	23156.9	19607.8	16716.2	19014.4	24589	23874.4	1.13445	0.355962	-	-
F0NIP4	SiRe_1913	DNA_directed DNA polymerase	88086.8	36.5662	26	26	24	24	24	23	26	26	24	24	24	23	96683.2	92297.1	95175.5	79651.6	89984.8	88176.7	0.907295	0.0629361	-	-
F0NIP5	SiRe_1914	DNA primase DnaG	44842.5	62.1891	28	24	26	26	27	26	28	24	26	26	27	26	1.04192e+06	1.0962e+06	1108480	1.16217e+06	1.18332e+06	1.22668e+06	1.10028	0.0177011	-	-
F0NIP6	SiRe_1915	Tyrosine__tRNA ligase	41295.6	59.2798	26	25	24	25	25	22	26	25	24	25	25	22	1.09039e+06	1.11097e+06	1092040	1.17069e+06	1.15569e+06	1.15548e+06	1.05722	0.00163541	-	-
F0NIP7	SiRe_1916	Uncharacterized protein	13907.8	29.9145	1	2	1	2	1	1	1	2	1	2	1	1	46749.1	48775.3	34678.5	18682.2	25525.6	19414.7	0.488641	0.010628	+	down
F0NIP8	SiRe_1917	AIR synthase related protein	47104.6	41.8824	15	13	14	15	16	15	15	13	14	15	16	15	60658.9	68079.7	60010.9	59628.1	56286.3	55531.8	0.908327	0.115593	-	-
F0NIP9	SiRe_1918	Small ribosomal subunit protein uS13	18686.4	60.8434	11	11	12	11	12	11	11	11	12	11	12	11	588444	628584	633888	639107	661386	615525	1.03517	0.328624	-	-
F0NIQ0	SiRe_1919	Small ribosomal subunit protein uS4	20687.8	62.4309	14	14	14	14	14	13	14	14	14	14	14	13	2.15269e+06	2.14898e+06	2039660	2.26114e+06	2.13243e+06	2.1979e+06	1.03945	0.18738	-	-
F0NIQ1	SiRe_1920	Small ribosomal subunit protein uS11	14041	86.3636	16	17	16	16	15	14	16	17	16	16	15	14	982960	838153	971083	853189	829968	753078	0.872516	0.0989126	-	-
F0NIQ2	SiRe_1921	DNA_directed RNA polymerase subunit Rpo3	30183.8	63.3962	12	12	13	14	14	13	12	12	13	14	14	13	301721	300306	276298	317923	318499	319912	1.08881	0.0868615	-	-
F0NIQ3	SiRe_1922	Large ribosomal subunit protein eL18	13494	79.8319	11	9	11	12	11	10	11	9	11	12	11	10	1.28832e+06	1.33531e+06	1332890	1.49896e+06	1.16543e+06	1.03264e+06	0.934415	0.597264	-	-
F0NIQ4	SiRe_1923	Large ribosomal subunit protein uL13	16838.9	31.5436	7	7	7	7	7	6	7	7	7	7	7	6	641008	531429	594447	790806	626622	790166	1.24943	0.0806777	-	-
F0NIQ5	SiRe_1924	Small ribosomal subunit protein uS9	15615.2	50.365	9	9	7	8	7	7	9	9	7	8	7	7	622985	600500	599474	670260	642650	686097	1.09657	0.0167298	-	-
F0NIQ6	SiRe_1925	DNA_directed RNA polymerase subunit Rpo10	7606	72.7273	6	5	5	6	5	6	6	5	5	6	5	6	28079	21581.4	32800.9	36212.6	35029	27623.7	1.19893	0.264684	-	-
F0NIQ7	SiRe_1926	Small ribosomal subunit protein uS2	25779.6	77.2926	15	16	17	17	16	14	15	16	17	17	16	14	950506	863444	909867	1.06086e+06	960920	907888	1.07557	0.252933	-	-
F0NIQ8	SiRe_1927	MEMO1 family protein SiRe_1927	32198.7	47.5352	15	16	16	15	15	15	15	16	16	15	15	15	179442	181091	165027	121102	160521	157643	0.835806	0.103244	-	-
F0NIQ9	SiRe_1928	Uncharacterized protein	25786.4	34.5291	5	4	6	6	5	4	5	4	6	6	5	4	37133.7	30521	32692.7	27974.9	30826.3	37055	0.955245	0.674766	-	-
F0NIR0	SiRe_1929	Isopentenyl phosphate kinase	26532.4	36.4017	5	6	5	5	5	6	5	6	5	5	5	6	4087.18	6421.44	3682.34	5733.9	4983.96	4338.77	1.061	0.7751	-	-
F0NIR1	SiRe_1930	Isopentenyl_diphosphate delta_isomerase	40443.5	42.1196	14	12	12	13	13	13	14	12	12	13	13	13	131636	100818	120207	189323	160406	162324	1.45197	0.0148735	-	-
F0NIR2	SiRe_1931	Farnesyltranstransferase	37373.4	62.5378	19	20	16	20	19	20	19	20	16	20	19	20	115545	106749	122094	148225	155996	135734	1.2775	0.0125321	-	-
F0NIR6	SiRe_1937	Uncharacterized protein	4634.5	19.0476	1	1	1	1	1	1	1	1	1	1	1	1	511573	564231	334784	503136	751629	627280	1.33423	0.190466	-	-
F0NIR8	SiRe_1939	Membrane_bound metal_dependent hydrolase (DUF457)	32988.1	11.1111		2	2	3	3			2	2	3	3		0	7582.89	4234.19	3720.42	10940.7	0	1.24068	0.755023	-	-
F0NIS1	SiRe_1943	AIR synthase related protein domain protein	34604.6	55.0314	13	10	11	12	13	9	13	10	11	12	13	9	71438.9	82125.1	76170.6	79900.3	79848.6	67038.1	0.987169	0.861402	-	-
F0NIS2	SiRe_1944	ABC transporter related protein	28017.1	55.6911	7	7	9	10	9	8	7	7	9	10	9	8	53276	32508	48662.1	74462.1	64846.4	69628.3	1.55406	0.0225854	+	up
F0NIS3	SiRe_1945	ABC_2 type transporter	37521	5.40541	1	1	1	2	1	2	1	1	1	2	1	2	38348.3	38020.2	34354.1	40701.1	51918.4	44441.8	1.23788	0.0680628	-	-
F0NIS4	SiRe_1946	Enoyl_CoA hydratase_isomerase	28549.8	39.759	9	8	9	9	8	7	9	8	9	9	8	7	588147	653913	612115	523236	531042	539614	0.859623	0.0118361	-	-
F0NIS5	SiRe_1947	Transcriptional regulator, PadR_like family	15306.6	47.3282	5	5	5	6	5	6	5	5	5	6	5	6	32202.2	32557.3	30074.1	27614.6	23378.7	29373	0.847446	0.0678476	-	-
F0NIS6	SiRe_1948	Transcriptional regulator, TrmB	14358.6	67.4419	23	22	22	21	19	20	23	22	22	21	19	20	4.02614e+06	4.0537e+06	4631820	1.94469e+06	1.51832e+06	1.97069e+06	0.427458	0.000592731	+	down
F0NIS7	SiRe_1949	Transcriptional regulator, AbrB family	6289.4	100	18	18	17	19	18	17	18	18	17	19	18	17	1.26485e+06	1.25101e+06	1590560	1.15005e+06	1.03375e+06	1.21632e+06	0.828	0.128393	-	-
F0NIS8	SiRe_1950	TatD_related deoxyribonuclease	28715.2	29.4355	5	6	6	6	4	6	5	6	6	6	4	6	14344.4	15022.8	12542.1	9727.18	8166.37	8410.79	0.627649	0.00418299	+	down
F0NIT1	SiRe_1953	Terminal oxidase, subunit (DoxC)	38952.1	2.27273	1		1	1	1	1	1		1	1	1	1	79630	0	64619.5	88506	90568.4	66430.9	1.13463	0.458165	-	-
F0NIT2	SiRe_1954	Cytochrome c oxidase subunit I	65507.6	1.86757	1	1	1		1	1	1	1	1		1	1	6424.38	8241.24	11797.5	0	9729.14	6459.23	0.9176	0.779473	-	-

## Sheet: Table S4b
Table S4b. arCOG analysis of differentially regulated (Fold change >1.5, T-test P-value<0.05) proteins in urm1-kd.
Accession	Gene	Description	Ratio (urm1-kd/control)	Student's T-test P-value	Student's T-test +	Up- or downregulated	GO_Number	GO_Description	KEGG_Description	KEGG_EC	KEGG_ko	COGs_Function_Description	COGs_Function_Class	COGs_Class_Description
F0NBA1	SiRe_0153	Uncharacterized protein	0.611608	0.0340494	+	down	--	--	--	--	--	--	--	--
F0NBB7	SiRe_0169	Uncharacterized protein	0.624078	0.0068261	+	down	--	--	--	--	--	--	--	--
F0NBC2	SiRe_0174	tRNA_t(6)A37 methylthiotransferase	0.604654	0.0068419	+	down	3	Molecular Function:catalytic activity (GO:0003824),Biological Process:RNA modification (GO:0009451),Molecular Function:iron-sulfur cluster binding (GO:0051536)	threonylcarbamoyladenosine tRNA methylthiotransferase CDKAL1	2.8.4.5	--	tRNA A37 methylthiotransferase MiaB	J	Translation, ribosomal structure and biogenesis ;
F0NBC5	SiRe_0177	NMD3 family protein	2.08959	0.00449952	+	up	--	--	nonsense-mediated mRNA decay protein 3	--		NMD protein affecting ribosome stability and mRNA decay	J	Translation, ribosomal structure and biogenesis ;
F0NBD1	SiRe_0183	Inorganic pyrophosphatase	1.65995	9.9076e-05	+	up	4	Molecular Function:magnesium ion binding (GO:0000287),Molecular Function:inorganic diphosphatase activity (GO:0004427),Cellular Component:cytoplasm (GO:0005737),Biological Process:phosphate-containing compound metabolic process (GO:0006796)	inorganic pyrophosphatase	3.6.1.1	ko00190 Oxidative phosphorylation	Inorganic pyrophosphatase	CP	Energy production and conversion ; Inorganic ion transport and metabolism ;
F0NBE5	SiRe_0197	CopG domain protein DNA_binding domain protein	2.50324	0.00858259	+	up	--	--	--	--	--	Metal-responsive transcriptional regulator, contains CopG/Arc/MetJ DNA-binding domain	K	Transcription ;
F0NBF6	SiRe_0208	Thioredoxin reductase	1.81243	0.00259875	+	up	2	Molecular Function:oxidoreductase activity (GO:0016491),Biological Process:oxidation-reduction process (GO:0055114)	thioredoxin reductase (NADPH)	1.8.1.9	ko00450 Selenocompound metabolism	Thioredoxin reductase	O	Posttranslational modification, protein turnover, chaperones ;
F0NBK3	SiRe_1476	VapB_type antitoxin	0.594435	0.015655	+	down	1	Molecular Function:DNA binding (GO:0003677)	--	--	--	Bifunctional DNA-binding transcriptional regulator of stationary/sporulation/toxin gene expression and antitoxin component of the YhaV-PrlF toxin-antitoxin module	KV	Transcription ; Defense mechanisms ;
F0NBM7	SiRe_1499	Methylenetetrahydrofolate reductase (NAD(P)H)	0.548548	0.0106395	+	down	--	--	--	--	--	5,10-methylenetetrahydrofolate reductase	E	Amino acid transport and metabolism ;
F0NBP2	SiRe_1740	ORC1_type DNA replication protein	0.656211	0.0116006	+	down	--	--	archaeal cell division control protein 6	--	--	Cdc6-related protein, AAA superfamily ATPase	L	Replication, recombination and repair ;
F0NBP8	SiRe_1746	Uncharacterized protein	2.00239	0.00200733	+	up	--	--	--	--	--	Rbosome biogenesis protein Nip4, contains PUA domain	J	Translation, ribosomal structure and biogenesis ;
F0NBR4	SiRe_1762	Uracil phosphoribosyltransferase	1.62803	2.88991e-05	+	up	--	--	uracil phosphoribosyltransferase	2.4.2.9	ko00240 Pyrimidine metabolism ko01100 Metabolic pathways	Uracil phosphoribosyltransferase	F	Nucleotide transport and metabolism ;
F0NBS3	SiRe_1771	Large ribosomal subunit protein eL30	1.52737	0.0472148	+	up	--	--	large subunit ribosomal protein L30e	--	ko03010 Ribosome	Ribosomal protein L30E	J	Translation, ribosomal structure and biogenesis ;
F0NBW2	SiRe_1960	Uncharacterized protein	1.66893	0.0401714	+	up	--	--	--	--	--	--	--	--
F0NBX4	SiRe_1972	Uncharacterized protein	2.69531	0.00364588	+	up	--	--	--	--	--	--	--	--
F0NBZ0	SiRe_1988	Histone deacetylase s1erfamily	1.54289	0.000636641	+	up	--	--	--	--	--	Acetoin utilization deacetylase AcuC or a related deacetylase	BQ	Chromatin structure and dynamics ; Secondary metabolites biosynthesis, transport and catabolism ;
F0NC00	SiRe_1998	Integral membrane protein	1.64895	0.00856696	+	up	--	--	--	--	--	Predicted Fe2+/Mn2+ transporter, VIT1/CCC1 family	P	Inorganic ion transport and metabolism ;
F0NC11	SiRe_2009	Alcohol dehydrogenase GroES domain protein	1.54132	0.000389281	+	up	1	Biological Process:oxidation-reduction process (GO:0055114)	L-iditol 2-dehydrogenase	1.1.1.14	ko00040 Pentose and glucuronate interconversions ko00051 Fructose and mannose metabolism ko01100 Metabolic pathways	Threonine dehydrogenase or related Zn-dependent dehydrogenase	ER	Amino acid transport and metabolism ; General function prediction only ;
F0NC15	SiRe_2013	Protease HtpX homolog	1.5647	0.000560164	+	up	2	Molecular Function:metalloendopeptidase activity (GO:0004222),Biological Process:proteolysis (GO:0006508)	heat shock protein HtpX	3.4.24.-	--	Zn-dependent protease with chaperone function	O	Posttranslational modification, protein turnover, chaperones ;
F0NC34	SiRe_2032	Endoribonuclease L_PSP	1.56549	0.0127826	+	up	--	--	2-iminobutanoate/2-iminopropanoate deaminase	3.5.99.10	--	Enamine deaminase RidA, house cleaning of reactive enamine intermediates, YjgF/YER057c/UK114 family	V	Defense mechanisms ;
F0NC56	SiRe_2447	Small metal_binding protein	0.627961	0.0264674	+	down	--	--	--	--	--	Predicted small metal-binding protein	S	Function unknown ;
F0NC72	SiRe_2463	DUF1641 domain_containing protein	1.61272	0.00297081	+	up	--	--	--	--	--	Uncharacterized conserved protein YjgD, DUF1641 family	S	Function unknown ;
F0NC73	SiRe_2464	Formate dehydrogenase, alpha subunit	1.7018	0.00142862	+	up	3	Molecular Function:oxidoreductase activity (GO:0016491),Molecular Function:molybdenum ion binding (GO:0030151),Biological Process:oxidation-reduction process (GO:0055114)	formate dehydrogenase major subunit	1.17.1.9	ko00630 Glyoxylate and dicarboxylate metabolism ko00680 Methane metabolism ko01100 Metabolic pathways ko01120 Microbial metabolism in diverse environments ko01200 Carbon metabolism	Predicted molibdopterin-dependent oxidoreductase YjgC	R	General function prediction only ;
F0NC77	SiRe_2468	ArnR1_like winged helix_turn_helix domain_containing protein	0.293341	0.000213479	+	down	--	--	--	--	--	Predicted transcriptional regulator	K	Transcription ;
F0NC83	SiRe_2475	Amino acid permease_associated region	1.50046	0.00541534	+	up	3	Biological Process:transport (GO:0006810),Cellular Component:membrane (GO:0016020),Biological Process:transmembrane transport (GO:0055085)	--	--	--	Amino acid transporter	E	Amino acid transport and metabolism ;
F0NC85	SiRe_2477	Amino acid transporter, putative	1.74234	0.027596	+	up	3	Biological Process:amino acid transmembrane transport (GO:0003333),Molecular Function:amino acid transmembrane transporter activity (GO:0015171),Cellular Component:membrane (GO:0016020)	--	--	--	Amino acid transporter	E	Amino acid transport and metabolism ;
F0NC92	SiRe_2484	Drug resistance transporter, EmrB_QacA subfamily	2.77972	0.0480707	+	up	2	Cellular Component:integral component of membrane (GO:0016021),Biological Process:transmembrane transport (GO:0055085)	--	--	--	MFS family permease	GEPR	Carbohydrate transport and metabolism ; Amino acid transport and metabolism ; Inorganic ion transport and metabolism ; General function prediction only ;
F0NC95	SiRe_2487	Extracellular solute_binding protein family 1	1.51871	0.0359281	+	up	--	--	multiple sugar transport system substrate-binding protein	--	--	ABC-type glycerol-3-phosphate transport system, periplasmic component	G	Carbohydrate transport and metabolism ;
F0NC96	SiRe_2488	YkgJ family cysteine cluster protein	1.69423	0.0161916	+	up	--	--	uncharacterized protein	--	--	Fe-S-cluster containining protein	R	General function prediction only ;
F0NC97	SiRe_2489	Tetratricopeptide TPR_2 repeat protein	1.61218	0.00329802	+	up	1	Molecular Function:protein binding (GO:0005515)	--	--	--	Tetratricopeptide (TPR) repeat	R	General function prediction only ;
F0NCA8	SiRe_2500	Uncharacterized protein	0.641809	0.0339906	+	down	--	--	--	--	--	DNA repair exonuclease SbcCD nuclease subunit	L	Replication, recombination and repair ;
F0NCD5	SiRe_2687	Putative transcriptional regulator	3.11493	0.0365004	+	up	--	--	--	--	--	DNA-binding transcriptional regulator, ArsR family	K	Transcription ;
F0NCF5	SiRe_2044	Molybdopterin oxidoreductase	0.590367	0.000173279	+	down	2	Molecular Function:oxidoreductase activity (GO:0016491),Biological Process:oxidation-reduction process (GO:0055114)	--	--	--	Anaerobic selenocysteine-containing dehydrogenase	C	Energy production and conversion ;
F0NCG5	SiRe_2054	Amino acid permease_associated region	1.89562	0.0135406	+	up	3	Biological Process:amino acid transmembrane transport (GO:0003333),Molecular Function:amino acid transmembrane transporter activity (GO:0015171),Cellular Component:membrane (GO:0016020)	--	--	--	Amino acid transporter	E	Amino acid transport and metabolism ;
F0NCI1	SiRe_2071	VapB_like antitoxin	1.55885	0.0378706	+	up	1	Molecular Function:DNA binding (GO:0003677)	--	--	--	Bifunctional DNA-binding transcriptional regulator of stationary/sporulation/toxin gene expression and antitoxin component of the YhaV-PrlF toxin-antitoxin module	KV	Transcription ; Defense mechanisms ;
F0NCM5	SiRe_2195	ABC_type dipeptide_oligopeptide_nickel transport system, permease, DppB	0.564576	0.0459635	+	down	2	Biological Process:transport (GO:0006810),Cellular Component:membrane (GO:0016020)	peptide/nickel transport system permease protein	--	ko02024 Quorum sensing	ABC-type dipeptide/oligopeptide/nickel transport system, permease component	EP	Amino acid transport and metabolism ; Inorganic ion transport and metabolism ;
F0NCN6	SiRe_2206	Beta_glucuronidase	0.6251	0.016546	+	down	1	Biological Process:carbohydrate metabolic process (GO:0005975)	beta-glucuronidase	3.2.1.31	ko00040 Pentose and glucuronate interconversions ko00860 Porphyrin and chlorophyll metabolism ko01100 Metabolic pathways ko01110 Biosynthesis of secondary metabolites	Beta-galactosidase/beta-glucuronidase	G	Carbohydrate transport and metabolism ;
F0NCN8	SiRe_2208	Glycoside hydrolase family 3 domain protein	0.552714	0.000287373	+	down	1	Biological Process:carbohydrate metabolic process (GO:0005975)	beta-glucosidase	3.2.1.21	ko00460 Cyanoamino acid metabolism ko00500 Starch and sucrose metabolism ko01100 Metabolic pathways ko01110 Biosynthesis of secondary metabolites	Periplasmic beta-glucosidase and related glycosidases	G	Carbohydrate transport and metabolism ;
F0NCP6	SiRe_2217	alpha_L_rhamnosidase	0.608188	0.0168098	+	down	--	--	alpha-L-rhamnosidase	3.2.1.40	--	Glucoamylase (glucan-1,4-alpha-glucosidase), GH15 family	G	Carbohydrate transport and metabolism ;
F0NCR5	SiRe_2236	Oxidoreductase domain protein	0.621119	0.000343648	+	down	1	Molecular Function:oxidoreductase activity (GO:0016491)	--	--	--	Predicted dehydrogenase	R	General function prediction only ;
F0NCS8	SiRe_2250	Uncharacterized protein	3.28179	0.000161091	+	up	--	--	--	--	--	--	--	--
F0NCS9	SiRe_2251	Uncharacterized protein	1.71727	0.000129376	+	up	--	--	--	--	--	--	--	--
F0NCT0	SiRe_2252	Diphosphomevalonate decarboxylase	1.63228	0.0148461	+	up	1	Molecular Function:ATP binding (GO:0005524)	diphosphomevalonate decarboxylase	4.1.1.33	ko00900 Terpenoid backbone biosynthesis ko01100 Metabolic pathways ko01110 Biosynthesis of secondary metabolites ko01130 Biosynthesis of antibiotics	Mevalonate pyrophosphate decarboxylase	I	Lipid transport and metabolism ;
F0NCU0	SiRe_2262	S_formylglutathione hydrolase	1.58933	0.00186478	+	up	--	--	--	--	--	Enterochelin esterase or related enzyme	P	Inorganic ion transport and metabolism ;
F0NCV6	SiRe_2122	IS200_IS605 family OrfB protein	#NAME?	0	+	up	--	--	putative transposase	--	--	Transposase	X	Mobilome: prophages, transposons;
F0NCX6	SiRe_2142	Metal_dependent carboxypeptidase	1.57959	0.00170422	+	up	2	Molecular Function:metallocarboxypeptidase activity (GO:0004181),Biological Process:proteolysis (GO:0006508)	carboxypeptidase Taq	3.4.17.19	--	Zn-dependent carboxypeptidase, M32 family	E	Amino acid transport and metabolism ;
F0NCY0	SiRe_2146	Uncharacterized protein	1.53023	0.0193677	+	up	--	--	--	--	--	--	--	--
F0NCY4	SiRe_2151	ABC transporter related protein	0.514264	0.00573272	+	down	2	Molecular Function:ATP binding (GO:0005524),Molecular Function:ATPase activity (GO:0016887)	--	--	--	ABC-type multidrug transport system, ATPase component	V	Defense mechanisms ;
F0NCY8	SiRe_2155	YncE family protein	1.61935	0.00926139	+	up	--	--	--	--	--	DNA-binding beta-propeller fold protein YncE	R	General function prediction only ;
F0ND28	SiRe_2273	DUF4367 domain_containing protein	2.88679	0.0407889	+	up	--	--	--	--	--	--	--	--
F0ND41	SiRe_2286	Major facilitator s1erfamily MFS_1	1.64106	0.036407	+	up	--	--	--	--	--	Predicted arabinose efflux permease, MFS family	G	Carbohydrate transport and metabolism ;
F0ND62	SiRe_2309	sulfate adenylyltransferase	0.541148	0.00598192	+	down	1	Molecular Function:sulfate adenylyltransferase (ATP) activity (GO:0004781)	sulfate adenylyltransferase	2.7.7.4	ko00230 Purine metabolism ko00261 Monobactam biosynthesis ko00450 Selenocompound metabolism ko00920 Sulfur metabolism ko01100 Metabolic pathways ko01120 Microbial metabolism in diverse environments ko01130 Biosynthesis of antibiotics	ATP sulfurylase (sulfate adenylyltransferase)	P	Inorganic ion transport and metabolism ;
F0ND63	SiRe_2310	Adenosine 5_phosphosulfate reductase	0.523958	0.00736633	+	down	2	Molecular Function:catalytic activity (GO:0003824),Biological Process:metabolic process (GO:0008152)	--	--	ko00920 Sulfur metabolism ko01100 Metabolic pathways ko01120 Microbial metabolism in diverse environments	3'-phosphoadenosine 5'-phosphosulfate sulfotransferase (PAPS reductase)/FAD synthetase or related enzyme	EH	Amino acid transport and metabolism ; Coenzyme transport and metabolism ;
F0ND64	SiRe_2311	Nitrite and sulphite reductase 4Fe_4S region	0.326115	0.000608031	+	down	4	Molecular Function:oxidoreductase activity (GO:0016491),Molecular Function:heme binding (GO:0020037),Molecular Function:iron-sulfur cluster binding (GO:0051536),Biological Process:oxidation-reduction process (GO:0055114)	sulfite reductase (NADPH) hemoprotein beta-component	1.8.1.2	ko00920 Sulfur metabolism ko01100 Metabolic pathways ko01120 Microbial metabolism in diverse environments	Sulfite reductase, beta subunit (hemoprotein)	P	Inorganic ion transport and metabolism ;
F0ND66	SiRe_2313	Sulfurtransferase	0.392169	0.000122205	+	down	--	--	--	--	ko00270 Cysteine and methionine metabolism ko00920 Sulfur metabolism ko01100 Metabolic pathways ko01120 Microbial metabolism in diverse environments ko04122 Sulfur relay system	3-mercaptopyruvate sulfurtransferase SseA, contains two rhodanese domains	P	Inorganic ion transport and metabolism ;
F0ND72	SiRe_2319	Aldo_keto reductase	1.61426	0.00717778	+	up	--	--	--	--	--	Aldo/keto reductase, related to diketogulonate reductase	Q	Secondary metabolites biosynthesis, transport and catabolism ;
F0ND92	SiRe_2339	Thioesterase s1erfamily protein	0.639102	0.0336584	+	down	--	--	--	--	--	Acyl-coenzyme A thioesterase PaaI, contains HGG motif	Q	Secondary metabolites biosynthesis, transport and catabolism ;
F0NDF4	SiRe_2560	DUF4898 domain_containing protein	0.362098	0.000122098	+	down	--	--	--	--	--	--	--	--
F0NDF9	SiRe_2565	Uncharacterized protein	1.84569	0.0167259	+	up	--	--	--	--	--	--	--	--
F0NDH9	SiRe_0217	ZPR1_related zinc finger protein	0.63595	0.00424743	+	down	1	Molecular Function:zinc ion binding (GO:0008270)	zinc finger protein	--	--	C4-type Zn-finger protein	R	General function prediction only ;
F0NDM7	SiRe_0265	ATPase, chromosome partitioning_like protein	5.3422	0.00082057	+	up	--	--	--	--	--	Cellulose biosynthesis protein BcsQ	N	Cell motility ;
F0NDN1	SiRe_0269	Uncharacterized protein	3.48513	0.00297967	+	up	--	--	--	--	--	--	--	--
F0NDQ5	SiRe_0528	Uncharacterized protein	0.651498	0.000707936	+	down	--	--	--	--	--	Carbon monoxide dehydrogenase subunit G	C	Energy production and conversion ;
F0NDQ8	SiRe_0531	DUF973 family protein	2.17814	0.00885742	+	up	--	--	--	--	--	--	--	--
F0NDT5	SiRe_0559	Bacterio_opsin activator HTH domain protein	5.08593	0.00218489	+	up	--	--	--	--	--	Predicted DNA binding protein, contains HTH domain	R	General function prediction only ;
F0NDU5	SiRe_0569	Major facilitator s1erfamily MFS_1	1.8858	0.0108381	+	up	2	Cellular Component:integral component of membrane (GO:0016021),Biological Process:transmembrane transport (GO:0055085)	--	--	--	MFS family permease	GEPR	Carbohydrate transport and metabolism ; Amino acid transport and metabolism ; Inorganic ion transport and metabolism ; General function prediction only ;
F0NDU9	SiRe_0574	Beta_lactamase domain protein	0.658682	0.00450461	+	down	--	--	N-acyl homoserine lactone hydrolase	3.1.1.81	ko02024 Quorum sensing	Glyoxylase or a related metal-dependent hydrolase, beta-lactamase superfamily II	R	General function prediction only ;
F0NDV9	SiRe_0585	VapB_type antitoxin	0.225183	0.0036536	+	down	--	--	--	--	--	--	--	--
F0NDW7	SiRe_0593	ATPase (AAA+ s1erfamily)_like protein	0.649673	0.00827949	+	down	--	--	--	--	--	Predicted ATPase, AAA+ superfamily	R	General function prediction only ;
F0NDX4	SiRe_0600	CRISPR_associated RAMP protein, Cmr1 family	1.67618	0.00282931	+	up	--	--	--	--	--	CRISPR/Cas system CMR-associated protein Cmr1, group 7 of RAMP superfamily	V	Defense mechanisms ;
F0NE21	SiRe_0884	CRISPR_associated (Cas) DxTHG family	0.640118	0.00245127	+	down	--	--	--	--	--	--	--	--
F0NE26	SiRe_0890	CRISPR_associated RAMP protein, Cmr4 family	0.57973	0.000178534	+	down	--	--	CRISPR-associated protein Cmr4	--	--	CRISPR/Cas system CMR subunit Cmr4, Cas7 group, RAMP superfamily	V	Defense mechanisms ;
F0NE27	SiRe_0891	CRISPR type III_B_RAMP module_associated protein Cmr5	0.600013	0.00157517	+	down	--	--	--	--	--	--	--	--
F0NE28	SiRe_0892	CRISPR_associated RAMP protein, Cmr1 family	0.480026	0.00272741	+	down	--	--	--	--	--	CRISPR/Cas system CMR-associated protein Cmr1, group 7 of RAMP superfamily	V	Defense mechanisms ;
F0NE29	SiRe_0893	CRISPR_associated RAMP protein, Cmr6 family	0.474315	0.00110733	+	down	--	--	CRISPR-associated protein Cmr6	--	--	CRISPR/Cas system CMR subunit Cmr6, Cas7 group, RAMP superfamily	V	Defense mechanisms ;
F0NE30	SiRe_0894	CRISPR_associated protein, Cmr2 family	0.419199	9.78744e-06	+	down	--	--	CRISPR-associated protein Cmr2	--	--	CRISPR/Cas system-associated protein Cas10, large subunit of type III CRISPR-Cas systems, contains HD superfamily nuclease domain	V	Defense mechanisms ;
F0NE31	SiRe_0895	CRISPR_assciated protein, Cmr3	0.432767	0.000552428	+	down	--	--	CRISPR-associated protein Cmr3	--	--	--	--	--
F0NE48	SiRe_0915	DUF6036 domain_containing protein	1.77594	0.0430036	+	up	--	--	--	--	--	--	--	--
F0NE87	SiRe_0329	Conserved hypothetical selenoprotein	0.567697	0.00227462	+	down	--	--	--	--	--	Predicted selenoprotein, Rdx family	S	Function unknown ;
F0NEA4	SiRe_0347	Dinitrogenase iron_molybdenum cofactor biosynthesis protein	0.466791	0.0130836	+	down	--	--	--	--	--	Predicted Fe-Mo cluster-binding protein, NifX family	O	Posttranslational modification, protein turnover, chaperones ;
F0NEC6	SiRe_0605	VapB_type antitoxin	0.559574	0.00392829	+	down	1	Molecular Function:DNA binding (GO:0003677)	--	--	--	Bifunctional DNA-binding transcriptional regulator of stationary/sporulation/toxin gene expression and antitoxin component of the YhaV-PrlF toxin-antitoxin module	KV	Transcription ; Defense mechanisms ;
F0NEG4	SiRe_0643	Amidohydrolase	3.02485	0.00108572	+	up	1	Molecular Function:hydrolase activity (GO:0016787)	--	--	--	Imidazolonepropionase or related amidohydrolase	Q	Secondary metabolites biosynthesis, transport and catabolism ;
F0NEK1	SiRe_0681	DEAD_DEAH box helicase domain protein	1.5819	0.00360589	+	up	2	Molecular Function:nucleic acid binding (GO:0003676),Molecular Function:ATP binding (GO:0005524)	ATP-dependent RNA helicase DeaD	3.6.4.13	ko03018 RNA degradation	Superfamily II DNA and RNA helicase	L	Replication, recombination and repair ;
F0NEM3	SiRe_0939	DNA polymerase beta domain protein region	0.424016	0.00406784	+	down	1	Molecular Function:nucleotidyltransferase activity (GO:0016779)	uncharacterized protein	--	--	Predicted nucleotidyltransferase	R	General function prediction only ;
F0NEN0	SiRe_0946	Beta_lactamase domain protein	1.57328	0.0489757	+	up	--	--	--	--	--	Glyoxylase or a related metal-dependent hydrolase, beta-lactamase superfamily II	R	General function prediction only ;
F0NEQ4	SiRe_0970	CoB__CoM heterodisulfide reductase	0.422564	0.000731844	+	down	--	--	heterodisulfide reductase subunit B	1.8.98.1	ko00680 Methane metabolism ko01100 Metabolic pathways ko01120 Microbial metabolism in diverse environments ko01200 Carbon metabolism	Heterodisulfide reductase, subunit B	C	Energy production and conversion ;
F0NEQ5	SiRe_0971	Heterodisulfide reductase subunit C (HdrC_2)	0.537692	0.0192322	+	down	--	--	heterodisulfide reductase subunit C	1.8.98.1	ko00680 Methane metabolism ko01100 Metabolic pathways ko01120 Microbial metabolism in diverse environments ko01200 Carbon metabolism	Heterodisulfide reductase, subunit C	C	Energy production and conversion ;
F0NEQ6	SiRe_0972	Uncharacterized protein	0.295551	0.000341714	+	down	--	--	--	--	--	--	--	--
F0NEQ7	SiRe_0973	FAD_dependent pyridine nucleotide_disulfide oxidoreductase	0.480042	8.32978e-05	+	down	2	Molecular Function:oxidoreductase activity (GO:0016491),Biological Process:oxidation-reduction process (GO:0055114)	heterodisulfide reductase subunit A	1.8.98.1	ko00680 Methane metabolism ko01100 Metabolic pathways ko01120 Microbial metabolism in diverse environments ko01200 Carbon metabolism	Heterodisulfide reductase, subunit A (polyferredoxin)	C	Energy production and conversion ;
F0NEQ9	SiRe_0975	Heterodisulfide reductase, subunit C (HdrC_1)	0.452361	0.00128272	+	down	--	--	heterodisulfide reductase subunit C	1.8.98.1	ko00680 Methane metabolism ko01100 Metabolic pathways ko01120 Microbial metabolism in diverse environments ko01200 Carbon metabolism	Heterodisulfide reductase, subunit C	C	Energy production and conversion ;
F0NER2	SiRe_0978	DsrE family protein	0.662016	0.000243453	+	down	--	--	uncharacterized protein	--	--	Predicted peroxiredoxin	R	General function prediction only ;
F0NES6	SiRe_0992	YHS domain_containing protein	1.67263	0.00901982	+	up	--	--	--	--	--	Uncharacterized conserved protein, YHS domain	S	Function unknown ;
F0NEU3	SiRe_1156	Vitamin B12_dependent ribonucleotide reductase	2.68139	0.0155803	+	up	3	Molecular Function:ATP binding (GO:0005524),Biological Process:DNA replication (GO:0006260),Biological Process:oxidation-reduction process (GO:0055114)	ribonucleoside-diphosphate reductase alpha chain	1.17.4.1	ko00230 Purine metabolism ko00240 Pyrimidine metabolism ko01100 Metabolic pathways	Ribonucleotide reductase alpha subunit	F	Nucleotide transport and metabolism ;
F0NEU4	SiRe_1157	CopG domain protein DNA_binding domain protein	#NAME?	0	+	up	--	--	--	--	--	Metal-responsive transcriptional regulator, contains CopG/Arc/MetJ DNA-binding domain	K	Transcription ;
F0NEX2	SiRe_1185	Uncharacterized protein	1.55374	0.00672757	+	up	--	--	--	--	--	--	--	--
F0NEZ0	SiRe_1203	Threonine synthase	1.56537	0.000176402	+	up	--	--	threonine synthase	4.2.3.1	ko00260 Glycine, serine and threonine metabolism ko00750 Vitamin B6 metabolism ko01100 Metabolic pathways ko01110 Biosynthesis of secondary metabolites ko01120 Microbial metabolism in diverse environments ko01230 Biosynthesis of amino acids	Threonine synthase	E	Amino acid transport and metabolism ;
F0NF03	SiRe_1216	ArsR family transcriptional regulator	0.659856	0.00492789	+	down	--	--	--	--	--	DNA-binding transcriptional regulator, ArsR family	K	Transcription ;
F0NF14	SiRe_1227	VapB_type antitoxin	0.660425	0.0154111	+	down	--	--	--	--	--	--	--	--
F0NF20	SiRe_1233	Probable cyclic pyranopterin monophosphate synthase	2.07057	0.00158048	+	up	1	Biological Process:Mo-molybdopterin cofactor biosynthetic process (GO:0006777)	cyclic pyranopterin monophosphate synthase	4.6.1.17	ko00790 Folate biosynthesis ko01100 Metabolic pathways ko04122 Sulfur relay system	Molybdenum cofactor biosynthesis enzyme	H	Coenzyme transport and metabolism ;
F0NF40	SiRe_1253	Polyamine aminopropyltransferase	1.66034	0.000208669	+	up	--	--	spermidine synthase	2.5.1.16	ko00270 Cysteine and methionine metabolism ko00330 Arginine and proline metabolism ko00410 beta-Alanine metabolism ko00480 Glutathione metabolism ko01100 Metabolic pathways	Spermidine synthase	E	Amino acid transport and metabolism ;
F0NF55	SiRe_1268	Exosome protein	1.65097	0.00513742	+	up	--	--	RNA-binding protein	--	--	Exosome subunit, RNA binding protein with dsRBD fold	J	Translation, ribosomal structure and biogenesis ;
F0NF76	SiRe_1516	Periplasmic binding protein	0.60187	0.019538	+	down	1	Molecular Function:binding (GO:0005488)	iron complex transport system substrate-binding protein	--	ko02010 ABC transporters	ABC-type Fe3+-hydroxamate transport system, periplasmic component	P	Inorganic ion transport and metabolism ;
F0NF94	SiRe_1534	Integral membrane protein, putative	0.527487	0.0190827	+	down	1	Cellular Component:membrane (GO:0016020)	putative drug exporter of the RND superfamily	--	--	Uncharacterized membrane protein YdfJ, MMPL/SSD domain	S	Function unknown ;
F0NFB3	SiRe_1553	histidinol_phosphate transaminase	#VALUE!	0	+	down	2	Biological Process:biosynthetic process (GO:0009058),Molecular Function:pyridoxal phosphate binding (GO:0030170)	histidinol-phosphate aminotransferase	2.6.1.9	ko00340 Histidine metabolism ko00350 Tyrosine metabolism ko00360 Phenylalanine metabolism ko00400 Phenylalanine, tyrosine and tryptophan biosynthesis ko00401 Novobiocin biosynthesis ko01100 Metabolic pathways ko01110 Biosynthesis of secondary metabolites ko01130 Biosynthesis of antibiotics ko01230 Biosynthesis of amino acids	Histidinol-phosphate/aromatic aminotransferase or cobyric acid decarboxylase	E	Amino acid transport and metabolism ;
F0NFC1	SiRe_1561	Uncharacterized protein	1.62105	0.0302644	+	up	--	--	--	--	--	--	--	--
F0NFD7	SiRe_1577	Putative transcriptional regulator, CopG_Arc_MetJ family	2.07446	0.0123829	+	up	--	--	--	--	--	Transcriptional regulator, contains Arc/MetJ-type RHH (ribbon-helix-helix) DNA-binding domain	K	Transcription ;
F0NFF4	SiRe_0010	Uncharacterized protein	0.627334	0.0409134	+	down	--	--	--	--	--	--	--	--
F0NFI5	SiRe_0041	Ribonuclease P protein component 4	2.29211	0.0212216	+	up	--	--	ribonuclease P protein subunit RPR2	3.1.26.5		RNase P subunit RPR2	J	Translation, ribosomal structure and biogenesis ;
F0NFI6	SiRe_0042	Ribosomal RNA small subunit methyltransferase Nep1	1.67642	0.0235957	+	up	1	Molecular Function:methyltransferase activity (GO:0008168)	rRNA small subunit pseudouridine methyltransferase Nep1	2.1.1.260		rRNA pseudouridine-1189 N-methylase Emg1, Nep1/Mra1 family	J	Translation, ribosomal structure and biogenesis ;
F0NFM1	SiRe_2358	Uncharacterized protein	1.67525	0.017475	+	up	--	--	--	--	--	--	--	--
F0NFM3	SiRe_2360	DUF433 domain_containing protein	1.81177	0.0109692	+	up	--	--	--	--	--	Uncharacterized conserved protein, DUF433 family	S	Function unknown ;
F0NFQ7	SiRe_2394	Amidohydrolase 3	1.6221	0.00250425	+	up	--	--	cytosine deaminase	3.5.4.1	ko00240 Pyrimidine metabolism ko00330 Arginine and proline metabolism ko01100 Metabolic pathways	Cytosine/adenosine deaminase or related metal-dependent hydrolase	FR	Nucleotide transport and metabolism ; General function prediction only ;
F0NFT7	SiRe_2425	Molybdopterin oxidoreductase	0.59147	0.040914	+	down	--	--	--	--	--	Anaerobic selenocysteine-containing dehydrogenase	C	Energy production and conversion ;
F0NFU5	SiRe_2592	Peroxiredoxin (PRX) family, AhpE_like subfamily	0.573165	0.0160648	+	down	3	Molecular Function:antioxidant activity (GO:0016209),Molecular Function:oxidoreductase activity (GO:0016491),Biological Process:oxidation-reduction process (GO:0055114)	peroxiredoxin Q/BCP	1.11.1.15	--	Peroxiredoxin	O	Posttranslational modification, protein turnover, chaperones ;
F0NFU7	SiRe_2594	DUF4382 domain_containing protein	1.5626	0.00167689	+	up	--	--	--	--	--	--	--	--
F0NFY0	SiRe_2627	VapB_type antitoxin	0.509334	0.0271985	+	down	1	Molecular Function:DNA binding (GO:0003677)	--	--	--	Bifunctional DNA-binding transcriptional regulator of stationary/sporulation/toxin gene expression and antitoxin component of the YhaV-PrlF toxin-antitoxin module	KV	Transcription ; Defense mechanisms ;
F0NFY1	SiRe_2628	Uncharacterized protein	1.59133	0.00529971	+	up	--	--	--	--	--	C4-type Zn-finger protein	R	General function prediction only ;
F0NFY3	SiRe_2630	Zinc_containing ferredoxin	0.551659	0.00530148	+	down	--	--	--	--	--	NAD-dependent dihydropyrimidine dehydrogenase, PreA subunit	F	Nucleotide transport and metabolism ;
F0NG26	SiRe_0077	Regulatory protein, ArsR	0.614612	0.000610072	+	down	--	--	--	--	--	DNA-binding transcriptional regulator, ArsR family	K	Transcription ;
F0NG37	SiRe_0089	Thermopsin	2.54128	0.01615	+	up	--	--	--	--	--	--	--	--
F0NG48	SiRe_0099	Short_chain dehydrogenase_reductase SDR	1.91633	0.000262302	+	up	--	--	3-oxoacyl-[acyl-carrier protein] reductase	1.1.1.100	ko00061 Fatty acid biosynthesis ko00780 Biotin metabolism ko01040 Biosynthesis of unsaturated fatty acids ko01100 Metabolic pathways ko01130 Biosynthesis of antibiotics ko01212 Fatty acid metabolism	NAD(P)-dependent dehydrogenase, short-chain alcohol dehydrogenase family	IQR	Lipid transport and metabolism ; Secondary metabolites biosynthesis, transport and catabolism ; General function prediction only ;
F0NG60	SiRe_0111	Precorrin_3B C17_methyltransferase	0.638411	0.0382866	+	down	2	Biological Process:metabolic process (GO:0008152),Molecular Function:methyltransferase activity (GO:0008168)	--	--	--	Precorrin-3B methylase	H	Coenzyme transport and metabolism ;
F0NG68	SiRe_0119	ATPase involved in archaeal flagella biosynthesis	5.6126	4.33461e-05	+	up	2	Molecular Function:ATP binding (GO:0005524),Biological Process:transport (GO:0006810)	archaeal flagellar protein FlaI	--	--	Type IV secretory pathway ATPase VirB11/Archaellum biosynthesis ATPase	U	Intracellular trafficking, secretion, and vesicular transport ;
F0NG69	SiRe_0120	Flagellar accessory protein FlaH	3.00895	0.0253235	+	up	--	--	archaeal flagellar protein FlaH	--	--	Archaellum biogenesis protein FlaH, an ATPase	N	Cell motility ;
F0NG72	SiRe_0123	Uncharacterized protein	4.40308	0.00273111	+	up	--	--	--	--	--	--	--	--
F0NG73	SiRe_0124	Flagellin	4.15091	0.00297751	+	up	2	Molecular Function:structural molecule activity (GO:0005198),Biological Process:movement of cell or subcellular component (GO:0006928)	archaeal flagellin FlaB	--	--	Archaellin (archaeal flagellin)	N	Cell motility ;
F0NG76	SiRe_0127	Uncharacterized protein	1.63178	0.0424915	+	up	--	--	--	--	--	--	--	--
F0NG81	SiRe_0132	CobQ_CobB_MinD_ParA nucleotide binding domain_containing protein	2.17958	0.000604481	+	up	--	--	septum site-determining protein MinD	--	--	Cellulose biosynthesis protein BcsQ	N	Cell motility ;
F0NG82	SiRe_0133	ATPase, chromosome partitioning_like protein	2.44926	0.000138148	+	up	--	--	--	--	--	Cellulose biosynthesis protein BcsQ	N	Cell motility ;
F0NG96	SiRe_0377	Bacterio_opsin activator HTH domain protein	2.62634	0.0273851	+	up	--	--	--	--	--	Predicted DNA binding protein, contains HTH domain	R	General function prediction only ;
F0NGG0	SiRe_0443	Nitrate reductase, beta subunit	0.582844	0.00404512	+	down	--	--	--	--	ko00910 Nitrogen metabolism ko01120 Microbial metabolism in diverse environments ko02020 Two-component system	Nitrate reductase beta subunit	CP	Energy production and conversion ; Inorganic ion transport and metabolism ;
F0NGI0	SiRe_0696	DUF4898 domain_containing protein	0.193576	0.00813677	+	down	--	--	--	--	--	--	--	--
F0NGI5	SiRe_0701	DUF5751 domain_containing protein	1.80713	0.0164134	+	up	--	--	--	--	--	--	--	--
F0NGK5	SiRe_0722	Indolepyruvate oxidoreductase subunit IorA	0.456557	0.00147438	+	down	4	Molecular Function:catalytic activity (GO:0003824),Molecular Function:oxidoreductase activity (GO:0016491),Molecular Function:thiamine pyrophosphate binding (GO:0030976),Biological Process:oxidation-reduction process (GO:0055114)	indolepyruvate ferredoxin oxidoreductase, alpha subunit	1.2.7.8	--	TPP-dependent indolepyruvate ferredoxin oxidoreductase, alpha subunit	C	Energy production and conversion ;
F0NGL1	SiRe_0728	Arabinose ABC transporter, arabinose binding protein	0.662399	0.0368673	+	down	--	--	glucose/arabinose transport system substrate-binding protein	--	ko02010 ABC transporters	ABC-type glycerol-3-phosphate transport system, periplasmic component	G	Carbohydrate transport and metabolism ;
F0NGM1	SiRe_0738	L_carnitine dehydratase_bile acid_inducible protein F	1.56858	0.0052566	+	up	1	Molecular Function:catalytic activity (GO:0003824)	--	--	--	Crotonobetainyl-CoA:carnitine CoA-transferase CaiB and related acyl-CoA transferases	I	Lipid transport and metabolism ;
F0NGM2	SiRe_0739	AMP_dependent synthetase and ligase	1.57373	0.00268166	+	up	2	Molecular Function:catalytic activity (GO:0003824),Biological Process:metabolic process (GO:0008152)	acetyl-CoA synthetase	6.2.1.1	ko00010 Glycolysis / Gluconeogenesis ko00620 Pyruvate metabolism ko00640 Propanoate metabolism ko00680 Methane metabolism ko00720 Carbon fixation pathways in prokaryotes ko01100 Metabolic pathways ko01110 Biosynthesis of secondary metabolites ko01120 Microbial metabolism in diverse environments ko01130 Biosynthesis of antibiotics ko01200 Carbon metabolism	Acyl-coenzyme A synthetase/AMP-(fatty) acid ligase	I	Lipid transport and metabolism ;
F0NGM5	SiRe_0742	isocitrate lyase	0.661696	0.00565539	+	down	2	Molecular Function:isocitrate lyase activity (GO:0004451),Biological Process:carboxylic acid metabolic process (GO:0019752)	isocitrate lyase	4.1.3.1	ko00630 Glyoxylate and dicarboxylate metabolism ko01100 Metabolic pathways ko01110 Biosynthesis of secondary metabolites ko01120 Microbial metabolism in diverse environments ko01200 Carbon metabolism	Isocitrate lyase	C	Energy production and conversion ;
F0NGN0	SiRe_0747	CopG domain protein DNA_binding domain protein	0.46596	0.00379474	+	down	--	--	--	--	--	--	--	--
F0NGP6	SiRe_0995	HAD family hydrolase	1.59108	0.0248145	+	up	--	--	--	--	--	Phosphoglycolate phosphatase, HAD superfamily	C	Energy production and conversion ;
F0NGT5	SiRe_1034	Uncharacterized protein	1.86993	0.0143931	+	up	--	--	--	--	--	TusA-related sulfurtransferase	O	Posttranslational modification, protein turnover, chaperones ;
F0NGT6	SiRe_1035	Uncharacterized protein	0.341645	0.000535073	+	down	--	--	--	--	--	--	--	--
F0NGU3	SiRe_1042	Ribosome biogenesis protein Nop10	1.51706	0.0252901	+	up	3	Biological Process:pseudouridine synthesis (GO:0001522),Molecular Function:snoRNA binding (GO:0030515),Biological Process:ribosome biogenesis (GO:0042254)	H/ACA ribonucleoprotein complex subunit 3	--		rRNA maturation protein Nop10, contains Zn-ribbon domain	J	Translation, ribosomal structure and biogenesis ;
F0NGW7	SiRe_1066	Extracellular solute_binding protein family 1	4.02905	0.000285958	+	up	--	--	molybdate/tungstate transport system substrate-binding protein	--	ko02010 ABC transporters	ABC-type molybdate transport system, periplasmic component	P	Inorganic ion transport and metabolism ;
F0NH35	SiRe_0517	Medium_chain_fatty_acid__CoA ligase (AlkK_1)	0.666036	0.00680457	+	down	--	--	4-hydroxybutyrate---CoA ligase (AMP-forming)	6.2.1.40	ko00720 Carbon fixation pathways in prokaryotes ko01120 Microbial metabolism in diverse environments ko01200 Carbon metabolism	Phenylacetate-coenzyme A ligase PaaK, adenylate-forming domain family	H	Coenzyme transport and metabolism ;
F0NH37	SiRe_0519	Major facilitator s1erfamily MFS_1	0.48505	0.0182532	+	down	2	Cellular Component:integral component of membrane (GO:0016021),Biological Process:transmembrane transport (GO:0055085)	--	--	--	Nitrate/nitrite transporter NarK	P	Inorganic ion transport and metabolism ;
F0NHA5	SiRe_0829	High_affinity zinc 1take, ATP_binding protein	0.194597	0.0272119	+	down	2	Molecular Function:ATP binding (GO:0005524),Molecular Function:ATPase activity (GO:0016887)	--	--	--	ABC-type Mn2+/Zn2+ transport system, ATPase component	P	Inorganic ion transport and metabolism ;
F0NHA7	SiRe_0831	Winged helix DNA_binding domain_containing protein	0.29201	0.0176674	+	down	--	--	--	--	--	DNA-binding transcriptional regulator, MarR family	K	Transcription ;
F0NHF0	SiRe_1104	DUF1955 domain_containing protein	0.636234	0.0150698	+	down	--	--	--	--	--	--	--	--
F0NHG0	SiRe_1114	Pseudouridylate synthase_like protein	1.57885	0.00697691	+	up	1	Molecular Function:RNA binding (GO:0003723)	--	--	--	tRNA U54 and U55 pseudouridine synthase Pus10	J	Translation, ribosomal structure and biogenesis ;
F0NHH9	SiRe_1133	S_adenosyl_L_methionine_dependent tRNA 4_demethylwyosine synthase	0.57214	0.000330917	+	down	2	Molecular Function:catalytic activity (GO:0003824),Molecular Function:iron-sulfur cluster binding (GO:0051536)	tRNA wybutosine-synthesizing protein 1	4.1.3.44	--	Wyosine [tRNA(Phe)-imidazoG37] synthetase, radical SAM superfamily	J	Translation, ribosomal structure and biogenesis ;
F0NHU6	SiRe_1621	Uncharacterized protein	1.74838	0.00751893	+	up	--	--	--	--	--	--	--	--
F0NHV2	SiRe_1627	Ferripyochelin binding protein	1.82212	0.00479531	+	up	--	--	--	--	--	Carbonic anhydrase or acetyltransferase, isoleucine patch superfamily	R	General function prediction only ;
F0NHW6	SiRe_1641	Pyridoxal_5_phosphate_dependent protein beta subunit	1.94441	0.00145211	+	up	--	--	cysteine synthase A	2.5.1.47	ko00270 Cysteine and methionine metabolism ko00920 Sulfur metabolism ko01100 Metabolic pathways ko01110 Biosynthesis of secondary metabolites ko01120 Microbial metabolism in diverse environments ko01130 Biosynthesis of antibiotics ko01200 Carbon metabolism ko01230 Biosynthesis of amino acids	Cysteine synthase	E	Amino acid transport and metabolism ;
F0NHX2	SiRe_1647	Small ribosomal subunit protein eS19	1.55829	0.0205435	+	up	3	Molecular Function:structural constituent of ribosome (GO:0003735),Cellular Component:ribosome (GO:0005840),Biological Process:translation (GO:0006412)	small subunit ribosomal protein S19e	--	ko03010 Ribosome	Ribosomal protein S19E (S16A)	J	Translation, ribosomal structure and biogenesis ;
F0NHX5	SiRe_1650	Large ribosomal subunit protein eL31	1.66496	0.0415501	+	up	3	Molecular Function:structural constituent of ribosome (GO:0003735),Cellular Component:ribosome (GO:0005840),Biological Process:translation (GO:0006412)	large subunit ribosomal protein L31e	--	ko03010 Ribosome	Ribosomal protein L31E	J	Translation, ribosomal structure and biogenesis ;
F0NI24	SiRe_1846	Signal recognition particle 19 kDa protein	1.56556	0.0340102	+	up	3	Biological Process:SRP-dependent cotranslational protein targeting to membrane (GO:0006614),Molecular Function:7S RNA binding (GO:0008312),Cellular Component:signal recognition particle (GO:0048500)	signal recognition particle subunit SRP19	--	ko03060 Protein export	Signal recognition particle subunit SEC65	U	Intracellular trafficking, secretion, and vesicular transport ;
F0NI50	SiRe_1872	Citramalate synthase	4.48503	0.0216893	+	up	3	Molecular Function:catalytic activity (GO:0003824),Molecular Function:2-isopropylmalate synthase activity (GO:0003852),Biological Process:leucine biosynthetic process (GO:0009098)	2-isopropylmalate synthase	2.3.3.13	ko00290 Valine, leucine and isoleucine biosynthesis ko00620 Pyruvate metabolism ko01100 Metabolic pathways ko01110 Biosynthesis of secondary metabolites ko01210 2-Oxocarboxylic acid metabolism ko01230 Biosynthesis of amino acids	Isopropylmalate/homocitrate/citramalate synthases	E	Amino acid transport and metabolism ;
F0NI57	SiRe_1879	Type II secretion system protein E	3.0899	0.00255081	+	up	2	Molecular Function:ATP binding (GO:0005524),Biological Process:transport (GO:0006810)	archaeal flagellar protein FlaI	--	--	Type IV secretory pathway ATPase VirB11/Archaellum biosynthesis ATPase	U	Intracellular trafficking, secretion, and vesicular transport ;
F0NI62	SiRe_1359	Enoyl_CoA hydratase_isomerase	1.52414	0.0140833	+	up	2	Molecular Function:catalytic activity (GO:0003824),Biological Process:metabolic process (GO:0008152)	3-hydroxypropionyl-coenzyme A dehydratase	4.2.1.116	ko00720 Carbon fixation pathways in prokaryotes ko01120 Microbial metabolism in diverse environments ko01200 Carbon metabolism	Enoyl-CoA hydratase/carnithine racemase	I	Lipid transport and metabolism ;
F0NI64	SiRe_1361	Adenosine monophosphate_protein transferase	1.66948	0.00249056	+	up	--	--	uncharacterized protein	--	--	Adenosine/AMP kinase	F	Nucleotide transport and metabolism ;
F0NI67	SiRe_1364	C1in 2 conserved barrel domain protein	0.650517	0.0282787	+	down	--	--	--	--	--	Gentisate 1,2-dioxygenase	Q	Secondary metabolites biosynthesis, transport and catabolism ;
F0NI73	SiRe_1371	Argininosuccinate lyase	1.56595	0.0402599	+	up	--	--	argininosuccinate lyase	4.3.2.1	ko00220 Arginine biosynthesis ko00250 Alanine, aspartate and glutamate metabolism ko01100 Metabolic pathways ko01110 Biosynthesis of secondary metabolites ko01130 Biosynthesis of antibiotics ko01230 Biosynthesis of amino acids	Argininosuccinate lyase	E	Amino acid transport and metabolism ;
F0NI74	SiRe_1372	Argininosuccinate synthase	2.03753	0.0132963	+	up	3	Molecular Function:argininosuccinate synthase activity (GO:0004055),Molecular Function:ATP binding (GO:0005524),Biological Process:arginine biosynthetic process (GO:0006526)	argininosuccinate synthase	6.3.4.5	ko00220 Arginine biosynthesis ko00250 Alanine, aspartate and glutamate metabolism ko01100 Metabolic pathways ko01110 Biosynthesis of secondary metabolites ko01130 Biosynthesis of antibiotics ko01230 Biosynthesis of amino acids	Argininosuccinate synthase	E	Amino acid transport and metabolism ;
F0NI75	SiRe_1373	Putative transcriptional regulator, CopG family	1.75426	0.037269	+	up	--	--	--	--	--	--	--	--
F0NI87	SiRe_1385	7_carboxy_7_deazaguanine synthase	0.322197	0.00105068	+	down	2	Molecular Function:catalytic activity (GO:0003824),Molecular Function:iron-sulfur cluster binding (GO:0051536)	7-carboxy-7-deazaguanine synthase	4.3.99.3	ko00790 Folate biosynthesis ko01100 Metabolic pathways	Organic radical activating enzyme	R	General function prediction only ;
F0NIC0	SiRe_1418	ATP_cobalamin adenosyltransferase	0.627224	0.0479651	+	down	--	--	--	--	--	Cob(I)alamin adenosyltransferase	H	Coenzyme transport and metabolism ;
F0NIC2	SiRe_1420	DUF211 domain_containing protein	1.6436	0.0109767	+	up	--	--	uncharacterized protein	--	--	Uncharacterized protein	S	Function unknown ;
F0NID3	SiRe_1431	Crossover junction endodeoxyribonuclease Hjc	0.53916	0.0206578	+	down	--	--	holliday junction resolvase Hjr	3.1.22.4	--	Holliday junction resolvase, archaeal type	L	Replication, recombination and repair ;
F0NIH5	SiRe_1697	UBA_THIF_type NAD_FAD binding protein	0.645492	0.0237187	+	down	1	Molecular Function:small protein activating enzyme activity (GO:0008641)	molybdopterin-synthase adenylyltransferase	2.7.7.80	ko04122 Sulfur relay system	Molybdopterin or thiamine biosynthesis adenylyltransferase	H	Coenzyme transport and metabolism ;
F0NII1	SiRe_1704	Exosome complex component Csl4	1.56795	0.0389572	+	up	--	--	exosome complex component CSL4	--	ko03018 RNA degradation	Exosome complex RNA-binding protein Csl4, contains S1 and Zn-ribbon domains	J	Translation, ribosomal structure and biogenesis ;
F0NIJ0	SiRe_1713	Ubiquitin	0.49171	0.0334904	+	down	2	Cellular Component:cytoplasm (GO:0005737),Biological Process:tRNA thio-modification (GO:0034227)	--	--	--	Molybdopterin converting factor, small subunit	H	Coenzyme transport and metabolism ;
F0NIJ1	SiRe_1714	Uncharacterized protein	0.611141	0.0133954	+	down	--	--	--	--	--	--	--	--
F0NIJ5	SiRe_1718	Archaeal intron splicing enzyme, beta subunit	1.6323	0.0260831	+	up	1	Molecular Function:tRNA-intron endonuclease activity (GO:0000213)	tRNA-intron endonuclease, archaea type	4.6.1.16	--	tRNA splicing endonuclease	J	Translation, ribosomal structure and biogenesis ;
F0NIL7	SiRe_1886	Glycosyl transferase family 2	0.496013	0.00282293	+	down	--	--	--	--	--	Glycosyltransferase, catalytic subunit of cellulose synthase and poly-beta-1,6-N-acetylglucosamine synthase	N	Cell motility ;
F0NIP7	SiRe_1916	Uncharacterized protein	0.488641	0.010628	+	down	--	--	--	--	--	--	--	--
F0NIS2	SiRe_1944	ABC transporter related protein	1.55406	0.0225854	+	up	2	Molecular Function:ATP binding (GO:0005524),Molecular Function:ATPase activity (GO:0016887)	ABC-2 type transport system ATP-binding protein	--	--	ABC-type multidrug transport system, ATPase component	V	Defense mechanisms ;
F0NIS6	SiRe_1948	Transcriptional regulator, TrmB	0.427458	0.000592731	+	down	--	--	--	--	--	Predicted transcriptional regulator	K	Transcription ;
F0NIS8	SiRe_1950	TatD_related deoxyribonuclease	0.627649	0.00418299	+	down	--	--	TatD DNase family protein	3.1.21.-	--	Tat protein secretion system quality control protein TatD (DNase activity)	N	Cell motility ;
